# Supplementary material for: Caloric restriction promotes resolution of atherosclerosis in obese mice, while weight regain accelerates its progression
Source: J Clin Invest. 2025 Jul 8;135(18):e172198. doi: 10.1172/JCI172198 (PMC12435835; doi:10.1172/JCI172198)
Supplement: Supplemental table 1 [file jci-135-172198-s010.xlsx]

## Sheet: 172198-JCI-RG-RV-4_sd_898283
Cluster marker genes identified using a Wilcoxon test in Seurat by comparing gene expression in the indicated cluster with expression in all other clusters.
p_val_adj = p-value adjusted for multiple testing using Bonferroni correction.
pct.1 = proportion of cells with nonzero expression of the indicated gene in the indicated cluster.
pct.2 = proportion of cells with nonzero expression of the indicated gene in all other clusters.
p_val	avg_log2FC	pct.1	pct.2	p_val_adj	cluster	gene
0	4.14714	0.917	0.15	0	Activated_mac	Fn1
0	4.52685	0.417	0.024	0	Activated_mac	Aldh1a2
9.44e-281	3.08124	0.945	0.218	2.99e-276	Activated_mac	Ear2
1.69e-219	4.6956	0.785	0.193	5.35e-215	Activated_mac	Retnla
1.74e-199	2.88405	0.834	0.22	5.51e-195	Activated_mac	Tnip3
6.29e-189	3.56198	0.359	0.036	1.99e-184	Activated_mac	Kif19a
6.67e-165	1.81579	0.997	0.922	2.11e-160	Activated_mac	Crip1
1.45e-156	1.94637	1	0.612	4.59e-152	Activated_mac	Ccl6
6.24e-152	1.87459	1	0.536	1.97e-147	Activated_mac	Ccl9
3.04e-140	2.53871	0.539	0.108	9.61e-136	Activated_mac	Rras2
1.88e-120	2.43874	0.53	0.121	5.93e-116	Activated_mac	Plxnd1
1.51e-119	2.13347	0.715	0.219	4.78e-115	Activated_mac	Gda
3.54e-119	1.222	1	0.822	1.12e-114	Activated_mac	Gpx1
1.42e-118	1.96461	0.682	0.198	4.5e-114	Activated_mac	Fcrls
8.39e-118	2.11546	0.796	0.318	2.65e-113	Activated_mac	Ccdc109b
1.62e-115	1.00482	1	0.998	5.13e-111	Activated_mac	Tmsb4x
1.26e-111	1.56034	0.936	0.43	3.98e-107	Activated_mac	Lpl
2.82e-108	1.44525	0.967	0.511	8.91e-104	Activated_mac	S100a4
4.7e-108	1.28735	0.997	0.747	1.49e-103	Activated_mac	S100a6
2.32e-107	2.52862	0.428	0.087	7.33e-103	Activated_mac	Ryr1
4.18e-103	1.35834	0.992	0.701	1.32e-98	Activated_mac	Anxa2
7.34e-100	1.31182	0.986	0.705	2.32e-95	Activated_mac	Dbi
3.8e-98	1.64627	0.823	0.343	1.2e-93	Activated_mac	Dok2
1.17e-95	1.34781	0.989	0.766	3.7e-91	Activated_mac	S100a10
1.32e-95	1.5547	0.95	0.519	4.17e-91	Activated_mac	Ahnak
4.28e-95	0.878186	1	0.927	1.36e-90	Activated_mac	Cyba
4.54e-91	1.20386	0.967	0.697	1.44e-86	Activated_mac	Rps27l
1.61e-90	1.3513	0.95	0.522	5.11e-86	Activated_mac	H2-DMb1
1.76e-90	1.26206	0.961	0.584	5.58e-86	Activated_mac	Capg
1.23e-88	1.79005	0.663	0.227	3.9e-84	Activated_mac	Adssl1
2.71e-88	1.25765	0.903	0.419	8.58e-84	Activated_mac	Clec4b1
2.16e-87	1.52431	0.79	0.303	6.84e-83	Activated_mac	Ccr2
6.09e-86	1.85521	0.71	0.285	1.93e-81	Activated_mac	Unc119
1.15e-85	1.76695	0.641	0.22	3.64e-81	Activated_mac	2025-09-11
7.64e-83	1.30425	0.981	0.657	2.42e-78	Activated_mac	Mt1
2.1e-81	1.14626	0.978	0.743	6.63e-77	Activated_mac	Cotl1
8.7e-80	1.33459	0.867	0.434	2.75e-75	Activated_mac	Cfp
4.04e-79	1.80059	0.461	0.123	1.28e-74	Activated_mac	Ifitm6
1.68e-78	1.16729	0.967	0.587	5.31e-74	Activated_mac	H2-DMa
2.05e-78	1.94675	0.63	0.237	6.49e-74	Activated_mac	Furin
6.55e-78	0.724106	1	0.958	2.07e-73	Activated_mac	Myl6
8.4e-77	0.924252	1	0.844	2.66e-72	Activated_mac	Psap
6.08e-76	1.74538	0.677	0.272	1.92e-71	Activated_mac	Sdc3
8.63e-76	1.91435	0.528	0.167	2.73e-71	Activated_mac	Myof
4.46e-71	1.56223	0.657	0.25	1.41e-66	Activated_mac	Ptafr
4.87e-71	0.998655	0.997	0.802	1.54e-66	Activated_mac	H2-Ab1
5.17e-71	2.23604	0.307	0.063	1.64e-66	Activated_mac	Sdc1
2.97e-70	0.980704	0.997	0.725	9.38e-66	Activated_mac	H2-Eb1
5.67e-70	1.13558	0.873	0.418	1.79e-65	Activated_mac	Clec4a2
5.08e-69	0.993198	1	0.813	1.61e-64	Activated_mac	Lyz2
5.58e-67	0.908474	0.956	0.59	1.76e-62	Activated_mac	Ifitm3
1.11e-66	0.924827	0.942	0.697	3.52e-62	Activated_mac	Shfm1
1.18e-66	1.46449	0.547	0.185	3.72e-62	Activated_mac	Phlda1
1.8e-66	1.41744	0.685	0.285	5.69e-62	Activated_mac	Batf3
2.57e-66	1.11593	0.914	0.649	8.13e-62	Activated_mac	Nme1
2.63e-66	2.67597	0.307	0.068	8.31e-62	Activated_mac	Mmp19
3.04e-66	1.69777	0.671	0.296	9.62e-62	Activated_mac	Rbpj
7.11e-66	1.01845	0.961	0.715	2.25e-61	Activated_mac	Smdt1
8.25e-66	1.12708	0.876	0.446	2.61e-61	Activated_mac	Cd36
9.67e-66	1.99139	0.417	0.12	3.06e-61	Activated_mac	Fgfr1
6.06e-65	1.31122	0.862	0.475	1.92e-60	Activated_mac	Cd44
1.22e-63	2.37127	0.268	0.054	3.85e-59	Activated_mac	Ms4a8a
2.85e-63	1.67901	0.508	0.171	9.01e-59	Activated_mac	Adam8
3.03e-63	1.53599	0.376	0.097	9.59e-59	Activated_mac	Ltb4r1
1.38e-62	1.13706	0.936	0.633	4.36e-58	Activated_mac	Cxcl2
5.29e-62	1.65217	0.575	0.22	1.67e-57	Activated_mac	Adam15
1.18e-59	1.86167	0.448	0.143	3.72e-55	Activated_mac	Olfm1
2.74e-59	2.1974	0.32	0.08	8.66e-55	Activated_mac	Egr2
4.64e-59	0.831636	0.997	0.768	1.47e-54	Activated_mac	Lgals3
8.99e-59	1.73724	0.428	0.131	2.84e-54	Activated_mac	Qpct
1.51e-58	1.59686	0.619	0.258	4.76e-54	Activated_mac	Sgms1
1.44e-57	4.27731	0.378	0.118	4.55e-53	Activated_mac	Lyz1
8.15e-57	1.2371	0.812	0.424	2.58e-52	Activated_mac	Prcp
3.11e-56	0.981693	0.906	0.559	9.84e-52	Activated_mac	Metrnl
4.42e-56	0.80747	0.967	0.683	1.4e-51	Activated_mac	S100a11
4.96e-55	1.16246	0.646	0.27	1.57e-50	Activated_mac	Dpep2
1.13e-54	0.92717	0.967	0.742	3.58e-50	Activated_mac	Tagln2
1.27e-54	1.58017	0.544	0.215	4.03e-50	Activated_mac	Alcam
2.75e-54	1.21987	0.682	0.294	8.71e-50	Activated_mac	Lrp1
2.5e-53	0.903118	0.959	0.617	7.92e-49	Activated_mac	Alox5ap
5.22e-53	1.96621	0.373	0.114	1.65e-48	Activated_mac	Ank
7.81e-53	0.638431	1	0.952	2.47e-48	Activated_mac	Actg1
1.71e-52	1.48365	0.555	0.224	5.4e-48	Activated_mac	Tbxas1
4.58e-52	0.88026	0.942	0.675	1.45e-47	Activated_mac	Zfp36
1.43e-51	1.21613	0.79	0.415	4.54e-47	Activated_mac	BC005537
1.61e-51	1.06833	0.834	0.432	5.11e-47	Activated_mac	Pid1
3.33e-51	1.09565	0.867	0.549	1.05e-46	Activated_mac	Etfb
4.81e-51	1.83269	0.348	0.102	1.52e-46	Activated_mac	Jup
4.82e-51	0.821465	0.663	0.291	1.52e-46	Activated_mac	Naaa
1.14e-50	1.51684	0.555	0.224	3.6e-46	Activated_mac	Ecm1
2.64e-50	1.03652	0.89	0.501	8.34e-46	Activated_mac	Zeb2
2.93e-50	1.21336	0.776	0.455	9.27e-46	Activated_mac	Uqcc2
4.82e-50	0.70437	0.959	0.563	1.53e-45	Activated_mac	Pltp
7.97e-50	1.54806	0.511	0.201	2.52e-45	Activated_mac	Eps8
2.65e-49	1.04633	0.945	0.678	8.37e-45	Activated_mac	Cstb
4.79e-49	1.06548	0.823	0.48	1.52e-44	Activated_mac	Flna
8.85e-49	0.669378	0.989	0.882	2.8e-44	Activated_mac	Atp5e
4.03e-48	0.889387	0.804	0.404	1.28e-43	Activated_mac	Lmna
6.87e-48	1.21492	0.746	0.386	2.17e-43	Activated_mac	Kctd12
7.59e-48	1.95023	0.315	0.09	2.4e-43	Activated_mac	Il1rn
3.19e-47	0.928477	0.859	0.495	1.01e-42	Activated_mac	Csf2ra
4.46e-47	1.93052	0.285	0.076	1.41e-42	Activated_mac	Prelid2
5.81e-47	1.47183	0.525	0.217	1.84e-42	Activated_mac	Mpp6
9.85e-47	1.95522	0.329	0.098	3.12e-42	Activated_mac	Crat
1.08e-46	1.46908	0.514	0.212	3.41e-42	Activated_mac	5031439G07Rik
3.14e-46	0.710492	0.994	0.772	9.92e-42	Activated_mac	H2-Aa
7.25e-46	1.7912	0.39	0.134	2.29e-41	Activated_mac	Tnfrsf21
1.07e-45	1.19448	0.666	0.324	3.37e-41	Activated_mac	Colgalt1
2.12e-45	1.55031	0.428	0.156	6.7e-41	Activated_mac	Mrps6
7.26e-45	1.70743	0.525	0.231	2.3e-40	Activated_mac	Mt2
1.9e-44	1.13175	0.663	0.311	6.01e-40	Activated_mac	Itgam
3.17e-43	1.23445	0.566	0.248	1e-38	Activated_mac	Vat1
3.61e-43	0.771555	0.939	0.73	1.14e-38	Activated_mac	Rac1
3.97e-43	0.666753	0.89	0.545	1.26e-38	Activated_mac	Gm2a
8.18e-43	1.25544	0.588	0.268	2.59e-38	Activated_mac	Larp4b
2.62e-42	1.34057	0.492	0.197	8.3e-38	Activated_mac	Tppp3
3.55e-42	0.659238	0.975	0.728	1.12e-37	Activated_mac	Ctsz
2.44e-41	0.691537	0.967	0.77	7.72e-37	Activated_mac	Emp3
3.85e-41	1.16627	0.588	0.265	1.22e-36	Activated_mac	Kcnn4
6e-41	0.755734	0.936	0.696	1.9e-36	Activated_mac	Atpif1
6.32e-41	1.95241	0.307	0.096	2e-36	Activated_mac	Parvb
2.55e-40	0.510645	0.732	0.369	8.06e-36	Activated_mac	Ramp1
3.99e-40	0.73542	0.948	0.762	1.26e-35	Activated_mac	Psma7
4.27e-40	1.03441	0.718	0.397	1.35e-35	Activated_mac	Zyx
7.81e-39	1.42894	0.517	0.235	2.47e-34	Activated_mac	Ncf1
1.76e-38	0.724992	0.939	0.654	5.56e-34	Activated_mac	Lsp1
2.14e-38	0.796439	0.865	0.548	6.78e-34	Activated_mac	Anxa1
4.5e-38	0.831626	0.577	0.266	1.42e-33	Activated_mac	Plaur
1.07e-37	1.52295	0.354	0.125	3.38e-33	Activated_mac	St3gal5
1.98e-37	0.639177	0.967	0.808	6.28e-33	Activated_mac	Arf5
2.58e-37	0.635399	0.978	0.818	8.16e-33	Activated_mac	Cox6a1
5.47e-37	0.85547	0.674	0.333	1.73e-32	Activated_mac	Slamf9
7.87e-37	0.679954	0.983	0.784	2.49e-32	Activated_mac	Vim
1.76e-36	0.582115	0.981	0.837	5.58e-32	Activated_mac	Fxyd5
2.61e-36	1.25256	0.464	0.194	8.25e-32	Activated_mac	Nfil3
3.71e-36	1.08109	0.558	0.261	1.17e-31	Activated_mac	Pgd
5.24e-36	1.27469	0.279	0.085	1.66e-31	Activated_mac	Slc16a3
6.97e-36	0.781923	0.878	0.615	2.21e-31	Activated_mac	Pitpna
8.58e-36	0.921272	0.834	0.574	2.71e-31	Activated_mac	Psma4
2.7e-35	1.32273	0.414	0.163	8.53e-31	Activated_mac	Cd200r1
2.96e-35	1.75479	0.251	0.073	9.37e-31	Activated_mac	Cd300lg
2.98e-35	0.577711	0.994	0.806	9.43e-31	Activated_mac	Ucp2
3.77e-35	0.757139	0.539	0.253	1.19e-30	Activated_mac	Ccl2
4.04e-35	0.534393	0.986	0.902	1.28e-30	Activated_mac	Atp5l
8.07e-35	0.66486	0.917	0.665	2.55e-30	Activated_mac	Gnb2l1
1.35e-34	0.560241	0.981	0.862	4.26e-30	Activated_mac	Cox6b1
3.38e-34	0.666681	0.906	0.633	1.07e-29	Activated_mac	Mcl1
3.48e-34	0.607834	1	0.761	1.1e-29	Activated_mac	Tyrobp
3.75e-34	0.988352	0.552	0.254	1.19e-29	Activated_mac	Idh1
4.51e-34	0.585835	0.975	0.817	1.43e-29	Activated_mac	Atp5j2
5.06e-34	1.03956	0.583	0.29	1.6e-29	Activated_mac	Daglb
5.69e-34	0.89696	0.732	0.408	1.8e-29	Activated_mac	App
1.35e-33	0.970299	0.304	0.1	4.26e-29	Activated_mac	Clec4e
1.4e-33	1.47604	0.34	0.125	4.42e-29	Activated_mac	Comtd1
1.94e-33	0.882575	0.622	0.326	6.15e-29	Activated_mac	Ccrl2
3e-33	0.65311	0.588	0.283	9.49e-29	Activated_mac	Hmox1
3.82e-33	1.34111	0.378	0.149	1.21e-28	Activated_mac	Ybx3
3.89e-33	1.79151	0.279	0.093	1.23e-28	Activated_mac	Sowahc
4.16e-33	0.504282	0.981	0.785	1.32e-28	Activated_mac	Atox1
4.31e-33	0.793891	0.901	0.611	1.36e-28	Activated_mac	Rrbp1
5.46e-33	1.37676	0.381	0.153	1.73e-28	Activated_mac	Rps6ka3
8.64e-33	0.740818	0.89	0.615	2.73e-28	Activated_mac	Erp29
1.15e-32	0.839631	0.735	0.424	3.65e-28	Activated_mac	Atp1b3
1.84e-32	0.671985	0.914	0.692	5.84e-28	Activated_mac	Abracl
2.1e-32	0.878215	0.732	0.434	6.64e-28	Activated_mac	Mrpl54
2.27e-32	0.773234	0.845	0.561	7.19e-28	Activated_mac	Bola2
4.73e-32	1.35715	0.348	0.132	1.5e-27	Activated_mac	Mbtd1
6.15e-32	0.549365	0.997	0.894	1.94e-27	Activated_mac	Cd74
1.56e-31	1.13303	0.486	0.228	4.94e-27	Activated_mac	Oxct1
3.42e-31	0.74739	0.682	0.368	1.08e-26	Activated_mac	Lilr4b
4.47e-31	0.817187	0.713	0.406	1.42e-26	Activated_mac	Litaf
1.54e-30	0.924836	0.63	0.341	4.86e-26	Activated_mac	Plekho1
1.63e-30	1.15658	0.597	0.321	5.17e-26	Activated_mac	Fam46a
2.08e-30	0.901075	0.638	0.35	6.57e-26	Activated_mac	2025-09-09
2.61e-30	1.13562	0.423	0.183	8.26e-26	Activated_mac	1110001J03Rik
5.11e-30	0.875334	0.729	0.428	1.62e-25	Activated_mac	Prkcd
8.42e-30	0.601486	0.959	0.772	2.66e-25	Activated_mac	Sec61b
8.42e-30	1.09609	0.555	0.286	2.66e-25	Activated_mac	Slc48a1
1.26e-29	0.870412	0.713	0.412	4e-25	Activated_mac	Rassf4
1.3e-29	0.576671	0.961	0.763	4.11e-25	Activated_mac	Hsp90b1
2.4e-29	0.612725	0.912	0.662	7.6e-25	Activated_mac	Tceb2
2.61e-29	0.735468	0.779	0.477	8.27e-25	Activated_mac	Fkbp2
4.49e-29	0.6285	0.917	0.72	1.42e-24	Activated_mac	Uqcrq
5.25e-29	0.993665	0.588	0.321	1.66e-24	Activated_mac	Rnf149
5.84e-29	0.566371	0.931	0.774	1.85e-24	Activated_mac	Cox5a
1.21e-28	0.783546	0.688	0.369	3.84e-24	Activated_mac	Cd84
1.76e-28	1.30774	0.265	0.091	5.56e-24	Activated_mac	Ccr1
2.78e-28	1.44325	0.326	0.129	8.8e-24	Activated_mac	Fam168a
3.32e-28	1.42973	0.337	0.135	1.05e-23	Activated_mac	Cysltr1
3.75e-28	1.73614	0.262	0.092	1.19e-23	Activated_mac	Socs6
5.23e-28	1.46127	0.307	0.116	1.65e-23	Activated_mac	Slamf8
5.78e-28	0.656075	0.807	0.487	1.83e-23	Activated_mac	Marcks
8.45e-28	0.872075	0.588	0.307	2.67e-23	Activated_mac	Rilpl2
9.44e-28	1.63409	0.251	0.086	2.99e-23	Activated_mac	Dapk1
1.46e-27	0.598887	0.903	0.671	4.63e-23	Activated_mac	Mrpl33
1.87e-27	0.794519	0.624	0.342	5.92e-23	Activated_mac	Znhit1
2.19e-27	0.81186	0.779	0.517	6.93e-23	Activated_mac	Tkt
4.28e-27	0.730805	0.823	0.552	1.35e-22	Activated_mac	Atp5o
8.96e-27	0.953539	0.605	0.348	2.83e-22	Activated_mac	2810428I15Rik
9.02e-27	0.6936	0.848	0.56	2.85e-22	Activated_mac	Tmem160
1.15e-26	0.841875	0.613	0.337	3.63e-22	Activated_mac	Irf2bp2
1.19e-26	1.23511	0.481	0.245	3.76e-22	Activated_mac	Trim25
1.5e-26	0.765489	0.638	0.366	4.73e-22	Activated_mac	Dock2
1.83e-26	0.503523	0.975	0.824	5.8e-22	Activated_mac	Ndufa13
2.3e-26	0.817181	0.682	0.405	7.26e-22	Activated_mac	Atp6v1b2
4.18e-26	0.505143	0.76	0.46	1.32e-21	Activated_mac	Bcl2a1d
4.71e-26	0.694702	0.801	0.532	1.49e-21	Activated_mac	Rnh1
8.89e-26	0.513939	0.964	0.809	2.81e-21	Activated_mac	Tspo
1.53e-25	1.60767	0.312	0.13	4.85e-21	Activated_mac	4931406C07Rik
3.4e-25	1.04066	0.528	0.291	1.08e-20	Activated_mac	Hilpda
4.35e-25	0.541613	0.906	0.687	1.37e-20	Activated_mac	Klf6
5.15e-25	0.574325	0.925	0.699	1.63e-20	Activated_mac	Uqcr11
8.66e-25	0.60129	0.903	0.637	2.74e-20	Activated_mac	Efhd2
9.93e-25	1.35552	0.378	0.178	3.14e-20	Activated_mac	Cxcl1
1.14e-24	0.906634	0.588	0.346	3.61e-20	Activated_mac	Rpn1
1.15e-24	0.596277	0.884	0.652	3.64e-20	Activated_mac	S100a13
1.65e-24	1.24545	0.279	0.108	5.22e-20	Activated_mac	Hk2
1.75e-24	0.826319	0.461	0.223	5.54e-20	Activated_mac	Fosl2
1.89e-24	0.737666	0.704	0.452	5.99e-20	Activated_mac	Mrpl20
2.43e-24	0.728128	0.771	0.534	7.68e-20	Activated_mac	Lamtor4
4.09e-24	1.0919	0.398	0.191	1.29e-19	Activated_mac	Mmp12
5.07e-24	0.651279	0.757	0.488	1.61e-19	Activated_mac	Ndufb6
6.92e-24	0.563479	0.923	0.722	2.19e-19	Activated_mac	Uqcr10
7.3e-24	1.47813	0.257	0.098	2.31e-19	Activated_mac	Ptprs
7.8e-24	0.581856	0.898	0.706	2.47e-19	Activated_mac	Minos1
1.24e-23	1.06222	0.337	0.145	3.93e-19	Activated_mac	Tnfsf9
1.58e-23	0.500537	0.724	0.418	5e-19	Activated_mac	Lilrb4a
3.09e-23	0.549112	0.945	0.727	9.76e-19	Activated_mac	Atp5g1
4.77e-23	1.0561	0.412	0.196	1.51e-18	Activated_mac	Fdx1l
5.23e-23	0.613191	0.751	0.496	1.65e-18	Activated_mac	Sdf2l1
5.23e-23	0.630288	0.779	0.523	1.66e-18	Activated_mac	Ndufs6
7e-23	0.543941	0.898	0.747	2.22e-18	Activated_mac	Eno1
1.14e-22	0.942719	0.354	0.156	3.62e-18	Activated_mac	Map4k1
4.39e-22	0.553617	0.702	0.425	1.39e-17	Activated_mac	Cdkn1a
5.98e-22	0.518268	0.89	0.692	1.89e-17	Activated_mac	Cox7b
5.99e-22	0.659789	0.779	0.507	1.89e-17	Activated_mac	Myeov2
7.06e-22	1.27711	0.293	0.125	2.23e-17	Activated_mac	Baiap2
8.92e-22	0.726263	0.555	0.305	2.82e-17	Activated_mac	Axl
9.28e-22	0.564745	0.909	0.701	2.93e-17	Activated_mac	Iqgap1
1.12e-21	0.547723	0.749	0.446	3.54e-17	Activated_mac	Dhrs3
1.28e-21	1.3743	0.273	0.112	4.05e-17	Activated_mac	Nrp2
1.87e-21	0.698649	0.569	0.323	5.91e-17	Activated_mac	Tep1
4.42e-21	1.01483	0.453	0.245	1.4e-16	Activated_mac	Tmem189
5.96e-21	0.522132	0.92	0.704	1.89e-16	Activated_mac	H2afj
6.04e-21	0.713899	0.608	0.373	1.91e-16	Activated_mac	Comt
8.87e-21	0.841095	0.511	0.287	2.8e-16	Activated_mac	Ywhag
1.14e-20	0.684149	0.649	0.397	3.62e-16	Activated_mac	Ncf2
1.32e-20	1.21115	0.282	0.119	4.19e-16	Activated_mac	Rin3
1.48e-20	0.717538	0.55	0.305	4.69e-16	Activated_mac	Ehd1
1.99e-20	0.547307	0.771	0.497	6.3e-16	Activated_mac	Hpcal1
5.69e-20	0.741958	0.674	0.45	1.8e-15	Activated_mac	Pgam1
6.93e-20	0.703249	0.577	0.336	2.19e-15	Activated_mac	Anxa4
7.39e-20	0.772259	0.483	0.263	2.34e-15	Activated_mac	Esyt1
8.01e-20	1.04768	0.442	0.24	2.53e-15	Activated_mac	Shtn1
8.2e-20	0.526702	0.779	0.505	2.59e-15	Activated_mac	Atp1a1
1.34e-19	0.587194	0.63	0.388	4.25e-15	Activated_mac	S100a1
1.71e-19	0.616871	0.644	0.401	5.41e-15	Activated_mac	Tgfbi
1.92e-19	0.534781	0.622	0.372	6.07e-15	Activated_mac	Sh3kbp1
2.36e-19	0.794046	0.514	0.291	7.47e-15	Activated_mac	Tmem261
2.61e-19	0.547881	0.848	0.68	8.26e-15	Activated_mac	Ndufb7
2.79e-19	0.776345	0.423	0.219	8.84e-15	Activated_mac	Adcy7
3.21e-19	0.545061	0.704	0.443	1.02e-14	Activated_mac	Lipa
3.41e-19	0.636007	0.442	0.229	1.08e-14	Activated_mac	Lrmp
3.88e-19	0.553019	0.691	0.442	1.23e-14	Activated_mac	Higd1a
5.86e-19	0.536382	0.58	0.346	1.85e-14	Activated_mac	Tubb2a
5.87e-19	0.562606	0.666	0.424	1.86e-14	Activated_mac	Rab8b
6.07e-19	0.602768	0.649	0.402	1.92e-14	Activated_mac	Irf5
6.73e-19	1.13534	0.268	0.114	2.13e-14	Activated_mac	Svil
7.28e-19	0.516177	0.856	0.677	2.3e-14	Activated_mac	Ndufb8
1.04e-18	0.639519	0.649	0.421	3.28e-14	Activated_mac	Tomm5
1.2e-18	0.573366	0.691	0.445	3.78e-14	Activated_mac	Nfkbiz
2.46e-18	0.840093	0.431	0.234	7.77e-14	Activated_mac	Plin3
4.47e-18	0.751179	0.536	0.319	1.41e-13	Activated_mac	Wdr26
4.54e-18	0.890239	0.365	0.183	1.44e-13	Activated_mac	Lrrfip2
4.87e-18	0.877005	0.436	0.242	1.54e-13	Activated_mac	Mrps28
5.02e-18	0.595471	0.677	0.447	1.59e-13	Activated_mac	Zfand5
5.74e-18	0.96182	0.345	0.171	1.82e-13	Activated_mac	Myo9b
6.59e-18	1.01466	0.323	0.156	2.08e-13	Activated_mac	Ubash3b
7.91e-18	0.716419	0.492	0.28	2.5e-13	Activated_mac	Acer3
8.1e-18	1.24939	0.268	0.119	2.56e-13	Activated_mac	Pacs2
1.08e-17	0.535119	0.826	0.585	3.42e-13	Activated_mac	Pgls
1.21e-17	0.567038	0.448	0.239	3.82e-13	Activated_mac	Hif1a
1.22e-17	0.637542	0.608	0.377	3.85e-13	Activated_mac	Pepd
1.34e-17	0.679925	0.552	0.332	4.22e-13	Activated_mac	Nenf
1.41e-17	1.0303	0.329	0.161	4.46e-13	Activated_mac	Nav1
1.42e-17	0.518054	0.793	0.564	4.48e-13	Activated_mac	Prelid1
1.87e-17	0.870643	0.409	0.216	5.9e-13	Activated_mac	Ppp2r4
1.91e-17	0.744069	0.533	0.321	6.04e-13	Activated_mac	Egr1
3.03e-17	0.928195	0.343	0.171	9.6e-13	Activated_mac	Avpi1
3.09e-17	0.806763	0.442	0.24	9.79e-13	Activated_mac	Nceh1
3.51e-17	0.711568	0.519	0.31	1.11e-12	Activated_mac	Capn2
3.95e-17	0.561855	0.82	0.596	1.25e-12	Activated_mac	Timm13
4.44e-17	0.55011	0.536	0.305	1.41e-12	Activated_mac	Blnk
4.77e-17	1.00057	0.296	0.14	1.51e-12	Activated_mac	Cers6
5.24e-17	1.23631	0.262	0.118	1.66e-12	Activated_mac	Rnf141
5.55e-17	1.1522	0.304	0.149	1.76e-12	Activated_mac	Prkar2a
5.75e-17	0.615732	0.586	0.365	1.82e-12	Activated_mac	Taok3
5.83e-17	0.530664	0.798	0.563	1.84e-12	Activated_mac	Romo1
6.23e-17	0.598319	0.63	0.404	1.97e-12	Activated_mac	Morf4l2
6.71e-17	0.660503	0.552	0.334	2.12e-12	Activated_mac	Mob1a
8.49e-17	0.829181	0.414	0.227	2.68e-12	Activated_mac	Lactb
1.08e-16	0.538801	0.809	0.604	3.42e-12	Activated_mac	Slfn2
1.16e-16	0.670401	0.528	0.314	3.68e-12	Activated_mac	AI662270
1.27e-16	0.686634	0.489	0.282	4.03e-12	Activated_mac	Siva1
1.82e-16	0.792124	0.442	0.253	5.75e-12	Activated_mac	Mrps25
2.13e-16	0.529387	0.586	0.357	6.74e-12	Activated_mac	Pfdn1
4.07e-16	0.721107	0.494	0.29	1.29e-11	Activated_mac	Dusp3
5.2e-16	0.968484	0.365	0.195	1.65e-11	Activated_mac	Noct
5.28e-16	0.79391	0.475	0.278	1.67e-11	Activated_mac	2025-09-02
6.63e-16	0.519899	0.602	0.376	2.1e-11	Activated_mac	Sod1
6.7e-16	0.574488	0.312	0.147	2.12e-11	Activated_mac	Glipr2
6.76e-16	0.994385	0.265	0.122	2.14e-11	Activated_mac	Uggt1
1.02e-15	0.578328	0.594	0.368	3.22e-11	Activated_mac	P4hb
1.27e-15	0.607542	0.638	0.428	4.01e-11	Activated_mac	Slirp
1.38e-15	0.71248	0.472	0.279	4.36e-11	Activated_mac	Reep3
1.64e-15	0.67232	0.494	0.297	5.18e-11	Activated_mac	Usp50
1.87e-15	0.518297	0.727	0.494	5.93e-11	Activated_mac	Ndufb2
2.67e-15	0.55131	0.624	0.407	8.45e-11	Activated_mac	Ssr3
3.23e-15	0.881826	0.351	0.185	1.02e-10	Activated_mac	Nfam1
3.77e-15	1.00367	0.29	0.141	1.19e-10	Activated_mac	Hip1
3.9e-15	0.881929	0.271	0.128	1.23e-10	Activated_mac	Arhgap10
3.9e-15	0.515042	0.575	0.348	1.23e-10	Activated_mac	Vma21
5.68e-15	0.648048	0.406	0.222	1.8e-10	Activated_mac	Add3
6.57e-15	0.702917	0.45	0.263	2.08e-10	Activated_mac	Lims1
7.03e-15	0.847837	0.337	0.175	2.22e-10	Activated_mac	Fem1c
9.25e-15	0.853707	0.354	0.188	2.93e-10	Activated_mac	N6amt2
9.58e-15	0.565847	0.376	0.198	3.03e-10	Activated_mac	Fgr
1.04e-14	0.838648	0.262	0.123	3.28e-10	Activated_mac	Fam118b
1.07e-14	0.639027	0.453	0.264	3.38e-10	Activated_mac	Emp1
1.19e-14	0.993439	0.265	0.125	3.76e-10	Activated_mac	Luzp1
1.22e-14	0.578117	0.536	0.325	3.87e-10	Activated_mac	Cmtm3
1.45e-14	0.962195	0.343	0.184	4.59e-10	Activated_mac	Elmo2
1.59e-14	0.726501	0.365	0.194	5.03e-10	Activated_mac	Cpt1a
1.64e-14	0.988848	0.315	0.165	5.18e-10	Activated_mac	Itpripl2
2.17e-14	0.785391	0.312	0.161	6.87e-10	Activated_mac	Hras
2.3e-14	0.970928	0.367	0.206	7.29e-10	Activated_mac	Tmcc1
2.9e-14	0.513278	0.599	0.386	9.17e-10	Activated_mac	Etfa
3.43e-14	0.640273	0.329	0.169	1.08e-09	Activated_mac	AI467606
3.52e-14	0.81643	0.409	0.24	1.11e-09	Activated_mac	Bak1
4.01e-14	1.23161	0.279	0.141	1.27e-09	Activated_mac	Csf2rb
4.63e-14	0.698882	0.414	0.238	1.47e-09	Activated_mac	Ubl4a
4.71e-14	0.752283	0.307	0.157	1.49e-09	Activated_mac	Nop16
4.79e-14	1.10169	0.271	0.135	1.52e-09	Activated_mac	Matk
7.15e-14	0.565082	0.481	0.288	2.26e-09	Activated_mac	Ap1s1
8.22e-14	0.744484	0.367	0.204	2.6e-09	Activated_mac	Far1
9.09e-14	0.929415	0.296	0.152	2.88e-09	Activated_mac	Dusp22
1.07e-13	0.548789	0.76	0.55	3.39e-09	Activated_mac	Samhd1
1.08e-13	0.649167	0.403	0.224	3.42e-09	Activated_mac	Tmbim1
1.15e-13	0.679132	0.406	0.238	3.62e-09	Activated_mac	Adam10
1.23e-13	0.532587	0.362	0.196	3.9e-09	Activated_mac	Bcl2a1a
1.76e-13	0.728263	0.345	0.189	5.56e-09	Activated_mac	Znrf2
1.91e-13	0.652678	0.37	0.205	6.06e-09	Activated_mac	Map2k3
1.99e-13	0.67939	0.464	0.284	6.28e-09	Activated_mac	Asap1
2.05e-13	0.679325	0.373	0.21	6.5e-09	Activated_mac	Fam120a
2.16e-13	0.678308	0.425	0.25	6.84e-09	Activated_mac	Lasp1
2.69e-13	0.537622	0.5	0.307	8.51e-09	Activated_mac	Ap1s2
2.94e-13	0.649458	0.403	0.233	9.3e-09	Activated_mac	Aldh3b1
3.12e-13	0.677273	0.423	0.253	9.86e-09	Activated_mac	Gtf3c6
3.32e-13	0.643924	0.569	0.385	1.05e-08	Activated_mac	Tmed3
4.77e-13	0.86063	0.373	0.216	1.51e-08	Activated_mac	Dnmt3a
4.99e-13	0.643311	0.356	0.195	1.58e-08	Activated_mac	Pdlim1
6.62e-13	0.57483	0.445	0.266	2.09e-08	Activated_mac	Ptpre
6.79e-13	0.630529	0.417	0.247	2.15e-08	Activated_mac	Per1
8.5e-13	0.627732	0.334	0.181	2.69e-08	Activated_mac	Ahcyl2
8.63e-13	0.664758	0.436	0.268	2.73e-08	Activated_mac	Fam162a
9.1e-13	0.741373	0.329	0.177	2.88e-08	Activated_mac	Borcs6
9.14e-13	0.867683	0.406	0.25	2.89e-08	Activated_mac	Myadm
9.98e-13	0.657127	0.392	0.231	3.16e-08	Activated_mac	Got1
1.04e-12	1.07479	0.257	0.13	3.28e-08	Activated_mac	Tifab
1.32e-12	0.522666	0.541	0.344	4.18e-08	Activated_mac	Cyfip1
1.78e-12	0.514183	0.461	0.283	5.64e-08	Activated_mac	Faim
1.93e-12	0.609432	0.417	0.247	6.11e-08	Activated_mac	1500011K16Rik
1.94e-12	0.599958	0.503	0.322	6.14e-08	Activated_mac	Rhoc
2.13e-12	0.517048	0.514	0.327	6.74e-08	Activated_mac	Anxa7
2.58e-12	0.530078	0.434	0.264	8.17e-08	Activated_mac	Purb
2.85e-12	0.630128	0.398	0.231	9.02e-08	Activated_mac	Tnfsf12
3.14e-12	0.554496	0.616	0.424	9.93e-08	Activated_mac	Ifrd1
3.75e-12	0.511602	0.641	0.438	1.19e-07	Activated_mac	Slc6a6
3.89e-12	0.5257	0.577	0.396	1.23e-07	Activated_mac	Srsf9
4.15e-12	0.502982	0.539	0.353	1.31e-07	Activated_mac	Diaph1
4.6e-12	0.52261	0.577	0.384	1.46e-07	Activated_mac	Ube2a
4.67e-12	0.689249	0.365	0.209	1.48e-07	Activated_mac	Slk
5.28e-12	0.777906	0.298	0.161	1.67e-07	Activated_mac	Plekha1
7.54e-12	0.584089	0.282	0.147	2.39e-07	Activated_mac	Utp18
8.25e-12	0.634587	0.448	0.283	2.61e-07	Activated_mac	Plekho2
8.67e-12	0.555459	0.431	0.267	2.74e-07	Activated_mac	Ccdc88a
1.13e-11	0.529817	0.5	0.319	3.58e-07	Activated_mac	Coro1c
1.89e-11	0.866721	0.359	0.216	5.97e-07	Activated_mac	Fes
2.17e-11	0.597201	0.354	0.202	6.87e-07	Activated_mac	Plec
2.49e-11	0.671796	0.279	0.147	7.88e-07	Activated_mac	Tle3
2.65e-11	0.650515	0.37	0.224	8.37e-07	Activated_mac	Ddb1
2.92e-11	0.952987	0.331	0.194	9.24e-07	Activated_mac	Icam1
3.32e-11	0.888374	0.285	0.157	1.05e-06	Activated_mac	Atp6v0a1
3.76e-11	0.577052	0.401	0.247	1.19e-06	Activated_mac	Cmip
9.97e-11	0.79945	0.301	0.172	3.15e-06	Activated_mac	Thyn1
1.08e-10	0.708542	0.307	0.175	3.43e-06	Activated_mac	Coa5
1.22e-10	0.500652	0.533	0.359	3.86e-06	Activated_mac	Nhp2
1.23e-10	0.505625	0.45	0.284	3.9e-06	Activated_mac	Snx10
1.29e-10	0.743341	0.251	0.132	4.08e-06	Activated_mac	Mapk6
1.39e-10	0.714548	0.279	0.154	4.4e-06	Activated_mac	Il11ra1
1.66e-10	0.510332	0.558	0.382	5.24e-06	Activated_mac	Acaa1a
1.74e-10	0.73635	0.387	0.243	5.5e-06	Activated_mac	Etv3
1.86e-10	0.675022	0.354	0.211	5.87e-06	Activated_mac	Trip12
2.57e-10	0.729914	0.273	0.15	8.12e-06	Activated_mac	Gcsh
4.17e-10	0.63571	0.47	0.316	1.32e-05	Activated_mac	Sdhc
4.41e-10	0.534374	0.307	0.174	1.4e-05	Activated_mac	Slmo2
4.42e-10	0.644917	0.29	0.165	1.4e-05	Activated_mac	Eif2s3x
5.84e-10	0.769449	0.29	0.167	1.85e-05	Activated_mac	Gnaq
6.26e-10	0.565691	0.412	0.264	1.98e-05	Activated_mac	Hivep2
6.96e-10	0.703418	0.323	0.193	2.2e-05	Activated_mac	Pik3r5
7.2e-10	0.577042	0.425	0.269	2.28e-05	Activated_mac	Sgpl1
8.02e-10	0.609956	0.34	0.206	2.54e-05	Activated_mac	Mlec
8.17e-10	0.686281	0.285	0.161	2.58e-05	Activated_mac	9130401M01Rik
8.77e-10	0.596421	0.282	0.159	2.77e-05	Activated_mac	Itgax
1.17e-09	0.656221	0.26	0.143	3.71e-05	Activated_mac	Zfp593
1.42e-09	0.655136	0.287	0.164	4.49e-05	Activated_mac	Stom
2.31e-09	0.513409	0.285	0.161	7.32e-05	Activated_mac	Med13l
2.63e-09	0.78625	0.268	0.153	8.31e-05	Activated_mac	Vav3
2.65e-09	0.806401	0.268	0.153	8.39e-05	Activated_mac	Wdr91
3.61e-09	0.7167	0.251	0.142	0.000114161	Activated_mac	Pip5k1c
3.76e-09	0.609192	0.285	0.164	0.000118984	Activated_mac	Uxt
8.63e-09	0.601018	0.365	0.227	0.000273081	Activated_mac	Trps1
8.7e-09	0.6077	0.37	0.238	0.000275132	Activated_mac	Arl8a
1.08e-08	0.620078	0.29	0.171	0.000340815	Activated_mac	Pdxk
1.16e-08	0.523872	0.356	0.226	0.000367886	Activated_mac	Eef1e1
1.53e-08	0.539182	0.423	0.29	0.000482514	Activated_mac	Iah1
1.57e-08	0.515617	0.298	0.177	0.000497937	Activated_mac	Polr2h
1.74e-08	0.570074	0.307	0.187	0.000550907	Activated_mac	Tnf
2.31e-08	0.775115	0.262	0.155	0.000730722	Activated_mac	B4galt5
2.49e-08	0.669266	0.287	0.175	0.000786711	Activated_mac	Mcur1
2.58e-08	0.61113	0.254	0.147	0.000816787	Activated_mac	Trmt1
2.68e-08	0.570218	0.293	0.175	0.000847456	Activated_mac	Dennd5a
3.02e-08	0.550707	0.351	0.225	0.000954225	Activated_mac	Dnajb14
3.32e-08	0.51908	0.34	0.215	0.00104914	Activated_mac	Ctdnep1
3.8e-08	0.517342	0.304	0.185	0.00120232	Activated_mac	Emilin2
3.84e-08	0.518781	0.279	0.165	0.00121317	Activated_mac	Ppp1r15b
5.71e-08	0.654678	0.343	0.222	0.00180781	Activated_mac	Arhgap18
6.85e-08	0.51948	0.265	0.155	0.00216639	Activated_mac	Mkks
8.31e-08	0.558601	0.331	0.212	0.0026293	Activated_mac	Dync1h1
1.39e-07	0.60763	0.298	0.186	0.00439788	Activated_mac	Aph1c
1.56e-07	0.887403	0.251	0.154	0.00494323	Activated_mac	Guca1a
1.82e-07	0.532535	0.254	0.151	0.00576749	Activated_mac	Tmcc3
2.05e-07	0.611025	0.318	0.204	0.00648211	Activated_mac	Plxnb2
2.09e-07	0.589425	0.273	0.17	0.00660711	Activated_mac	Rgs18
2.26e-07	0.602019	0.26	0.157	0.00714821	Activated_mac	Sfxn3
3.35e-07	0.578841	0.254	0.154	0.0106043	Activated_mac	Klc1
6.43e-07	0.549039	0.251	0.155	0.0203456	Activated_mac	2310009B15Rik
8.04e-07	0.511706	0.276	0.174	0.025443	Activated_mac	Arap1
1.4e-06	0.641476	0.265	0.166	0.0443009	Activated_mac	Txnrd1
0	6.36312	0.989	0.057	0	B cells 1	Cd79a
0	6.43296	0.932	0.041	0	B cells 1	Ebf1
0	4.25648	0.958	0.103	0	B cells 1	Ly6d
0	6.35864	0.856	0.034	0	B cells 1	Ms4a1
0	4.73192	0.864	0.125	0	B cells 1	H2-DMb2
0	4.22346	0.92	0.185	0	B cells 1	Cd79b
0	6.80674	0.719	0.026	0	B cells 1	Fcmr
0	5.40534	0.697	0.058	0	B cells 1	Bank1
0	4.36763	0.678	0.108	0	B cells 1	H2-Ob
0	3.28395	0.591	0.036	0	B cells 1	Mzb1
0	3.46678	0.879	0.327	0	B cells 1	Mef2c
0	4.66015	0.55	0.052	0	B cells 1	Cd55
0	2.62498	0.676	0.19	0	B cells 1	Ly6a
0	3.54699	0.585	0.108	0	B cells 1	H2-Oa
0	3.80413	0.558	0.085	0	B cells 1	Ralgps2
0	2.75034	0.594	0.141	0	B cells 1	Gm8369
0	2.41942	0.518	0.101	0	B cells 1	Ccr7
0	5.61259	0.441	0.025	0	B cells 1	Tnfrsf13c
0	4.56678	0.46	0.045	0	B cells 1	Fcrla
0	6.60074	0.428	0.015	0	B cells 1	Fcer2a
0	3.45911	0.554	0.143	0	B cells 1	Hvcn1
0	6.22328	0.425	0.017	0	B cells 1	Cd19
0	4.38668	0.446	0.039	0	B cells 1	Igkc
0	6.75069	0.415	0.018	0	B cells 1	Iglc2
0	4.7749	0.441	0.046	0	B cells 1	Scd1
0	6.07158	0.415	0.021	0	B cells 1	Gm43603
0	4.75124	0.424	0.047	0	B cells 1	Siglecg
0	6.32954	0.389	0.017	0	B cells 1	Iglc3
0	6.37176	0.381	0.017	0	B cells 1	Ighd
0	4.20748	0.446	0.089	0	B cells 1	Ighm
0	6.13252	0.361	0.014	0	B cells 1	Pax5
0	6.08757	0.344	0.013	0	B cells 1	Vpreb3
0	2.3381	0.836	0.51	0	B cells 1	Cd37
0	6.84683	0.335	0.012	0	B cells 1	Gm31243
0	4.81727	0.311	0.02	0	B cells 1	Pou2af1
0	4.86854	0.308	0.031	0	B cells 1	Cd22
0	1.29737	0.998	0.973	0	B cells 1	Uba52
0	1.22265	0.998	0.991	0	B cells 1	Rps27
0	0.92114	0.997	0.994	0	B cells 1	Rpl18a
2.21e-303	1.51553	0.987	0.955	6.98e-299	B cells 1	Rps20
5.79e-301	0.868037	0.998	0.99	1.83e-296	B cells 1	Rpl13
4.95e-300	4.46039	0.25	0.02	1.57e-295	B cells 1	Hs3st1
2.15e-299	1.92198	0.744	0.249	6.79e-295	B cells 1	Ltb
3.98e-288	0.968138	0.993	0.975	1.26e-283	B cells 1	Rpl36
4.57e-284	0.957945	0.996	0.98	1.45e-279	B cells 1	Rpl34
3.25e-281	0.921064	0.996	0.976	1.03e-276	B cells 1	Rpl9
5.28e-275	0.904888	0.999	0.991	1.67e-270	B cells 1	Rpl37
9.94e-274	0.962048	0.994	0.973	3.14e-269	B cells 1	Rps7
1.6e-266	4.38164	0.283	0.034	5.06e-262	B cells 1	Fcrl1
4.76e-262	1.18887	0.998	0.989	1.5e-257	B cells 1	Fau
3.5e-256	0.92147	0.988	0.975	1.11e-251	B cells 1	Rpl27a
4.29e-255	0.962023	0.979	0.967	1.36e-250	B cells 1	Rpl21
1.15e-251	1.36453	0.977	0.865	3.64e-247	B cells 1	Btg1
9.03e-249	1.70187	0.721	0.262	2.86e-244	B cells 1	Gimap6
1.07e-248	3.79856	0.351	0.063	3.4e-244	B cells 1	Bcl11a
6.06e-247	1.30472	0.992	0.976	1.92e-242	B cells 1	Rps24
8.33e-246	3.64629	0.362	0.068	2.63e-241	B cells 1	Chchd10
1.55e-244	1.00948	0.993	0.976	4.89e-240	B cells 1	Rpl38
1.75e-239	0.861235	0.988	0.968	5.54e-235	B cells 1	Rps13
5.08e-236	0.874077	0.985	0.964	1.61e-231	B cells 1	Rpl8
1.47e-235	1.80832	0.713	0.293	4.65e-231	B cells 1	Napsa
1.66e-229	0.72102	0.996	0.986	5.26e-225	B cells 1	Rps16
3.85e-228	1.10058	0.982	0.971	1.22e-223	B cells 1	Rpl39
4.15e-228	2.30254	0.559	0.176	1.31e-223	B cells 1	Cd69
4.51e-218	1.13325	0.594	0.195	1.43e-213	B cells 1	Plac8
1.75e-214	0.792459	0.987	0.968	5.53e-210	B cells 1	Rps15a
1.46e-211	4.01921	0.252	0.035	4.61e-207	B cells 1	Snn
2.08e-211	2.46917	0.429	0.108	6.59e-207	B cells 1	Sell
3.43e-210	0.761835	0.996	0.973	1.08e-205	B cells 1	Rps28
5.69e-209	0.784054	0.993	0.977	1.8e-204	B cells 1	Rpl19
5.16e-206	2.39766	0.646	0.329	1.63e-201	B cells 1	Pkig
2.31e-203	0.770585	0.989	0.977	7.31e-199	B cells 1	Rps3a1
9.68e-203	1.5674	0.829	0.631	3.06e-198	B cells 1	Serp1
4.53e-202	1.52672	0.961	0.941	1.43e-197	B cells 1	Rps21
1.02e-201	0.785386	0.994	0.98	3.24e-197	B cells 1	Rpl6
1.54e-193	0.706561	0.993	0.982	4.88e-189	B cells 1	Rpl35a
2.22e-192	0.901317	0.985	0.98	7.04e-188	B cells 1	Rpl23
1.11e-190	0.854223	0.974	0.935	3.52e-186	B cells 1	Rpl36a
1.15e-189	0.856344	0.974	0.956	3.63e-185	B cells 1	Rpl18
7.41e-189	1.0995	0.938	0.686	2.35e-184	B cells 1	Ly6e
2.57e-188	0.599841	0.997	0.993	8.14e-184	B cells 1	Rpl37a
1.93e-185	1.05899	0.941	0.882	6.12e-181	B cells 1	Rpl12
3.36e-182	1.04604	0.969	0.946	1.06e-177	B cells 1	Rps26
1.03e-178	1.35126	0.951	0.93	3.26e-174	B cells 1	Rpl30
1.21e-175	0.983368	0.959	0.932	3.83e-171	B cells 1	Rpsa
2.55e-172	0.937522	0.999	0.887	8.05e-168	B cells 1	Cd74
8.61e-168	1.00504	0.961	0.943	2.72e-163	B cells 1	Rps10
4.38e-165	0.622869	0.989	0.977	1.38e-160	B cells 1	Rplp2
6.32e-157	0.905757	0.981	0.978	2e-152	B cells 1	Rps8
2.88e-155	3.09939	0.353	0.101	9.1e-151	B cells 1	Fchsd2
6.88e-155	3.05575	0.398	0.133	2.18e-150	B cells 1	Pxk
1.13e-153	1.351	0.638	0.275	3.56e-149	B cells 1	Ptprcap
1.42e-152	0.615301	0.99	0.975	4.48e-148	B cells 1	Rps4x
1.1e-151	0.979331	0.931	0.909	3.48e-147	B cells 1	Rpl22
1.23e-150	1.26552	0.654	0.287	3.88e-146	B cells 1	Ets1
1.46e-149	0.706835	0.97	0.936	4.6e-145	B cells 1	Rpl27
6.5e-146	1.07131	0.937	0.925	2.06e-141	B cells 1	Rps12
5.2e-145	2.97021	0.274	0.061	1.64e-140	B cells 1	Cd200
8.59e-144	0.648678	0.986	0.978	2.72e-139	B cells 1	mt-Cytb
3.57e-141	0.572376	0.993	0.977	1.13e-136	B cells 1	Rps3
7.59e-135	0.556892	0.983	0.979	2.4e-130	B cells 1	Rpl11
8.48e-134	1.66356	0.478	0.178	2.68e-129	B cells 1	Gimap1
2.15e-132	0.557464	0.996	0.983	6.8e-128	B cells 1	Rpl32
4.65e-129	2.40362	0.417	0.162	1.47e-124	B cells 1	Ptp4a3
1.26e-124	1.6188	0.672	0.47	3.98e-120	B cells 1	Foxp1
1.25e-121	0.632823	0.974	0.965	3.96e-117	B cells 1	Rps15
7.07e-121	1.38149	0.741	0.561	2.24e-116	B cells 1	Stk17b
2.18e-120	0.516465	1	0.997	6.9e-116	B cells 1	Malat1
4.46e-115	0.756582	0.961	0.947	1.41e-110	B cells 1	Ddx5
8.94e-114	0.666126	0.993	0.981	2.83e-109	B cells 1	Rpl35
6.69e-112	1.6153	0.433	0.173	2.11e-107	B cells 1	Ms4a4c
9.12e-109	1.99866	0.353	0.122	2.88e-104	B cells 1	Ppp1r16b
4.41e-108	2.3487	0.371	0.141	1.4e-103	B cells 1	Sh3bp5
2.42e-106	2.21896	0.353	0.13	7.65e-102	B cells 1	Serpinb1a
7.41e-106	1.43952	0.633	0.387	2.34e-101	B cells 1	Il2rg
2.78e-105	1.57631	0.599	0.376	8.78e-101	B cells 1	Apobec3
3.2e-105	0.737874	0.95	0.928	1.01e-100	B cells 1	Gm10076
1.36e-104	0.520505	0.974	0.974	4.29e-100	B cells 1	Rpl24
4.33e-104	2.39907	0.433	0.206	1.37e-99	B cells 1	Swap70
6.04e-104	0.56029	0.992	0.975	1.91e-99	B cells 1	Rps5
2.72e-102	0.969054	0.854	0.779	8.61e-98	B cells 1	Shisa5
1.21e-100	0.631214	0.954	0.934	3.82e-96	B cells 1	H3f3a
2.8e-96	0.591743	0.975	0.959	8.87e-92	B cells 1	Rps2
2.37e-95	1.97951	0.505	0.296	7.5e-91	B cells 1	Tmem243
1.72e-92	2.01418	0.254	0.075	5.44e-88	B cells 1	Gem
1.96e-92	2.40526	0.29	0.099	6.22e-88	B cells 1	Cd38
3.81e-92	1.53113	0.382	0.152	1.21e-87	B cells 1	Ablim1
1.83e-89	1.23719	0.707	0.591	5.79e-85	B cells 1	Smim14
3.51e-88	1.36356	0.636	0.459	1.11e-83	B cells 1	Hmgn1
1.41e-87	0.538222	0.96	0.948	4.45e-83	B cells 1	Rpl10a
7.24e-87	1.92468	0.395	0.181	2.29e-82	B cells 1	Grap
6.59e-86	1.78598	0.476	0.261	2.09e-81	B cells 1	4930523C07Rik
9.4e-85	1.67727	0.563	0.389	2.97e-80	B cells 1	Arpc5l
1.36e-84	1.87768	0.286	0.098	4.29e-80	B cells 1	Ikzf3
6.33e-84	0.506357	0.965	0.952	2e-79	B cells 1	Rpl15
3.78e-81	1.74436	0.489	0.289	1.2e-76	B cells 1	Man1a
4.59e-80	0.547341	0.987	0.967	1.45e-75	B cells 1	Rpl17
3.12e-79	1.52292	0.565	0.381	9.88e-75	B cells 1	Mndal
5.6e-79	1.33721	0.391	0.163	1.77e-74	B cells 1	Rack1
2.63e-77	0.590384	0.905	0.905	8.31e-73	B cells 1	Rpl29
3.01e-76	1.82889	0.44	0.236	9.54e-72	B cells 1	Gpr183
4.46e-75	1.01189	0.803	0.733	1.41e-70	B cells 1	Tsc22d3
1.1e-74	1.54333	0.509	0.316	3.48e-70	B cells 1	Ifi203
2.88e-73	0.531735	0.977	0.919	9.12e-69	B cells 1	Cd52
3.51e-73	1.44238	0.567	0.402	1.11e-68	B cells 1	Ppdpf
4.67e-71	0.559539	0.906	0.898	1.48e-66	B cells 1	Arhgdib
9.34e-71	1.34715	0.357	0.153	2.95e-66	B cells 1	Selenow
1.05e-70	1.37716	0.649	0.548	3.32e-66	B cells 1	mt-Nd5
2.01e-70	1.46723	0.573	0.432	6.37e-66	B cells 1	Pold4
2.26e-70	1.39619	0.375	0.17	7.15e-66	B cells 1	Cd24a
6.48e-70	1.70386	0.37	0.176	2.05e-65	B cells 1	Rasgrp2
1.99e-69	0.646875	0.854	0.812	6.29e-65	B cells 1	Rac2
2.42e-69	0.529401	0.933	0.939	7.67e-65	B cells 1	Rpl28
1.27e-67	1.65259	0.51	0.344	4.01e-63	B cells 1	Rel
4.19e-66	0.735662	0.431	0.202	1.32e-61	B cells 1	Gimap4
2.03e-65	0.829373	0.992	0.973	6.42e-61	B cells 1	Rps19
4.02e-62	2.38934	0.285	0.126	1.27e-57	B cells 1	Abhd17b
1.18e-61	0.621213	0.852	0.853	3.72e-57	B cells 1	Eif3f
4.58e-59	2.41783	0.285	0.131	1.45e-54	B cells 1	1110059E24Rik
1.16e-58	1.24448	0.34	0.155	3.66e-54	B cells 1	Gimap5
2.35e-58	1.09301	0.692	0.537	7.44e-54	B cells 1	Cd83
3.76e-58	1.30817	0.569	0.449	1.19e-53	B cells 1	Snx2
1.37e-56	1.5483	0.337	0.166	4.33e-52	B cells 1	Rnase6
8.42e-56	0.546436	0.987	0.973	2.66e-51	B cells 1	Rps18
1.15e-54	0.756756	0.579	0.421	3.64e-50	B cells 1	Irf8
2.61e-54	0.859455	0.668	0.545	8.27e-50	B cells 1	Limd2
3.37e-54	0.547165	0.878	0.885	1.07e-49	B cells 1	Rpl5
9.08e-54	0.801212	0.815	0.826	2.87e-49	B cells 1	mt-Nd2
1.89e-53	2.09938	0.32	0.168	5.98e-49	B cells 1	Pmf1
1.63e-50	0.831008	0.57	0.398	5.16e-46	B cells 1	Pdcd4
2.33e-48	1.08551	0.504	0.341	7.39e-44	B cells 1	Pou2f2
2.75e-48	1.55969	0.417	0.261	8.69e-44	B cells 1	Plaur
1.17e-44	0.637907	0.771	0.764	3.7e-40	B cells 1	Snrpg
1.47e-44	1.72536	0.272	0.133	4.63e-40	B cells 1	Smad7
3.38e-43	1.9527	0.275	0.143	1.07e-38	B cells 1	Sesn1
2.27e-41	1.62182	0.276	0.14	7.19e-37	B cells 1	Tspan32
1.13e-40	0.964225	0.469	0.323	3.57e-36	B cells 1	Rhoh
1.15e-40	0.575248	0.784	0.777	3.63e-36	B cells 1	Eef1b2
4.43e-40	0.661387	0.833	0.749	1.4e-35	B cells 1	Klf2
1.2e-39	0.739342	0.388	0.218	3.78e-35	B cells 1	Cd2
2.76e-39	2.06588	0.316	0.191	8.72e-35	B cells 1	2025-03-01
1.32e-38	1.40254	0.478	0.386	4.16e-34	B cells 1	Ppp3ca
2.66e-38	1.59023	0.38	0.254	8.41e-34	B cells 1	Sipa1
9.58e-38	1.45744	0.354	0.222	3.03e-33	B cells 1	Zcchc11
1.43e-37	0.770152	0.325	0.16	4.51e-33	B cells 1	Elob
1.83e-37	2.02437	0.282	0.161	5.77e-33	B cells 1	Tnfrsf13b
8.26e-37	0.593105	0.733	0.707	2.61e-32	B cells 1	Pnrc1
8.65e-37	1.50816	0.442	0.341	2.74e-32	B cells 1	Smap2
1.06e-36	1.12407	0.31	0.169	3.35e-32	B cells 1	Tbc1d10c
1.12e-36	1.48726	0.413	0.298	3.53e-32	B cells 1	Camk2d
1.28e-36	1.47085	0.292	0.161	4.06e-32	B cells 1	Il21r
2.05e-36	1.32286	0.54	0.467	6.48e-32	B cells 1	Rps27rt
2.48e-36	1.54081	0.352	0.228	7.86e-32	B cells 1	Zcchc7
5.7e-36	1.85109	0.317	0.196	1.8e-31	B cells 1	Sp140
2.8e-35	2.00054	0.27	0.151	8.87e-31	B cells 1	Eml4
1.23e-34	0.896496	0.61	0.537	3.9e-30	B cells 1	Zfp36l1
4.64e-34	1.3208	0.307	0.176	1.47e-29	B cells 1	H2-Q6
1.95e-33	1.55203	0.371	0.261	6.16e-29	B cells 1	Mif4gd
3.15e-33	1.03815	0.27	0.138	9.96e-29	B cells 1	Selenok
6.39e-33	1.3261	0.457	0.362	2.02e-28	B cells 1	mt-Nd4l
2.6e-32	1.32977	0.408	0.302	8.23e-28	B cells 1	Blnk
9.48e-32	1.74455	0.292	0.18	3e-27	B cells 1	Filip1l
1.59e-31	1.50698	0.422	0.336	5.02e-27	B cells 1	Lmo2
2.8e-31	0.954641	0.531	0.457	8.85e-27	B cells 1	Cirbp
1.75e-30	1.31944	0.357	0.243	5.55e-26	B cells 1	Prkcb
2.79e-30	1.79311	0.295	0.187	8.82e-26	B cells 1	Parp1
4.33e-30	0.757612	0.703	0.704	1.37e-25	B cells 1	Hspe1
1.27e-29	1.04777	0.479	0.395	4.02e-25	B cells 1	Arhgef1
3.89e-29	1.57414	0.258	0.15	1.23e-24	B cells 1	Etnk1
1.29e-28	0.993213	0.493	0.413	4.07e-24	B cells 1	Sp100
1.41e-28	1.36719	0.344	0.235	4.47e-24	B cells 1	Gm26740
3.63e-28	1.59792	0.285	0.178	1.15e-23	B cells 1	Vars
7.12e-28	1.24395	0.428	0.334	2.25e-23	B cells 1	Stap1
8.35e-28	1.38995	0.254	0.145	2.64e-23	B cells 1	P2ry10
9.62e-28	1.14322	0.469	0.399	3.04e-23	B cells 1	mt-Nd3
3.79e-27	1.15514	0.451	0.369	1.2e-22	B cells 1	Crlf3
1.18e-26	1.29555	0.395	0.304	3.73e-22	B cells 1	Cnp
1.96e-26	1.44468	0.298	0.193	6.21e-22	B cells 1	Cyp4f18
3.15e-26	1.14283	0.433	0.343	9.98e-22	B cells 1	Fam107b
5.94e-26	1.47885	0.293	0.191	1.88e-21	B cells 1	Grk6
6.85e-26	1.62862	0.259	0.156	2.17e-21	B cells 1	Avl9
7.18e-25	0.828879	0.46	0.368	2.27e-20	B cells 1	Slc38a2
3.83e-24	1.21522	0.457	0.403	1.21e-19	B cells 1	Dnajc7
2.67e-23	0.871655	0.51	0.448	8.44e-19	B cells 1	Ezr
1.14e-21	1.60984	0.266	0.178	3.61e-17	B cells 1	Slc38a1
4.92e-21	0.929645	0.402	0.332	1.56e-16	B cells 1	Tmem123
6.74e-21	1.35981	0.272	0.184	2.13e-16	B cells 1	Dgkd
8.16e-21	1.32178	0.366	0.288	2.58e-16	B cells 1	Notch2
6.4e-20	1.44603	0.294	0.211	2.02e-15	B cells 1	Fam3c
7.87e-20	0.591533	0.719	0.778	2.49e-15	B cells 1	Eef1g
9.12e-20	0.893172	0.534	0.525	2.88e-15	B cells 1	Eif4a2
1.11e-19	1.30503	0.319	0.236	3.53e-15	B cells 1	Gm26699
3.55e-19	1.01921	0.434	0.39	1.12e-14	B cells 1	Matr3
8.7e-19	1.32151	0.345	0.281	2.75e-14	B cells 1	Sypl
1.02e-18	0.928708	0.504	0.482	3.24e-14	B cells 1	Gm11808
1.71e-18	0.692685	0.576	0.57	5.41e-14	B cells 1	Nap1l1
1.16e-17	1.23138	0.286	0.205	3.66e-13	B cells 1	Trim12a
2.77e-17	0.784871	0.474	0.435	8.76e-13	B cells 1	Elf1
3.86e-17	0.936604	0.309	0.225	1.22e-12	B cells 1	Rcsd1
6.43e-17	1.40122	0.332	0.27	2.03e-12	B cells 1	Otulin
7.52e-17	0.660493	0.753	0.773	2.38e-12	B cells 1	Gm42418
9.65e-17	0.698953	0.569	0.593	3.05e-12	B cells 1	Luc7l2
1.38e-16	1.37146	0.263	0.188	4.36e-12	B cells 1	Klhl24
1.57e-16	0.784769	0.515	0.501	4.98e-12	B cells 1	Clk1
2.67e-16	0.556527	0.61	0.631	8.46e-12	B cells 1	Tra2b
3.62e-16	1.33987	0.306	0.238	1.14e-11	B cells 1	Birc3
4.67e-16	1.47005	0.277	0.208	1.48e-11	B cells 1	Map3k1
1.34e-15	1.04646	0.328	0.252	4.25e-11	B cells 1	Chd2
1.8e-15	0.610356	0.54	0.521	5.69e-11	B cells 1	Jak1
2.17e-15	1.17541	0.365	0.317	6.85e-11	B cells 1	Scaf11
2.29e-15	1.01052	0.401	0.353	7.24e-11	B cells 1	Lbh
7.22e-15	1.14419	0.335	0.277	2.28e-10	B cells 1	Slc50a1
1.16e-14	0.972499	0.376	0.318	3.66e-10	B cells 1	Arhgap15
1.66e-14	1.18259	0.346	0.295	5.25e-10	B cells 1	Tmod3
2.05e-14	1.22922	0.346	0.296	6.49e-10	B cells 1	Uchl3
3.02e-14	0.574319	0.647	0.699	9.56e-10	B cells 1	Srrm2
8.94e-14	1.21549	0.287	0.221	2.83e-09	B cells 1	Add3
1.34e-13	1.26222	0.296	0.236	4.23e-09	B cells 1	Plekha2
2.48e-13	1.02948	0.366	0.32	7.83e-09	B cells 1	Ddx6
4.03e-13	0.983733	0.428	0.415	1.28e-08	B cells 1	Irf2
4.73e-13	0.969591	0.405	0.374	1.5e-08	B cells 1	Syk
1.87e-12	1.00845	0.33	0.275	5.92e-08	B cells 1	Tcf4
2.07e-12	1.17891	0.278	0.218	6.55e-08	B cells 1	Pcmtd1
3.71e-12	1.12871	0.281	0.223	1.17e-07	B cells 1	Arid4b
5.58e-12	1.26223	0.263	0.206	1.76e-07	B cells 1	Bmp2k
7.91e-12	0.963207	0.403	0.379	2.5e-07	B cells 1	Kmt2e
2.69e-11	1.02887	0.371	0.337	8.52e-07	B cells 1	Macf1
4.04e-10	1.35623	0.263	0.217	1.28e-05	B cells 1	Pkib
6.41e-10	1.69978	0.253	0.209	2.03e-05	B cells 1	Snrnp25
8.43e-10	1.28468	0.251	0.201	2.67e-05	B cells 1	Sdhaf1
1.06e-09	0.979205	0.371	0.35	3.34e-05	B cells 1	Bin1
1.18e-09	0.732586	0.456	0.464	3.73e-05	B cells 1	Hnrnpdl
1.36e-09	1.22454	0.291	0.252	4.31e-05	B cells 1	Stt3b
2.65e-09	0.549499	0.435	0.385	8.38e-05	B cells 1	Dusp2
3.32e-09	1.03336	0.319	0.28	0.000105018	B cells 1	Stat1
4.26e-09	1.03828	0.27	0.223	0.000134837	B cells 1	Tcp11l2
5.56e-09	1.19572	0.308	0.278	0.000175946	B cells 1	Lmbrd1
8.15e-09	0.542845	0.352	0.298	0.000257966	B cells 1	Sdc4
9.12e-09	1.19912	0.288	0.255	0.000288598	B cells 1	Bmyc
1.46e-08	0.537692	0.528	0.529	0.000460625	B cells 1	Txnip
1.83e-08	1.03086	0.296	0.257	0.000577598	B cells 1	Foxn3
6.19e-08	0.631078	0.503	0.54	0.00195733	B cells 1	Grcc10
7.75e-08	0.916517	0.363	0.349	0.0024518	B cells 1	Smchd1
9.65e-08	0.556512	0.614	0.678	0.00305333	B cells 1	Ncl
1.16e-07	0.604637	0.26	0.209	0.00368076	B cells 1	Id3
1.26e-07	1.13309	0.33	0.307	0.00397324	B cells 1	Nfkbid
1.56e-07	0.76867	0.362	0.338	0.00492094	B cells 1	Ankrd44
2.17e-07	0.895872	0.338	0.318	0.00687305	B cells 1	Gpbp1
3.06e-07	0.505169	0.58	0.645	0.00968492	B cells 1	Set
4.15e-07	1.01138	0.302	0.275	0.0131244	B cells 1	Prpf4b
5.68e-07	1.08241	0.295	0.267	0.01798	B cells 1	Phip
8.44e-07	0.528665	0.563	0.639	0.0267019	B cells 1	Zfp706
0	8.04591	0.96	0.013	0	B cells 2	Derl3
0	7.22441	0.9	0.011	0	B cells 2	Eaf2
0	7.78193	0.72	0.012	0	B cells 2	Fkbp11
0	9.84368	0.7	0.001	0	B cells 2	Oosp1
0	9.45689	0.7	0.002	0	B cells 2	Prg2
0	8.06172	0.52	0.002	0	B cells 2	Pycr1
0	7.60232	0.46	0.004	0	B cells 2	Chst1
0	9.88744	0.42	0	0	B cells 2	Bhlha15
0	12.0476	0.3	0	0	B cells 2	Fut1
0	8.90295	0.26	0	0	B cells 2	Pls1
0	8.11133	0.26	0.001	0	B cells 2	Gpm6a
5.86e-305	6.58325	0.66	0.013	1.85e-300	B cells 2	Tnfrsf17
5.5e-268	6.03501	0.84	0.025	1.74e-263	B cells 2	Cacna1s
3.85e-228	6.3822	0.26	0.002	1.22e-223	B cells 2	Nuggc
1.45e-224	5.371	0.44	0.007	4.59e-220	B cells 2	Dusp14
4.05e-192	5.72286	0.26	0.003	1.28e-187	B cells 2	a
3.1e-187	4.89854	0.44	0.009	9.8e-183	B cells 2	Hid1
8.07e-156	4.69039	0.3	0.005	2.55e-151	B cells 2	Kdelr3
2.33e-150	4.55315	0.44	0.012	7.38e-146	B cells 2	Gpr55
1.04e-149	4.46887	0.82	0.044	3.3e-145	B cells 2	Pou2af1
6.68e-149	11.2709	1	0.076	2.11e-144	B cells 2	Jchain
2.28e-148	4.46836	0.96	0.063	7.22e-144	B cells 2	Fam46c
5.94e-144	4.56101	0.8	0.044	1.88e-139	B cells 2	Plpp5
8.53e-136	7.20159	1	0.084	2.7e-131	B cells 2	Mzb1
1.98e-133	5.91889	0.32	0.007	6.26e-129	B cells 2	Tg
8.53e-124	3.85011	0.68	0.035	2.7e-119	B cells 2	Prr5
3.57e-123	4.54696	0.84	0.057	1.13e-118	B cells 2	Isg20
1.31e-113	3.66826	0.66	0.036	4.14e-109	B cells 2	Tmem154
6.8e-111	4.58089	0.86	0.068	2.15e-106	B cells 2	Sdc1
4.28e-109	4.25115	0.62	0.034	1.36e-104	B cells 2	Atat1
9.58e-108	4.1764	0.96	0.087	3.03e-103	B cells 2	Phgdh
1.39e-99	5.02164	0.28	0.007	4.41e-95	B cells 2	AC168977.1
9.44e-95	4.22846	0.94	0.1	2.99e-90	B cells 2	Ckap4
1.04e-82	3.95645	0.9	0.101	3.3e-78	B cells 2	Trp53inp1
5.6e-82	3.07009	0.58	0.038	1.77e-77	B cells 2	Dennd5b
9.86e-82	4.73586	0.36	0.015	3.12e-77	B cells 2	Gm43291
1.96e-80	3.82641	0.6	0.042	6.21e-76	B cells 2	Lax1
2.54e-78	3.79423	0.44	0.023	8.03e-74	B cells 2	St8sia6
2.86e-78	3.85507	0.94	0.119	9.06e-74	B cells 2	Txndc11
3.34e-78	3.75287	0.52	0.033	1.06e-73	B cells 2	C130026I21Rik
2.25e-77	3.74643	0.56	0.038	7.13e-73	B cells 2	Creb3l2
4.31e-77	3.69811	0.54	0.036	1.36e-72	B cells 2	Tram2
3.79e-66	3.17075	0.68	0.065	1.2e-61	B cells 2	Fam214a
1.64e-65	3.68133	0.28	0.011	5.18e-61	B cells 2	Cacna1e
9e-65	6.16613	1	0.2	2.85e-60	B cells 2	Txndc5
1.22e-62	4.4629	0.98	0.197	3.87e-58	B cells 2	Edem2
3.47e-59	7.474	0.7	0.086	1.1e-54	B cells 2	Slpi
1.37e-56	3.63312	0.4	0.027	4.35e-52	B cells 2	Wipi1
2.53e-56	1.76133	0.98	0.141	8.01e-52	B cells 2	Cd79a
3.54e-55	3.88489	0.82	0.123	1.12e-50	B cells 2	Pon3
4.49e-55	5.02488	1	0.255	1.42e-50	B cells 2	Creld2
2.64e-54	2.51182	0.72	0.084	8.35e-50	B cells 2	Trp53i11
1.36e-53	3.30073	0.48	0.04	4.3e-49	B cells 2	Qpctl
6.8e-53	3.06718	0.66	0.077	2.15e-48	B cells 2	Ell2
5.53e-51	3.46418	0.42	0.032	1.75e-46	B cells 2	Pecr
8.31e-51	2.47985	0.68	0.081	2.63e-46	B cells 2	Cmah
9.31e-51	3.24331	0.44	0.036	2.95e-46	B cells 2	Yipf2
1.86e-50	4.33354	0.4	0.031	5.9e-46	B cells 2	Asns
1.96e-50	3.27881	0.6	0.067	6.2e-46	B cells 2	Prdm1
3.48e-50	2.89306	0.72	0.093	1.1e-45	B cells 2	Chchd10
5.79e-50	3.44841	0.94	0.192	1.83e-45	B cells 2	Sel1l
1.91e-49	3.35611	0.52	0.051	6.04e-45	B cells 2	Irf4
3.36e-49	3.63959	0.98	0.228	1.06e-44	B cells 2	Lman1
5.56e-49	3.52415	0.58	0.064	1.76e-44	B cells 2	Pck2
3.61e-48	3.54354	0.5	0.049	1.14e-43	B cells 2	Arfgap3
5.82e-48	3.11983	0.3	0.018	1.84e-43	B cells 2	Ftx
7.25e-48	3.18213	0.9	0.176	2.29e-43	B cells 2	Pafah1b3
7.36e-48	2.98185	0.92	0.172	2.33e-43	B cells 2	Erlec1
2.04e-47	2.05197	0.58	0.061	6.46e-43	B cells 2	Tnfrsf13c
7.95e-47	3.61632	0.98	0.233	2.52e-42	B cells 2	Ly6a
1.84e-46	3.58594	0.32	0.021	5.81e-42	B cells 2	Dusp4
8.45e-46	2.63931	0.64	0.081	2.67e-41	B cells 2	Pla2g12a
2.55e-45	4.27536	1	0.316	8.05e-41	B cells 2	Edem1
4.63e-45	2.77831	0.64	0.081	1.46e-40	B cells 2	Fcrla
5.22e-45	2.82384	0.72	0.105	1.65e-40	B cells 2	Ero1lb
6.6e-45	3.14522	0.36	0.027	2.09e-40	B cells 2	Chpf
9.82e-45	2.96566	0.64	0.084	3.11e-40	B cells 2	Sil1
2.16e-44	4.54827	1	0.349	6.83e-40	B cells 2	Pdia4
3.53e-44	2.98352	0.4	0.034	1.12e-39	B cells 2	Iqcb1
3.89e-43	3.07387	0.38	0.031	1.23e-38	B cells 2	Gne
5.8e-43	2.59885	0.8	0.135	1.83e-38	B cells 2	Adk
1.95e-42	2.85102	0.86	0.171	6.18e-38	B cells 2	Trabd
3.07e-42	4.38264	1	0.397	9.71e-38	B cells 2	Xbp1
5.11e-42	3.2862	0.94	0.247	1.62e-37	B cells 2	Spcs3
7.98e-42	3.2373	0.8	0.135	2.53e-37	B cells 2	Ly6c2
8.02e-42	2.1558	0.9	0.171	2.54e-37	B cells 2	Spint2
6.23e-41	2.84541	0.42	0.039	1.97e-36	B cells 2	AC125149.3
1.29e-40	2.62796	0.58	0.074	4.07e-36	B cells 2	A530040E14Rik
6.39e-39	2.91919	0.9	0.221	2.02e-34	B cells 2	Ube2j1
7.41e-39	3.67466	0.96	0.311	2.34e-34	B cells 2	Prdx4
8.77e-39	3.04262	0.72	0.125	2.77e-34	B cells 2	Ergic1
2.53e-38	2.51002	0.88	0.186	8.01e-34	B cells 2	Cd24a
6.23e-38	2.83977	0.26	0.017	1.97e-33	B cells 2	Rapgef3
2.93e-37	2.97308	0.96	0.306	9.27e-33	B cells 2	Clptm1l
3e-37	4.15419	1	0.467	9.49e-33	B cells 2	Herpud1
5.37e-37	2.18046	0.72	0.119	1.7e-32	B cells 2	Msi2
6.27e-36	2.63397	0.42	0.044	1.98e-31	B cells 2	Insl6
9.25e-36	2.82745	0.68	0.117	2.93e-31	B cells 2	Gmppa
2.35e-35	2.84557	0.56	0.081	7.43e-31	B cells 2	Tpst1
7.23e-35	3.37962	0.98	0.444	2.29e-30	B cells 2	H13
1.09e-34	3.58433	1	0.675	3.45e-30	B cells 2	Ssr4
1.1e-34	2.85525	0.72	0.138	3.49e-30	B cells 2	Srprb
1.34e-34	3.25504	1	0.632	4.24e-30	B cells 2	Sec11c
1.44e-34	3.4987	1	0.589	4.57e-30	B cells 2	Manf
2.64e-34	2.70203	0.82	0.183	8.36e-30	B cells 2	Uba5
5.59e-34	2.95576	1	0.484	1.77e-29	B cells 2	Fkbp2
6.46e-34	3.06523	0.98	0.497	2.04e-29	B cells 2	Rexo2
1.06e-33	2.78075	0.6	0.097	3.34e-29	B cells 2	St6gal1
1.07e-33	2.41445	0.8	0.17	3.4e-29	B cells 2	Tnfrsf13b
1.5e-33	3.10436	0.3	0.025	4.76e-29	B cells 2	Nbas
2.44e-33	2.38367	0.72	0.135	7.73e-29	B cells 2	Tmem214
3.67e-33	2.8471	0.56	0.084	1.16e-28	B cells 2	Prrc1
3.93e-33	2.17191	0.84	0.187	1.24e-28	B cells 2	Rgcc
1.2e-32	3.56706	1	0.768	3.79e-28	B cells 2	Hsp90b1
1.41e-32	2.6724	0.98	0.433	4.47e-28	B cells 2	Dnajc3
1.46e-32	3.06749	1	0.648	4.62e-28	B cells 2	Serp1
1.5e-32	2.82316	0.52	0.074	4.75e-28	B cells 2	Syvn1
1.65e-32	1.61767	1	0.251	5.22e-28	B cells 2	Cd79b
2.28e-32	2.83463	0.4	0.045	7.2e-28	B cells 2	Manea
3e-32	2.90169	0.48	0.065	9.48e-28	B cells 2	Cpox
4.3e-32	2.78433	0.34	0.033	1.36e-27	B cells 2	Alg2
9.74e-32	2.56134	0.62	0.107	3.08e-27	B cells 2	Man1b1
1.77e-31	3.26245	0.3	0.027	5.61e-27	B cells 2	Ccne1
3.05e-31	3.01851	0.46	0.061	9.64e-27	B cells 2	Slc33a1
3.5e-31	2.50977	0.44	0.055	1.11e-26	B cells 2	Bhlhe41
3.59e-31	2.44648	0.84	0.21	1.14e-26	B cells 2	Slc39a7
5.79e-31	2.83736	0.92	0.404	1.83e-26	B cells 2	Vimp
1.03e-30	2.28317	0.82	0.2	3.25e-26	B cells 2	Gorasp2
1.09e-30	2.80978	0.5	0.073	3.45e-26	B cells 2	Gmppb
1.52e-30	2.56194	0.78	0.186	4.81e-26	B cells 2	Tmem248
1.62e-30	2.84282	0.56	0.092	5.13e-26	B cells 2	Shmt2
3.58e-30	2.60126	1	0.667	1.13e-25	B cells 2	Spcs1
5.24e-30	2.61892	0.54	0.085	1.66e-25	B cells 2	Gm5547
6.14e-30	2.05444	0.74	0.151	1.94e-25	B cells 2	Yipf5
6.14e-30	2.95923	0.48	0.07	1.94e-25	B cells 2	Fut8
1.21e-29	2.51492	0.82	0.222	3.83e-25	B cells 2	Sec61a1
2.34e-29	2.46291	0.98	0.365	7.41e-25	B cells 2	Derl1
4.14e-29	2.29534	1	0.743	1.31e-24	B cells 2	Spcs2
4.62e-29	2.40713	0.98	0.623	1.46e-24	B cells 2	Krtcap2
1.01e-28	2.82327	0.7	0.155	3.18e-24	B cells 2	Srm
1.38e-28	2.53485	0.98	0.429	4.35e-24	B cells 2	Dnajb11
4.7e-28	2.55422	0.88	0.294	1.49e-23	B cells 2	Nucb1
4.91e-28	2.04566	0.98	0.356	1.55e-23	B cells 2	Tspan13
5.88e-28	2.76684	0.98	0.502	1.86e-23	B cells 2	Sdf2l1
7.99e-28	3.60374	0.98	0.556	2.53e-23	B cells 2	Slc3a2
1.03e-27	2.49197	0.78	0.191	3.25e-23	B cells 2	Pqlc3
1.72e-27	1.76884	0.38	0.046	5.44e-23	B cells 2	Mgst2
1.77e-27	2.82832	0.36	0.043	5.6e-23	B cells 2	Ada
3.24e-27	2.44839	0.76	0.182	1.03e-22	B cells 2	Selm
3.87e-27	2.60801	0.54	0.09	1.22e-22	B cells 2	Gem
3.91e-27	2.00832	0.5	0.077	1.24e-22	B cells 2	Pml
8.37e-27	2.33998	0.42	0.057	2.65e-22	B cells 2	Rint1
2.96e-26	2.41082	0.9	0.34	9.35e-22	B cells 2	Ift20
4.24e-26	2.5611	0.38	0.049	1.34e-21	B cells 2	Tmem9
4.3e-26	2.00321	0.98	0.777	1.36e-21	B cells 2	Sec61b
6.43e-26	2.26578	0.86	0.253	2.03e-21	B cells 2	Hdlbp
1.03e-25	2.69326	0.34	0.041	3.27e-21	B cells 2	Enpp1
1.8e-25	2.25154	0.48	0.077	5.69e-21	B cells 2	Gpr180
4.46e-25	2.28697	0.98	0.466	1.41e-20	B cells 2	Ddost
6.12e-25	2.26089	0.78	0.22	1.94e-20	B cells 2	Bet1
9.91e-25	1.97258	0.9	0.268	3.13e-20	B cells 2	BC004004
1.07e-24	2.29255	0.7	0.164	3.37e-20	B cells 2	Ppa1
1.28e-24	1.50828	1	0.867	4.04e-20	B cells 2	Rpl36al
1.84e-24	1.90447	0.76	0.19	5.82e-20	B cells 2	Pycr2
3.19e-24	2.06818	0.66	0.147	1.01e-19	B cells 2	Cbx4
3.38e-24	3.70244	0.32	0.04	1.07e-19	B cells 2	Slc7a5
4.45e-24	1.87192	0.34	0.042	1.41e-19	B cells 2	Slc17a9
4.75e-24	2.19912	0.54	0.101	1.5e-19	B cells 2	Alad
7.22e-24	2.15541	0.98	0.401	2.28e-19	B cells 2	Mrpl57
7.67e-24	2.87967	0.26	0.026	2.43e-19	B cells 2	E030030I06Rik
8.2e-24	2.21688	0.92	0.65	2.59e-19	B cells 2	Selk
1.13e-23	2.11794	0.94	0.412	3.57e-19	B cells 2	Ssr3
1.2e-23	2.10385	0.98	0.57	3.79e-19	B cells 2	Cope
1.43e-23	2.7309	0.36	0.049	4.53e-19	B cells 2	Sec24d
2.69e-23	2.10569	0.42	0.064	8.51e-19	B cells 2	Ctla4
4.32e-23	1.82503	0.76	0.194	1.37e-18	B cells 2	Tor2a
6.18e-23	2.08351	1	0.624	1.96e-18	B cells 2	Pdia6
7.33e-23	1.79306	0.98	0.702	2.32e-18	B cells 2	Srp9
7.9e-23	1.90514	0.72	0.178	2.5e-18	B cells 2	Zbp1
8.81e-23	2.10206	0.3	0.035	2.79e-18	B cells 2	Faah
9.37e-23	2.12146	0.88	0.308	2.96e-18	B cells 2	Nans
1.4e-22	2.64084	0.38	0.056	4.44e-18	B cells 2	Nacc2
2.64e-22	2.25991	0.46	0.079	8.34e-18	B cells 2	Yars
2.79e-22	1.88335	0.76	0.208	8.81e-18	B cells 2	Stx5a
3.27e-22	3.25341	0.34	0.047	1.03e-17	B cells 2	Atf5
4.88e-22	2.45902	0.32	0.041	1.54e-17	B cells 2	1810026J23Rik
5.02e-22	2.27893	0.56	0.118	1.59e-17	B cells 2	Mycbp
5.11e-22	2.32978	0.4	0.063	1.62e-17	B cells 2	Pelo
6.06e-22	2.26542	0.86	0.34	1.92e-17	B cells 2	Cnpy2
7.57e-22	2.10268	0.62	0.141	2.4e-17	B cells 2	Uso1
7.59e-22	2.20847	0.96	0.405	2.4e-17	B cells 2	Erp44
1.5e-21	1.42282	0.74	0.179	4.74e-17	B cells 2	Rnase6
1.82e-21	2.17534	0.84	0.289	5.76e-17	B cells 2	Kdelr2
1.83e-21	2.07087	0.7	0.183	5.79e-17	B cells 2	Mgat1
2.02e-21	1.69505	1	0.974	6.39e-17	B cells 2	B2m
2.26e-21	1.99301	0.94	0.399	7.14e-17	B cells 2	Ubxn4
2.46e-21	1.83996	0.68	0.169	7.77e-17	B cells 2	Aga
2.53e-21	2.44306	1	0.818	8.02e-17	B cells 2	Hspa5
4.15e-21	2.22125	0.52	0.106	1.31e-16	B cells 2	Yipf6
4.35e-21	1.80037	0.26	0.029	1.38e-16	B cells 2	Zcchc18
4.48e-21	2.43499	0.3	0.038	1.42e-16	B cells 2	Aldh18a1
4.93e-21	1.6942	1	0.649	1.56e-16	B cells 2	Ndufa1
1.44e-20	2.45227	0.26	0.03	4.55e-16	B cells 2	A130010J15Rik
2.89e-20	1.57245	1	0.706	9.13e-16	B cells 2	Tmed10
3.64e-20	2.04925	0.3	0.039	1.15e-15	B cells 2	Tmem263
3.7e-20	2.0756	0.5	0.101	1.17e-15	B cells 2	Armcx3
3.72e-20	1.9629	0.82	0.285	1.18e-15	B cells 2	Slamf7
3.77e-20	1.72423	0.68	0.173	1.19e-15	B cells 2	Snd1
4.72e-20	2.03725	0.8	0.27	1.49e-15	B cells 2	Slc35b1
7.76e-20	1.72988	0.98	0.46	2.46e-15	B cells 2	Mtdh
9.88e-20	2.09027	0.66	0.178	3.13e-15	B cells 2	Preb
1.01e-19	1.64063	1	0.494	3.18e-15	B cells 2	Tram1
1.28e-19	2.47916	0.78	0.256	4.05e-15	B cells 2	Dnajb9
1.43e-19	1.6236	0.58	0.127	4.52e-15	B cells 2	Tapbpl
1.62e-19	1.81098	0.7	0.189	5.12e-15	B cells 2	Htatip2
2.13e-19	1.77556	0.86	0.344	6.74e-15	B cells 2	Ufm1
2.29e-19	1.58529	0.98	0.726	7.25e-15	B cells 2	Tmed2
2.37e-19	2.29514	0.42	0.076	7.51e-15	B cells 2	Dhdds
2.54e-19	2.04488	0.6	0.146	8.03e-15	B cells 2	Tvp23b
5.34e-19	1.30812	0.7	0.181	1.69e-14	B cells 2	Ly6d
5.5e-19	2.16379	0.86	0.351	1.74e-14	B cells 2	Rpn1
5.71e-19	1.65121	0.84	0.298	1.81e-14	B cells 2	Srp72
6.13e-19	2.00711	0.62	0.165	1.94e-14	B cells 2	Copg1
6.34e-19	1.82254	0.58	0.135	2.01e-14	B cells 2	Cd2bp2
6.45e-19	2.23413	0.26	0.032	2.04e-14	B cells 2	Rab30
9.37e-19	1.57272	1	0.933	2.96e-14	B cells 2	Jund
1.13e-18	1.77841	0.84	0.298	3.59e-14	B cells 2	Surf4
1.14e-18	1.8917	0.76	0.261	3.6e-14	B cells 2	Srpr
1.17e-18	1.42686	1	0.688	3.7e-14	B cells 2	Tmem258
1.2e-18	2.04213	0.4	0.07	3.8e-14	B cells 2	Rab3d
1.21e-18	2.2723	0.5	0.11	3.82e-14	B cells 2	Chid1
1.31e-18	1.90725	0.82	0.305	4.14e-14	B cells 2	Stt3a
1.45e-18	1.7748	0.66	0.178	4.57e-14	B cells 2	Stard5
1.49e-18	2.13841	0.4	0.071	4.7e-14	B cells 2	Nudt22
1.79e-18	1.74978	0.9	0.373	5.66e-14	B cells 2	P4hb
1.87e-18	2.01297	0.4	0.071	5.91e-14	B cells 2	Gmds
1.88e-18	1.89733	0.72	0.209	5.95e-14	B cells 2	Trib1
2.29e-18	1.67099	0.96	0.669	7.26e-14	B cells 2	Rabac1
2.57e-18	1.71362	0.84	0.306	8.12e-14	B cells 2	Man1a
2.78e-18	2.0346	0.72	0.208	8.81e-14	B cells 2	Mlec
3.2e-18	1.96986	0.78	0.272	1.01e-13	B cells 2	Srp54b
3.37e-18	2.33288	0.36	0.06	1.07e-13	B cells 2	Mospd1
3.46e-18	1.63629	1	0.762	1.1e-13	B cells 2	Ppib
3.61e-18	2.30424	0.38	0.067	1.14e-13	B cells 2	Hspa13
4.44e-18	1.8723	0.96	0.508	1.41e-13	B cells 2	Rpn2
4.67e-18	2.38725	0.4	0.076	1.48e-13	B cells 2	Hyou1
5.32e-18	1.45367	0.64	0.157	1.68e-13	B cells 2	Chst12
5.78e-18	1.9835	0.54	0.127	1.83e-13	B cells 2	Slc31a1
6.37e-18	2.19655	0.46	0.097	2.02e-13	B cells 2	Mars
8.48e-18	1.47342	0.56	0.13	2.68e-13	B cells 2	Zbtb38
9.36e-18	1.33296	0.54	0.122	2.96e-13	B cells 2	Desi1
1.19e-17	2.2385	0.9	0.417	3.78e-13	B cells 2	Ssr2
1.35e-17	1.86798	0.96	0.527	4.27e-13	B cells 2	Ostc
2.21e-17	1.57016	0.98	0.568	6.98e-13	B cells 2	Arf4
3.12e-17	1.82039	0.82	0.325	9.86e-13	B cells 2	Sar1a
3.74e-17	1.75438	0.52	0.122	1.18e-12	B cells 2	Ccpg1
5.12e-17	1.18508	1	0.876	1.62e-12	B cells 2	Sec61g
5.55e-17	1.78711	1	0.727	1.76e-12	B cells 2	Calr
6.39e-17	1.69921	0.82	0.335	2.02e-12	B cells 2	Kdelr1
6.86e-17	2.30021	0.3	0.046	2.17e-12	B cells 2	Larp1b
8.23e-17	2.04042	0.38	0.07	2.6e-12	B cells 2	Praf2
8.9e-17	1.83524	0.46	0.098	2.81e-12	B cells 2	Tmem238
1.18e-16	2.41933	0.28	0.042	3.75e-12	B cells 2	Hcfc2
1.27e-16	1.60621	0.96	0.515	4.02e-12	B cells 2	Lman2
1.28e-16	1.6878	0.74	0.248	4.05e-12	B cells 2	1110008P14Rik
1.44e-16	1.9372	0.6	0.163	4.55e-12	B cells 2	Bckdk
1.62e-16	1.7128	0.52	0.125	5.13e-12	B cells 2	Ufl1
2.54e-16	1.35818	0.7	0.21	8.04e-12	B cells 2	Cd69
2.84e-16	1.91678	0.6	0.165	8.99e-12	B cells 2	DHRSX
2.95e-16	1.43682	1	0.686	9.33e-12	B cells 2	Rap1a
2.95e-16	1.69766	0.42	0.086	9.33e-12	B cells 2	Sec24a
3.08e-16	1.65001	0.78	0.273	9.75e-12	B cells 2	Kcnn4
3.8e-16	1.88918	0.38	0.072	1.2e-11	B cells 2	Eif2ak3
4.71e-16	1.82534	0.6	0.166	1.49e-11	B cells 2	Dnpep
6.04e-16	1.91852	0.28	0.042	1.91e-11	B cells 2	Pim2
7.77e-16	1.77962	0.8	0.318	2.46e-11	B cells 2	AI662270
8.91e-16	1.81726	0.38	0.072	2.82e-11	B cells 2	Ppp3cc
1.17e-15	2.23069	0.48	0.117	3.69e-11	B cells 2	Serpina3g
1.17e-15	1.53232	0.78	0.284	3.7e-11	B cells 2	Tpst2
1.18e-15	1.34871	0.6	0.16	3.74e-11	B cells 2	Sec63
1.18e-15	1.92576	0.7	0.251	3.75e-11	B cells 2	Lrrc59
1.2e-15	2.03178	0.94	0.588	3.8e-11	B cells 2	Jun
1.21e-15	1.75039	0.7	0.237	3.83e-11	B cells 2	Ergic2
1.21e-15	1.88332	0.44	0.096	3.84e-11	B cells 2	1700017B05Rik
1.29e-15	1.89444	0.56	0.154	4.07e-11	B cells 2	Srp68
1.55e-15	1.77369	0.42	0.089	4.92e-11	B cells 2	Dnaja3
1.64e-15	2.0224	0.26	0.038	5.19e-11	B cells 2	Rnf185
3e-15	2.01824	0.34	0.063	9.5e-11	B cells 2	Ogfod3
3.29e-15	1.19109	1	0.776	1.04e-10	B cells 2	Dad1
3.61e-15	2.02663	0.32	0.057	1.14e-10	B cells 2	Nomo1
3.68e-15	1.50025	0.64	0.186	1.17e-10	B cells 2	Vars
4.04e-15	1.51972	0.62	0.175	1.28e-10	B cells 2	Mrps18b
4.48e-15	1.43562	0.34	0.061	1.42e-10	B cells 2	Rasgrp3
5.32e-15	1.55397	0.72	0.241	1.68e-10	B cells 2	Timm17b
5.55e-15	1.39487	0.92	0.578	1.75e-10	B cells 2	2025-09-15
5.95e-15	1.60823	0.74	0.258	1.88e-10	B cells 2	Odc1
6.63e-15	1.45432	0.7	0.223	2.1e-10	B cells 2	Tm2d3
7.25e-15	1.92826	0.42	0.094	2.29e-10	B cells 2	Slc30a7
7.53e-15	1.79641	0.74	0.296	2.38e-10	B cells 2	Wbp5
9.09e-15	2.07613	0.36	0.072	2.88e-10	B cells 2	Ubr3
9.23e-15	2.70265	0.56	0.165	2.92e-10	B cells 2	H1f0
1.08e-14	1.93006	0.48	0.121	3.41e-10	B cells 2	Tssc4
1.48e-14	1.59395	0.32	0.057	4.67e-10	B cells 2	Mast4
1.57e-14	1.63791	0.54	0.147	4.96e-10	B cells 2	Ubfd1
1.85e-14	1.51755	0.48	0.116	5.86e-10	B cells 2	Atp6v0a2
1.87e-14	1.78995	0.26	0.04	5.9e-10	B cells 2	A530032D15Rik
1.88e-14	2.733	0.26	0.042	5.96e-10	B cells 2	Hepacam2
1.95e-14	1.33822	0.98	0.656	6.16e-10	B cells 2	Nme1
1.96e-14	1.40981	0.78	0.278	6.2e-10	B cells 2	Tcf4
3.08e-14	2.05031	0.34	0.066	9.75e-10	B cells 2	Copz2
3.58e-14	2.0143	0.34	0.067	1.13e-09	B cells 2	Atg13
4.38e-14	1.36221	0.54	0.144	1.39e-09	B cells 2	Tuba4a
4.92e-14	1.97396	0.34	0.067	1.56e-09	B cells 2	Clpb
5.47e-14	1.29251	0.88	0.36	1.73e-09	B cells 2	Tbrg1
5.65e-14	1.29211	0.64	0.197	1.79e-09	B cells 2	Siah2
5.77e-14	2.0863	0.36	0.075	1.83e-09	B cells 2	Tmem39a
5.92e-14	1.01589	0.84	0.337	1.87e-09	B cells 2	Tmem123
8.13e-14	1.50219	0.6	0.181	2.57e-09	B cells 2	Dpp3
8.85e-14	1.413	0.64	0.197	2.8e-09	B cells 2	Fndc3a
9.2e-14	1.51457	0.6	0.18	2.91e-09	B cells 2	Cdk5rap3
1.02e-13	1.2862	0.68	0.216	3.24e-09	B cells 2	Arcn1
1.24e-13	1.35338	0.76	0.287	3.93e-09	B cells 2	Akirin1
1.72e-13	1.1	0.72	0.235	5.45e-09	B cells 2	Hibadh
1.91e-13	1.62526	0.66	0.229	6.03e-09	B cells 2	Prkcsh
2.12e-13	1.04203	0.84	0.301	6.72e-09	B cells 2	Mrps12
2.48e-13	1.68377	0.5	0.139	7.83e-09	B cells 2	Ganab
2.52e-13	1.25478	1	0.615	7.98e-09	B cells 2	Mdh1
2.54e-13	1.62817	0.56	0.17	8.03e-09	B cells 2	Scfd1
3e-13	1.54128	0.54	0.152	9.5e-09	B cells 2	Slc38a10
3.04e-13	1.9963	0.42	0.103	9.6e-09	B cells 2	Ccdc28b
3.16e-13	1.08625	0.36	0.075	1e-08	B cells 2	1300002E11Rik
3.63e-13	1.93749	0.48	0.134	1.15e-08	B cells 2	Sec23b
3.82e-13	1.37383	0.78	0.31	1.21e-08	B cells 2	Blnk
5.05e-13	1.28933	0.76	0.294	1.6e-08	B cells 2	Sec13
5.54e-13	1.346	0.72	0.252	1.75e-08	B cells 2	Mrps34
6.45e-13	1.44686	0.82	0.351	2.04e-08	B cells 2	Os9
8.95e-13	1.56248	0.38	0.085	2.83e-08	B cells 2	Tysnd1
9.01e-13	1.07592	0.54	0.153	2.85e-08	B cells 2	Crem
1.08e-12	1.39726	0.92	0.551	3.42e-08	B cells 2	Vcp
1.1e-12	1.55685	0.36	0.079	3.49e-08	B cells 2	Smpd1
1.21e-12	1.64021	0.48	0.132	3.82e-08	B cells 2	Cog8
1.23e-12	1.29743	0.62	0.196	3.88e-08	B cells 2	Slc1a5
1.69e-12	1.16134	0.34	0.072	5.36e-08	B cells 2	Bpgm
2.04e-12	2.0427	0.38	0.091	6.45e-08	B cells 2	Nmral1
2.71e-12	0.716036	0.9	0.376	8.57e-08	B cells 2	Mef2c
3.68e-12	1.14162	0.96	0.528	1.16e-07	B cells 2	Tmem167
4.22e-12	1.22482	0.86	0.407	1.34e-07	B cells 2	Ergic3
4.9e-12	1.16213	0.52	0.145	1.55e-07	B cells 2	Bet1l
4.94e-12	1.5948	0.52	0.156	1.56e-07	B cells 2	Rabl6
5.5e-12	1.34986	0.8	0.355	1.74e-07	B cells 2	Atf4
5.78e-12	1.39724	0.84	0.376	1.83e-07	B cells 2	Mydgf
5.81e-12	1.18756	0.96	0.63	1.84e-07	B cells 2	Zfp706
6.74e-12	1.35549	0.78	0.362	2.13e-07	B cells 2	Srp19
7e-12	1.78971	0.28	0.054	2.22e-07	B cells 2	Hrsp12
7.31e-12	1.42136	0.86	0.385	2.31e-07	B cells 2	Ssr1
8.85e-12	1.75814	0.4	0.102	2.8e-07	B cells 2	Timm21
9.34e-12	2.67873	0.58	0.238	2.95e-07	B cells 2	Mt2
9.64e-12	1.68496	0.58	0.198	3.05e-07	B cells 2	Hax1
1.01e-11	1.17369	1	0.878	3.2e-07	B cells 2	Sub1
1.02e-11	1.30993	0.38	0.09	3.22e-07	B cells 2	Ube4a
1.06e-11	1.55289	0.44	0.118	3.35e-07	B cells 2	AU020206
1.23e-11	1.65939	0.4	0.102	3.88e-07	B cells 2	Deb1
1.5e-11	1.19187	0.88	0.402	4.75e-07	B cells 2	Cited2
1.57e-11	1.23188	0.8	0.33	4.97e-07	B cells 2	Anxa7
2.07e-11	2.28003	0.28	0.057	6.54e-07	B cells 2	Galns
2.24e-11	1.46979	0.72	0.306	7.08e-07	B cells 2	Magt1
2.31e-11	1.32397	0.42	0.11	7.3e-07	B cells 2	Hmgn3
2.38e-11	1.2746	0.64	0.228	7.52e-07	B cells 2	Creb3
2.44e-11	1.58453	0.38	0.096	7.71e-07	B cells 2	Stx18
2.71e-11	1.11034	0.98	0.704	8.56e-07	B cells 2	Rps27l
2.74e-11	1.181	0.72	0.276	8.66e-07	B cells 2	Rcbtb2
2.95e-11	1.3714	0.54	0.167	9.34e-07	B cells 2	Golph3
3.01e-11	1.05319	0.68	0.244	9.53e-07	B cells 2	Psip1
3.05e-11	1.19772	0.38	0.094	9.66e-07	B cells 2	Btg3
3.09e-11	1.31633	0.86	0.412	9.79e-07	B cells 2	Txnl1
3.15e-11	1.48762	0.5	0.155	9.95e-07	B cells 2	Calu
3.28e-11	1.53388	0.38	0.094	1.04e-06	B cells 2	Tmc6
3.35e-11	0.819667	0.4	0.098	1.06e-06	B cells 2	Gpr18
3.42e-11	1.37817	0.54	0.174	1.08e-06	B cells 2	Ccng1
3.43e-11	1.14503	0.92	0.477	1.09e-06	B cells 2	Zfand6
3.47e-11	1.44804	0.3	0.065	1.1e-06	B cells 2	Tubb2b
3.82e-11	1.2948	0.68	0.256	1.21e-06	B cells 2	Cltb
3.95e-11	1.1687	0.72	0.27	1.25e-06	B cells 2	Tm9sf2
4.4e-11	1.10904	0.36	0.087	1.39e-06	B cells 2	Atl2
4.52e-11	1.3254	0.76	0.32	1.43e-06	B cells 2	Rhob
5.12e-11	1.472	0.8	0.41	1.62e-06	B cells 2	Nars
5.23e-11	1.51141	0.4	0.107	1.65e-06	B cells 2	Gnpnat1
5.72e-11	0.937224	0.98	0.638	1.81e-06	B cells 2	Laptm4a
5.8e-11	1.14183	0.82	0.396	1.83e-06	B cells 2	Cdc42se2
5.88e-11	1.4767	0.46	0.136	1.86e-06	B cells 2	Tex30
6.04e-11	1.05993	0.86	0.365	1.91e-06	B cells 2	Tmem208
6.28e-11	1.26141	0.86	0.409	1.99e-06	B cells 2	Morf4l2
6.65e-11	1.20673	0.62	0.222	2.1e-06	B cells 2	Nus1
7.04e-11	1.15739	0.74	0.291	2.23e-06	B cells 2	Rad23b
7.05e-11	1.9394	0.38	0.099	2.23e-06	B cells 2	Hmces
8.07e-11	1.31275	0.66	0.258	2.55e-06	B cells 2	Dhrs7
9.1e-11	1.11514	0.44	0.121	2.88e-06	B cells 2	Ass1
9.19e-11	1.28025	0.52	0.16	2.91e-06	B cells 2	Atp6v0a1
9.44e-11	1.84216	0.3	0.067	2.99e-06	B cells 2	F8a
1.03e-10	1.07381	0.6	0.203	3.26e-06	B cells 2	Pink1
1.04e-10	1.18877	0.5	0.153	3.29e-06	B cells 2	Las1l
1.08e-10	1.74761	0.36	0.092	3.42e-06	B cells 2	Prmt7
1.14e-10	1.71016	0.46	0.142	3.61e-06	B cells 2	Mlx
1.22e-10	1.4864	0.6	0.233	3.86e-06	B cells 2	Sec22b
1.23e-10	1.58152	0.52	0.17	3.89e-06	B cells 2	Mmadhc
1.33e-10	1.3206	0.6	0.208	4.21e-06	B cells 2	Far1
1.4e-10	1.25139	0.78	0.393	4.43e-06	B cells 2	Ddrgk1
1.46e-10	1.27347	0.46	0.134	4.63e-06	B cells 2	Abce1
1.62e-10	1.35613	0.46	0.136	5.12e-06	B cells 2	Mrpl16
1.79e-10	1.27173	0.64	0.244	5.66e-06	B cells 2	Yif1a
1.83e-10	1.12567	0.5	0.154	5.8e-06	B cells 2	Fdps
1.89e-10	1.59377	0.36	0.093	5.97e-06	B cells 2	Il10
1.89e-10	1.09709	0.94	0.618	5.99e-06	B cells 2	Rrbp1
2.16e-10	1.00431	0.84	0.346	6.84e-06	B cells 2	Sar1b
2.27e-10	1.94782	0.3	0.069	7.18e-06	B cells 2	Commd5
2.36e-10	1.1194	0.52	0.162	7.47e-06	B cells 2	Plcg2
2.7e-10	1.32811	0.52	0.171	8.53e-06	B cells 2	Chchd7
2.99e-10	0.82029	0.74	0.279	9.47e-06	B cells 2	Tubb4b
3.04e-10	1.85349	0.32	0.076	9.61e-06	B cells 2	Rusc1
3.07e-10	1.03482	0.68	0.255	9.7e-06	B cells 2	Golgb1
3.26e-10	1.17835	0.56	0.189	1.03e-05	B cells 2	Gpr108
3.37e-10	1.84338	0.26	0.055	1.07e-05	B cells 2	Lag3
3.49e-10	1.19674	0.72	0.312	1.1e-05	B cells 2	Sdf2
3.73e-10	1.02862	0.54	0.177	1.18e-05	B cells 2	Hint3
5.07e-10	0.910244	0.96	0.688	1.6e-05	B cells 2	Serinc3
5.43e-10	0.808257	0.42	0.114	1.72e-05	B cells 2	Ikzf3
5.86e-10	1.2675	0.74	0.313	1.85e-05	B cells 2	Rraga
6.83e-10	1.68827	0.34	0.087	2.16e-05	B cells 2	Slc39a11
7.22e-10	1.39777	0.36	0.095	2.28e-05	B cells 2	2610002M06Rik
7.52e-10	1.20584	0.42	0.119	2.38e-05	B cells 2	Tusc2
7.64e-10	1.59006	0.28	0.062	2.42e-05	B cells 2	Adprm
7.77e-10	1.51729	0.4	0.115	2.46e-05	B cells 2	Suclg2
8.02e-10	1.39875	0.48	0.155	2.54e-05	B cells 2	Ufd1l
8.48e-10	0.504658	1	0.995	2.68e-05	B cells 2	Rpl41
8.56e-10	1.12639	0.58	0.201	2.71e-05	B cells 2	Hipk1
8.91e-10	1.17104	0.72	0.303	2.82e-05	B cells 2	Sars
9e-10	1.18214	0.96	0.666	2.85e-05	B cells 2	Tmed9
1.05e-09	1.23306	0.78	0.4	3.31e-05	B cells 2	Ufc1
1.06e-09	0.878908	0.66	0.246	3.37e-05	B cells 2	Ccz1
1.12e-09	1.06683	0.98	0.725	3.53e-05	B cells 2	Uqcrq
1.12e-09	1.38477	0.52	0.182	3.53e-05	B cells 2	Atf6b
1.2e-09	1.19823	0.82	0.469	3.8e-05	B cells 2	Tmbim4
1.23e-09	1.25757	0.56	0.204	3.89e-05	B cells 2	Got2
1.23e-09	0.849356	0.8	0.343	3.9e-05	B cells 2	Cdv3
1.32e-09	1.16048	0.82	0.38	4.17e-05	B cells 2	H2-Q7
1.36e-09	1.25574	0.58	0.206	4.29e-05	B cells 2	Sp140
1.42e-09	2.08975	0.3	0.073	4.5e-05	B cells 2	Creld1
1.43e-09	1.25584	0.4	0.114	4.52e-05	B cells 2	Scyl1
1.45e-09	0.532891	1	0.997	4.59e-05	B cells 2	Ubb
1.48e-09	1.09271	0.86	0.417	4.69e-05	B cells 2	Top1
1.5e-09	0.65489	1	0.972	4.75e-05	B cells 2	Rpl10
1.67e-09	2.0135	0.26	0.058	5.27e-05	B cells 2	Cog6
1.67e-09	1.60404	0.4	0.12	5.28e-05	B cells 2	Tars
1.69e-09	1.11341	0.48	0.15	5.34e-05	B cells 2	Gfpt1
1.75e-09	1.25186	0.56	0.203	5.53e-05	B cells 2	Atg5
1.85e-09	1.07502	0.86	0.456	5.86e-05	B cells 2	Ndufs3
2.03e-09	1.04189	0.98	0.613	6.41e-05	B cells 2	Ywhaq
2.07e-09	0.953928	0.64	0.238	6.54e-05	B cells 2	Tfg
2.08e-09	1.3752	0.38	0.107	6.57e-05	B cells 2	Fastk
2.1e-09	1.73099	0.34	0.092	6.64e-05	B cells 2	Coq9
2.17e-09	1.02838	0.34	0.088	6.88e-05	B cells 2	Smco4
2.76e-09	0.967875	0.48	0.152	8.74e-05	B cells 2	Usp16
2.97e-09	0.900453	0.82	0.396	9.39e-05	B cells 2	2025-03-02
3.22e-09	0.884087	0.9	0.447	0.000101945	B cells 2	Tm9sf3
3.62e-09	1.25685	0.48	0.159	0.000114512	B cells 2	Sec31a
3.62e-09	1.20304	0.32	0.081	0.000114557	B cells 2	Bcar3
3.95e-09	1.49628	0.38	0.11	0.000124938	B cells 2	Apmap
4.11e-09	1.19016	0.46	0.148	0.000129929	B cells 2	Vamp7
4.56e-09	1.65322	0.34	0.092	0.00014438	B cells 2	Gaa
5.01e-09	1.21614	0.44	0.139	0.000158373	B cells 2	Abhd17b
5.04e-09	0.828518	0.94	0.581	0.000159354	B cells 2	Sec62
5.18e-09	1.88309	0.32	0.086	0.000163899	B cells 2	Il13ra1
5.21e-09	1.2123	0.74	0.354	0.00016486	B cells 2	Tmem147
5.48e-09	0.880232	0.7	0.281	0.000173439	B cells 2	Slc50a1
6.67e-09	0.770365	0.66	0.248	0.000211015	B cells 2	Pam16
6.68e-09	1.70631	0.3	0.077	0.000211181	B cells 2	Ogfod2
6.75e-09	0.869659	1	0.911	0.000213402	B cells 2	H2-K1
6.86e-09	0.879139	0.52	0.177	0.000216883	B cells 2	Cks1b
6.99e-09	2.24711	0.32	0.09	0.000221242	B cells 2	B930036N10Rik
7.19e-09	1.46859	0.36	0.104	0.000227561	B cells 2	Mettl1
7.7e-09	1.31646	0.4	0.122	0.00024354	B cells 2	Dus1l
7.85e-09	1.49863	0.34	0.095	0.000248225	B cells 2	Yae1d1
9.4e-09	1.22204	0.64	0.27	0.000297496	B cells 2	Copb2
9.54e-09	1.09663	0.62	0.247	0.000301945	B cells 2	Mrps28
9.84e-09	0.90421	0.78	0.358	0.000311169	B cells 2	Eny2
9.97e-09	1.60266	0.26	0.061	0.00031529	B cells 2	Nfxl1
1.01e-08	1.18086	0.68	0.314	0.000319868	B cells 2	Rilpl2
1.02e-08	1.08141	0.74	0.321	0.000322873	B cells 2	Mrpl51
1.05e-08	1.40983	0.4	0.126	0.000332811	B cells 2	Galk1
1.08e-08	1.08859	0.68	0.291	0.000342342	B cells 2	Yif1b
1.13e-08	0.979466	0.64	0.258	0.000356499	B cells 2	Yipf3
1.25e-08	2.0569	0.64	0.293	0.000396104	B cells 2	Hist1h1c
1.28e-08	0.857538	0.76	0.357	0.000404951	B cells 2	Pkig
1.41e-08	0.864693	0.68	0.27	0.00044505	B cells 2	Nek7
1.54e-08	1.06092	0.66	0.285	0.000485929	B cells 2	Elof1
1.68e-08	1.19731	0.38	0.116	0.000530888	B cells 2	Cdpf1
1.72e-08	1.49465	0.26	0.062	0.000544202	B cells 2	Panx1
1.76e-08	1.07155	0.3	0.077	0.000556319	B cells 2	Ccser2
2.1e-08	1.34827	0.36	0.107	0.000663155	B cells 2	Ttc19
2.14e-08	0.757847	0.86	0.426	0.00067726	B cells 2	H2-T23
2.19e-08	0.981429	0.82	0.439	0.000691325	B cells 2	Map2k2
2.25e-08	1.04689	0.76	0.366	0.000711362	B cells 2	Atraid
2.34e-08	1.00942	0.94	0.608	0.000740147	B cells 2	Eif2s2
2.39e-08	1.22303	0.34	0.097	0.000756686	B cells 2	Fbxw7
2.53e-08	0.778168	1	0.734	0.000801698	B cells 2	Ost4
2.55e-08	0.834331	0.34	0.095	0.00080765	B cells 2	Mllt3
2.65e-08	1.78638	0.42	0.151	0.000837721	B cells 2	Mthfd2
2.86e-08	1.30698	0.26	0.062	0.000904925	B cells 2	Qtrt1
3.07e-08	1.03976	0.36	0.106	0.000970609	B cells 2	Impdh1
3.13e-08	1.31218	0.36	0.109	0.000989935	B cells 2	Fam122a
3.23e-08	0.834874	0.6	0.241	0.00102156	B cells 2	Gm26917
3.4e-08	1.03485	0.42	0.136	0.00107705	B cells 2	Ngly1
3.43e-08	0.80285	0.92	0.518	0.00108432	B cells 2	Sdf4
3.57e-08	0.976053	0.74	0.351	0.00112879	B cells 2	Arl1
4e-08	1.29544	0.32	0.089	0.00126611	B cells 2	Ccdc167
4.02e-08	0.810979	0.52	0.18	0.00127108	B cells 2	Gtpbp2
4.41e-08	1.15418	0.52	0.194	0.0013966	B cells 2	Tbc1d15
4.48e-08	1.52563	0.3	0.081	0.00141625	B cells 2	Isoc2b
4.54e-08	0.991789	0.74	0.369	0.00143758	B cells 2	Glipr1
4.58e-08	0.849344	0.68	0.29	0.00144856	B cells 2	Smim7
4.81e-08	0.865038	0.74	0.341	0.00152022	B cells 2	Adrm1
5.02e-08	1.29083	0.34	0.099	0.00158689	B cells 2	Psph
5.05e-08	0.826085	0.8	0.376	0.00159694	B cells 2	Commd3
5.13e-08	1.54551	0.26	0.065	0.00162199	B cells 2	Gstt2
5.22e-08	0.697737	0.7	0.297	0.00165173	B cells 2	Mxd4
5.29e-08	1.58427	0.28	0.074	0.00167342	B cells 2	Tmem184b
5.4e-08	0.87391	0.56	0.207	0.00170944	B cells 2	Nub1
5.49e-08	1.06614	0.66	0.3	0.00173661	B cells 2	Guk1
5.65e-08	1.94181	0.32	0.096	0.00178673	B cells 2	2610524H06Rik
5.81e-08	1.48121	0.26	0.065	0.00183807	B cells 2	Stoml1
5.89e-08	1.34017	0.32	0.091	0.00186472	B cells 2	0610011F06Rik
6.11e-08	1.37228	0.3	0.082	0.00193154	B cells 2	Mogs
6.13e-08	1.28901	0.42	0.142	0.00193956	B cells 2	Glb1
6.17e-08	1.81376	0.3	0.085	0.00195213	B cells 2	Zfyve21
6.39e-08	0.880138	0.8	0.412	0.00202076	B cells 2	Ctbp1
6.42e-08	1.31347	0.26	0.065	0.00203237	B cells 2	Golga3
6.51e-08	0.717402	0.54	0.198	0.00206001	B cells 2	Clk4
6.74e-08	1.17673	0.34	0.099	0.00213171	B cells 2	Cdc16
6.82e-08	0.858608	0.86	0.441	0.00215613	B cells 2	Mrpl54
6.89e-08	1.25523	0.26	0.065	0.00217995	B cells 2	Hspb1
6.92e-08	1.02836	0.5	0.187	0.00218793	B cells 2	Clpp
7.01e-08	1.20267	0.26	0.065	0.00221897	B cells 2	Zfp260
7.58e-08	2.02767	0.28	0.078	0.00239712	B cells 2	Cars
7.88e-08	1.12631	0.34	0.101	0.00249179	B cells 2	Klhdc4
8.02e-08	0.925222	0.48	0.17	0.00253554	B cells 2	Pigk
8.64e-08	1.36558	0.38	0.124	0.00273208	B cells 2	Slc30a5
8.93e-08	0.685448	0.56	0.206	0.00282334	B cells 2	Ivns1abp
9.15e-08	1.17631	0.38	0.123	0.00289362	B cells 2	Ide
9.82e-08	1.00715	0.6	0.255	0.00310539	B cells 2	Ubac2
1.03e-07	1.07508	0.42	0.14	0.00326821	B cells 2	Entpd1
1.09e-07	0.845229	0.86	0.453	0.0034627	B cells 2	Eif3g
1.11e-07	1.22632	0.58	0.247	0.00349661	B cells 2	Pigt
1.16e-07	1.16537	0.92	0.554	0.00367952	B cells 2	AY036118
1.17e-07	1.27809	0.26	0.067	0.00369474	B cells 2	Tspyl2
1.25e-07	1.52545	0.32	0.095	0.00395486	B cells 2	Hn1l
1.26e-07	1.23748	0.36	0.114	0.00399719	B cells 2	Bag5
1.27e-07	0.814265	0.92	0.528	0.00401739	B cells 2	2700060E02Rik
1.28e-07	0.671521	0.92	0.524	0.00403669	B cells 2	Eif4a2
1.31e-07	0.85092	0.68	0.307	0.00414809	B cells 2	Dph3
1.38e-07	1.28664	0.42	0.149	0.00437595	B cells 2	Uap1
1.41e-07	1.19735	0.36	0.113	0.00444626	B cells 2	Golga5
1.42e-07	0.841551	0.42	0.142	0.00450495	B cells 2	Faf2
1.44e-07	0.988412	0.9	0.615	0.00455604	B cells 2	Eif5
1.55e-07	0.734338	0.64	0.263	0.0048993	B cells 2	Chchd3
1.55e-07	1.19111	0.44	0.162	0.00491839	B cells 2	Mphosph10
1.6e-07	0.905673	0.96	0.741	0.00506667	B cells 2	Map1lc3b
1.67e-07	0.918512	0.84	0.503	0.00529	B cells 2	Rpl10-ps3
1.73e-07	1.77002	0.28	0.079	0.00547526	B cells 2	Alg3
1.78e-07	1.15636	0.56	0.239	0.00562801	B cells 2	Zbtb20
1.83e-07	1.1535	0.66	0.322	0.00580054	B cells 2	Mgat2
1.92e-07	0.940497	0.72	0.344	0.00605885	B cells 2	Derl2
1.98e-07	0.626934	0.62	0.247	0.00626536	B cells 2	Polr2l
2.21e-07	0.911405	0.72	0.332	0.00700295	B cells 2	Tap2
2.31e-07	0.992223	0.5	0.187	0.00730525	B cells 2	H2-Q6
2.54e-07	1.32902	0.28	0.078	0.0080467	B cells 2	Golph3l
2.6e-07	0.765399	0.62	0.256	0.00823337	B cells 2	Pfkp
2.71e-07	1.12434	0.48	0.184	0.00856411	B cells 2	Gosr2
2.87e-07	0.944582	0.72	0.339	0.00907217	B cells 2	Copz1
2.96e-07	0.583829	0.74	0.329	0.00935554	B cells 2	H2-Q4
3.01e-07	1.09589	0.52	0.212	0.00953067	B cells 2	Ddt
3.16e-07	1.31151	0.3	0.088	0.00999911	B cells 2	Rbms2
3.3e-07	1.18782	0.3	0.087	0.0104316	B cells 2	9430016H08Rik
3.38e-07	0.721057	0.88	0.502	0.0106768	B cells 2	Gstp1
3.46e-07	1.55777	0.28	0.08	0.0109453	B cells 2	Snx14
3.59e-07	0.813124	0.66	0.284	0.0113416	B cells 2	Cdc123
3.63e-07	1.06421	0.3	0.087	0.0114845	B cells 2	Arfgap1
3.68e-07	1.08441	0.4	0.138	0.0116567	B cells 2	Golt1b
3.87e-07	1.04631	0.42	0.15	0.0122501	B cells 2	Dcaf11
4.07e-07	0.725213	0.76	0.365	0.0128643	B cells 2	Ndfip1
4.39e-07	0.666824	0.68	0.316	0.0138956	B cells 2	Ccnd2
4.94e-07	1.04727	0.32	0.098	0.0156304	B cells 2	Ormdl3
5.11e-07	0.796765	0.94	0.65	0.0161596	B cells 2	Bsg
5.14e-07	0.9333	0.48	0.183	0.0162576	B cells 2	Brcc3
5.2e-07	0.680337	0.9	0.514	0.0164574	B cells 2	Cytip
5.24e-07	0.777167	1	0.747	0.0165657	B cells 2	Reep5
5.36e-07	1.47219	0.26	0.072	0.0169556	B cells 2	Lmf1
5.44e-07	1.05474	0.28	0.079	0.0172018	B cells 2	Pabpc4
5.56e-07	0.776178	0.68	0.314	0.0175953	B cells 2	H2-M3
5.64e-07	0.894261	0.38	0.128	0.0178327	B cells 2	Hmgn5
5.97e-07	0.596253	0.48	0.18	0.0188868	B cells 2	Hvcn1
6.28e-07	0.927117	0.34	0.107	0.0198606	B cells 2	Etfdh
6.58e-07	0.791216	0.26	0.07	0.0208185	B cells 2	Dus2
6.77e-07	0.944855	0.58	0.255	0.0214046	B cells 2	Stt3b
6.83e-07	0.80774	0.92	0.568	0.021607	B cells 2	Tmem160
7.43e-07	0.74022	0.56	0.222	0.0235154	B cells 2	Dok3
7.49e-07	0.896418	0.6	0.266	0.0237054	B cells 2	Cmas
7.54e-07	0.653169	0.64	0.282	0.0238561	B cells 2	Polr2m
7.91e-07	0.629172	0.42	0.146	0.0250314	B cells 2	Arid5a
7.94e-07	1.11959	0.46	0.181	0.0251072	B cells 2	Rbm47
8.12e-07	0.834292	0.76	0.373	0.0256733	B cells 2	Jtb
8.51e-07	1.15222	0.34	0.112	0.0269142	B cells 2	Prps1
8.68e-07	0.787997	0.86	0.498	0.0274642	B cells 2	Tapbp
8.76e-07	0.914326	0.7	0.329	0.0276999	B cells 2	Csrnp1
8.85e-07	1.03704	0.42	0.156	0.0280058	B cells 2	Cyb561d2
8.92e-07	0.699694	0.44	0.161	0.0282198	B cells 2	Tcf3
8.99e-07	1.33763	0.3	0.093	0.0284466	B cells 2	Glt8d1
9.02e-07	1.08068	0.32	0.101	0.0285265	B cells 2	Vcpkmt
9.17e-07	0.760478	0.92	0.665	0.0289957	B cells 2	Ptp4a2
9.21e-07	1.03952	0.54	0.232	0.0291216	B cells 2	Gars
9.24e-07	0.788056	0.64	0.292	0.0292446	B cells 2	Mvb12a
1.05e-06	0.705208	0.32	0.1	0.0333536	B cells 2	Strbp
1.07e-06	1.42835	0.3	0.094	0.0338237	B cells 2	Pdxdc1
1.13e-06	0.934614	0.44	0.164	0.0358926	B cells 2	Golga4
1.19e-06	0.82761	0.68	0.32	0.0376368	B cells 2	Psmd12
1.26e-06	0.898162	0.26	0.073	0.039823	B cells 2	Xlr4b
1.28e-06	0.699313	0.9	0.546	0.040466	B cells 2	Rer1
1.36e-06	0.697407	0.78	0.404	0.0428723	B cells 2	Arpc5l
1.44e-06	1.21863	0.5	0.218	0.0454176	B cells 2	Plbd2
1.55e-06	0.813765	0.88	0.51	0.0488858	B cells 2	Psma5
0	4.63955	0.798	0.106	0	CD4/CD8 T cells	Trbc2
0	4.24932	0.747	0.136	0	CD4/CD8 T cells	Tcf7
0	3.93175	0.722	0.126	0	CD4/CD8 T cells	Cd8b1
0	6.48499	0.614	0.032	0	CD4/CD8 T cells	Rag1
0	6.01626	0.616	0.038	0	CD4/CD8 T cells	Arpp21
0	5.15583	0.559	0.05	0	CD4/CD8 T cells	Ccr9
0	5.07738	0.508	0.039	0	CD4/CD8 T cells	Dntt
0	5.53402	0.492	0.042	0	CD4/CD8 T cells	Myb
0	5.44829	0.448	0.036	0	CD4/CD8 T cells	Endou
0	6.47687	0.386	0.02	0	CD4/CD8 T cells	Gm15340
0	6.96812	0.349	0.017	0	CD4/CD8 T cells	Chrna9
1.52e-303	3.90066	0.802	0.177	4.81e-299	CD4/CD8 T cells	Satb1
3.37e-301	5.7576	0.389	0.03	1.07e-296	CD4/CD8 T cells	Aqp11
5.94e-296	5.08435	0.543	0.069	1.88e-291	CD4/CD8 T cells	Ldhb
1.43e-295	5.47806	0.536	0.068	4.52e-291	CD4/CD8 T cells	Gm5914
6.61e-286	4.07767	0.66	0.113	2.09e-281	CD4/CD8 T cells	Cd8a
4.49e-282	4.80276	0.54	0.07	1.42e-277	CD4/CD8 T cells	Trbc1
4.45e-233	3.41195	0.749	0.196	1.41e-228	CD4/CD8 T cells	Cd3e
1.04e-222	4.58868	0.483	0.072	3.29e-218	CD4/CD8 T cells	Themis
1.03e-209	3.22942	0.766	0.225	3.26e-205	CD4/CD8 T cells	Lat
6.07e-198	4.33856	0.474	0.078	1.92e-193	CD4/CD8 T cells	Sox4
8.04e-194	3.64631	0.614	0.144	2.54e-189	CD4/CD8 T cells	Bcl11b
1.42e-189	5.49755	0.274	0.024	4.49e-185	CD4/CD8 T cells	Dgkeos
1.08e-185	2.63182	0.775	0.242	3.4e-181	CD4/CD8 T cells	Cd3d
3.14e-169	4.05921	0.768	0.333	9.94e-165	CD4/CD8 T cells	Mier1
3.15e-169	5.10195	0.297	0.033	9.96e-165	CD4/CD8 T cells	Nebl
1.04e-168	4.68131	0.552	0.135	3.29e-164	CD4/CD8 T cells	Rmnd5a
9.83e-168	4.42331	0.533	0.125	3.11e-163	CD4/CD8 T cells	Ssbp2
1.18e-167	3.54092	0.595	0.152	3.72e-163	CD4/CD8 T cells	Txk
5.56e-166	4.89715	0.306	0.036	1.76e-161	CD4/CD8 T cells	Trat1
1.45e-160	4.57209	0.448	0.087	4.59e-156	CD4/CD8 T cells	Xrcc6
2.75e-156	4.37032	0.375	0.059	8.69e-152	CD4/CD8 T cells	Cd4
2.22e-152	3.61165	0.423	0.077	7.02e-148	CD4/CD8 T cells	Trac
2.46e-144	3.41688	0.503	0.12	7.79e-140	CD4/CD8 T cells	Sh2d1a
3.78e-142	2.95019	0.646	0.213	1.2e-137	CD4/CD8 T cells	Lck
4.08e-138	2.23974	0.938	0.881	1.29e-133	CD4/CD8 T cells	Hmgb1
2.29e-125	1.98486	0.713	0.247	7.25e-121	CD4/CD8 T cells	Cd3g
1.01e-116	4.21982	0.326	0.059	3.21e-112	CD4/CD8 T cells	Camk4
1.29e-112	3.45473	0.513	0.161	4.09e-108	CD4/CD8 T cells	Spint2
1.56e-108	2.21298	0.561	0.17	4.94e-104	CD4/CD8 T cells	Sem1
3.21e-103	3.7444	0.485	0.155	1.01e-98	CD4/CD8 T cells	Znrf1
1.69e-99	2.81459	0.685	0.368	5.35e-95	CD4/CD8 T cells	Ramp1
1.35e-97	3.24067	0.432	0.121	4.27e-93	CD4/CD8 T cells	Cd247
5.25e-95	1.3925	0.998	0.997	1.66e-90	CD4/CD8 T cells	Malat1
5.1e-93	4.4915	0.299	0.061	1.61e-88	CD4/CD8 T cells	Mirt1
8.25e-92	3.48473	0.363	0.089	2.61e-87	CD4/CD8 T cells	AC160336.1
6.51e-90	3.666	0.497	0.184	2.06e-85	CD4/CD8 T cells	Arl5c
5.61e-88	2.70281	0.77	0.607	1.77e-83	CD4/CD8 T cells	Cyb5a
2.56e-87	1.09257	0.982	0.995	8.09e-83	CD4/CD8 T cells	H3f3b
5.64e-86	3.72099	0.359	0.095	1.78e-81	CD4/CD8 T cells	Trp53inp1
3.25e-84	2.29814	0.637	0.309	1.03e-79	CD4/CD8 T cells	Ets1
5.31e-84	2.69855	0.497	0.177	1.68e-79	CD4/CD8 T cells	Cd24a
1.46e-78	2.39575	0.469	0.161	4.61e-74	CD4/CD8 T cells	Selenow
2.51e-78	2.14807	0.501	0.171	7.93e-74	CD4/CD8 T cells	Ly6d
5.13e-77	2.04272	0.805	0.706	1.62e-72	CD4/CD8 T cells	Pnrc1
3.81e-75	2.8597	0.632	0.367	1.2e-70	CD4/CD8 T cells	Slc38a2
4.6e-72	3.60556	0.297	0.073	1.46e-67	CD4/CD8 T cells	Slc7a11
1.44e-68	2.03777	0.462	0.165	4.55e-64	CD4/CD8 T cells	Elob
3.39e-67	2.45325	0.453	0.173	1.07e-62	CD4/CD8 T cells	Skap1
5.95e-65	3.69778	0.333	0.102	1.88e-60	CD4/CD8 T cells	Hdac7
1.16e-63	2.67554	0.451	0.18	3.68e-59	CD4/CD8 T cells	Rgcc
6.8e-62	4.42975	0.308	0.092	2.15e-57	CD4/CD8 T cells	Gtf2h4
1.18e-60	2.8546	0.402	0.15	3.75e-56	CD4/CD8 T cells	Cd27
1.1e-58	1.609	0.471	0.174	3.48e-54	CD4/CD8 T cells	Rack1
8.17e-55	2.02269	0.625	0.406	2.58e-50	CD4/CD8 T cells	Pdcd4
3.07e-53	2.32825	0.651	0.495	9.7e-49	CD4/CD8 T cells	Tsc22d4
2.07e-52	3.2888	0.409	0.181	6.55e-48	CD4/CD8 T cells	Tcf12
6.87e-52	1.86774	0.556	0.293	2.17e-47	CD4/CD8 T cells	2025-09-01
1.92e-51	2.82881	0.338	0.12	6.07e-47	CD4/CD8 T cells	Snu13
4.72e-48	3.68494	0.29	0.097	1.49e-43	CD4/CD8 T cells	Zfp280d
5.77e-47	2.0206	0.428	0.186	1.83e-42	CD4/CD8 T cells	Thy1
3.76e-46	2.31611	0.536	0.329	1.19e-41	CD4/CD8 T cells	Rhoh
1.4e-44	2.4228	0.354	0.142	4.42e-40	CD4/CD8 T cells	Selenok
1.85e-44	2.95222	0.434	0.226	5.84e-40	CD4/CD8 T cells	Rcsd1
1.57e-43	3.37735	0.324	0.128	4.97e-39	CD4/CD8 T cells	Nfatc3
1.74e-41	3.53692	0.303	0.117	5.51e-37	CD4/CD8 T cells	Desi1
4.32e-41	0.822725	0.94	0.936	1.37e-36	CD4/CD8 T cells	H3f3a
8.11e-40	0.722388	0.901	0.933	2.57e-35	CD4/CD8 T cells	Rpl30
8.75e-40	0.658657	0.938	0.984	2.77e-35	CD4/CD8 T cells	Ptma
2.37e-39	2.45781	0.575	0.455	7.51e-35	CD4/CD8 T cells	Ap3s1
1.75e-38	2.44413	0.549	0.406	5.54e-34	CD4/CD8 T cells	Ccnd3
1.84e-37	3.38335	0.338	0.156	5.81e-33	CD4/CD8 T cells	Dck
1.08e-36	3.2886	0.274	0.105	3.41e-32	CD4/CD8 T cells	Fas
2.27e-35	1.30031	0.779	0.85	7.18e-31	CD4/CD8 T cells	Hnrnpa2b1
5.37e-35	3.10372	0.29	0.118	1.7e-30	CD4/CD8 T cells	Socs1
1.47e-33	2.46489	0.46	0.294	4.66e-29	CD4/CD8 T cells	Cdkn1b
2.56e-33	2.19103	0.359	0.173	8.09e-29	CD4/CD8 T cells	Acta2
3.2e-33	2.92177	0.251	0.093	1.01e-28	CD4/CD8 T cells	Arhgap45
3.9e-33	0.548307	0.959	0.976	1.23e-28	CD4/CD8 T cells	Uba52
1.08e-32	2.48236	0.283	0.116	3.4e-28	CD4/CD8 T cells	Atp5o.1
2.13e-31	0.681155	0.961	0.979	6.74e-27	CD4/CD8 T cells	mt-Cytb
8.6e-31	1.87601	0.354	0.169	2.72e-26	CD4/CD8 T cells	Cd28
2.05e-30	2.71552	0.257	0.102	6.49e-26	CD4/CD8 T cells	Tespa1
2.87e-30	2.64417	0.251	0.098	9.07e-26	CD4/CD8 T cells	Tagln
4e-30	2.12584	0.294	0.129	1.27e-25	CD4/CD8 T cells	Selenof
6.85e-30	6.02765	0.175	0.567	2.17e-25	CD4/CD8 T cells	Hbb-bs
2.97e-29	0.640678	0.915	0.945	9.39e-25	CD4/CD8 T cells	Rps10
2e-28	2.30488	0.448	0.305	6.33e-24	CD4/CD8 T cells	Hnrnpa0
1.13e-27	2.16961	0.333	0.167	3.57e-23	CD4/CD8 T cells	Ablim1
3.74e-27	2.6105	0.432	0.299	1.18e-22	CD4/CD8 T cells	Ppp1r14b
5.53e-27	0.67642	0.901	0.94	1.75e-22	CD4/CD8 T cells	Rpl28
5.65e-27	1.93716	0.591	0.556	1.79e-22	CD4/CD8 T cells	Aes
1.58e-26	0.720927	0.901	0.95	4.98e-22	CD4/CD8 T cells	Rps26
2.61e-26	2.50074	0.253	0.108	8.27e-22	CD4/CD8 T cells	Nsd3
3.02e-26	1.84735	0.513	0.401	9.54e-22	CD4/CD8 T cells	Cbx3
2.45e-24	1.21392	0.697	0.762	7.74e-20	CD4/CD8 T cells	Gmfg
7.2e-23	0.547874	0.954	0.979	2.28e-18	CD4/CD8 T cells	mt-Co2
9.48e-23	2.45183	0.34	0.199	3e-18	CD4/CD8 T cells	Tnrc6b
1.91e-22	2.19952	0.448	0.339	6.04e-18	CD4/CD8 T cells	Pnn
2.11e-22	1.79518	0.531	0.451	6.67e-18	CD4/CD8 T cells	Ezr
1.98e-21	1.76453	0.563	0.531	6.28e-17	CD4/CD8 T cells	Klf13
2.63e-21	2.51186	0.345	0.21	8.31e-17	CD4/CD8 T cells	Pan3
4.66e-20	2.12999	0.253	0.125	1.47e-15	CD4/CD8 T cells	Rtraf
1.35e-19	2.54349	0.264	0.138	4.28e-15	CD4/CD8 T cells	Rabgap1l
2.65e-19	1.11924	0.655	0.732	8.38e-15	CD4/CD8 T cells	Son
3.18e-19	1.21403	0.625	0.629	1.01e-14	CD4/CD8 T cells	Ube2s
4.54e-19	2.02687	0.476	0.414	1.44e-14	CD4/CD8 T cells	Prrc2c
1.22e-18	2.247	0.366	0.246	3.86e-14	CD4/CD8 T cells	Nrip1
2.57e-18	1.32746	0.552	0.506	8.13e-14	CD4/CD8 T cells	H2afv
2.6e-18	2.23118	0.446	0.372	8.23e-14	CD4/CD8 T cells	Gsk3b
3.31e-17	2.65957	0.253	0.138	1.05e-12	CD4/CD8 T cells	Brd1
3.41e-17	0.86578	0.749	0.847	1.08e-12	CD4/CD8 T cells	Gapdh
5.82e-17	2.37403	0.366	0.266	1.84e-12	CD4/CD8 T cells	Wapl
8.83e-17	1.70345	0.526	0.507	2.79e-12	CD4/CD8 T cells	Ncor1
9.7e-17	1.71483	0.453	0.368	3.07e-12	CD4/CD8 T cells	mt-Nd4l
3.53e-16	2.57263	0.338	0.233	1.12e-11	CD4/CD8 T cells	Cux1
2.12e-14	1.87983	0.395	0.307	6.72e-10	CD4/CD8 T cells	Smc4
4.91e-14	2.19661	0.361	0.274	1.55e-09	CD4/CD8 T cells	Prpf4b
4.14e-13	2.26228	0.37	0.296	1.31e-08	CD4/CD8 T cells	Mxd4
4.9e-13	2.29659	0.386	0.322	1.55e-08	CD4/CD8 T cells	Nipbl
5.22e-13	1.0466	0.683	0.78	1.65e-08	CD4/CD8 T cells	Ptprc
1.21e-12	2.14793	0.363	0.286	3.82e-08	CD4/CD8 T cells	Stk4
3.2e-12	2.48347	0.285	0.197	1.01e-07	CD4/CD8 T cells	Usp3
6.5e-12	0.769979	0.729	0.873	2.06e-07	CD4/CD8 T cells	Rbm39
1.58e-11	0.583378	0.129	0.312	5.01e-07	CD4/CD8 T cells	Nras
1.9e-11	2.62302	0.251	0.164	6e-07	CD4/CD8 T cells	Dctn4
2.87e-11	0.747747	0.754	0.9	9.07e-07	CD4/CD8 T cells	Uqcrh
3.48e-11	0.515014	0.101	0.265	1.1e-06	CD4/CD8 T cells	Utp3
6.31e-11	1.83983	0.418	0.38	2e-06	CD4/CD8 T cells	Ankrd11
1.4e-10	0.511754	0.163	0.36	4.42e-06	CD4/CD8 T cells	Ik
2.22e-10	0.607165	0.106	0.269	7.04e-06	CD4/CD8 T cells	Srpr
3.86e-10	2.20598	0.354	0.297	1.22e-05	CD4/CD8 T cells	Cbl
4.45e-10	0.641267	0.166	0.359	1.41e-05	CD4/CD8 T cells	Usf2
4.64e-10	2.31695	0.297	0.222	1.47e-05	CD4/CD8 T cells	Top2b
8.36e-10	1.52113	0.492	0.526	2.64e-05	CD4/CD8 T cells	Pafah1b1
1.15e-09	0.511579	0.209	0.418	3.63e-05	CD4/CD8 T cells	Ppig
1.29e-09	0.660049	0.159	0.338	4.08e-05	CD4/CD8 T cells	Strap
1.52e-09	0.527925	0.23	0.455	4.81e-05	CD4/CD8 T cells	Ube2k
1.95e-09	1.83754	0.384	0.343	6.16e-05	CD4/CD8 T cells	Arglu1
2.5e-09	0.523328	0.163	0.343	7.92e-05	CD4/CD8 T cells	Golga7
2.62e-09	1.96407	0.34	0.281	8.29e-05	CD4/CD8 T cells	Taf1d
3.81e-09	0.642204	0.113	0.261	0.000120426	CD4/CD8 T cells	Atp6v1h
4.1e-09	2.33233	0.379	0.352	0.00012968	CD4/CD8 T cells	Tubb2a
6.31e-09	0.533152	0.115	0.263	0.000199741	CD4/CD8 T cells	Nrbp1
7.16e-09	2.00084	0.29	0.219	0.000226563	CD4/CD8 T cells	Zfp292
9.33e-09	2.05996	0.322	0.268	0.000295291	CD4/CD8 T cells	Ctcf
1.06e-08	0.55338	0.211	0.42	0.000336734	CD4/CD8 T cells	Mrpl18
1.12e-08	0.514647	0.129	0.274	0.000353065	CD4/CD8 T cells	Ensa
1.58e-08	0.578073	0.267	0.509	0.000498973	CD4/CD8 T cells	Rab11b
2.07e-08	0.729204	0.205	0.398	0.00065527	CD4/CD8 T cells	Pdap1
2.22e-08	0.628104	0.166	0.342	0.000701901	CD4/CD8 T cells	Lsm7
2.32e-08	0.719825	0.214	0.426	0.00073289	CD4/CD8 T cells	Abi1
2.46e-08	0.500255	0.131	0.281	0.000777316	CD4/CD8 T cells	Dnajc2
2.5e-08	0.679405	0.131	0.284	0.000791706	CD4/CD8 T cells	Aco2
2.79e-08	0.579384	0.14	0.292	0.000881927	CD4/CD8 T cells	Svbp
2.88e-08	0.789148	0.198	0.391	0.000912036	CD4/CD8 T cells	Chrac1
3.29e-08	0.64817	0.214	0.423	0.00104063	CD4/CD8 T cells	Ubap2l
3.29e-08	0.540777	0.218	0.418	0.00104108	CD4/CD8 T cells	Gm16286
3.31e-08	0.603346	0.161	0.328	0.00104829	CD4/CD8 T cells	Bbip1
4.47e-08	0.628384	0.115	0.252	0.00141295	CD4/CD8 T cells	Smim20
6.56e-08	0.536598	0.182	0.361	0.00207434	CD4/CD8 T cells	Cdc26
6.99e-08	0.773398	0.228	0.437	0.00221053	CD4/CD8 T cells	Ndufs4
8.61e-08	0.51885	0.234	0.431	0.0027252	CD4/CD8 T cells	Nono
9e-08	2.33977	0.257	0.195	0.00284806	CD4/CD8 T cells	Zfp644
9.64e-08	0.539483	0.129	0.27	0.0030484	CD4/CD8 T cells	Ube2v2
1e-07	0.506386	0.294	0.546	0.00317867	CD4/CD8 T cells	Sarnp
1.03e-07	0.559937	0.17	0.337	0.00326318	CD4/CD8 T cells	Rbm17
1.05e-07	2.20068	0.255	0.193	0.00331417	CD4/CD8 T cells	Klhl24
1.05e-07	0.596954	0.129	0.271	0.00332446	CD4/CD8 T cells	Cnppd1
1.1e-07	0.62715	0.186	0.366	0.00348263	CD4/CD8 T cells	Diaph1
1.21e-07	0.68638	0.136	0.278	0.00381622	CD4/CD8 T cells	Sppl2a
1.31e-07	1.45769	0.474	0.503	0.00413457	CD4/CD8 T cells	Clk1
1.41e-07	0.533388	0.214	0.408	0.00445887	CD4/CD8 T cells	Atp6v1d
1.42e-07	0.604984	0.184	0.357	0.00449317	CD4/CD8 T cells	Ube2j2
1.42e-07	0.605908	0.124	0.262	0.00450473	CD4/CD8 T cells	Ddx18
1.66e-07	1.95068	0.352	0.318	0.00525288	CD4/CD8 T cells	Edem1
2.08e-07	0.578253	0.205	0.391	0.00657938	CD4/CD8 T cells	Psmc6
2.16e-07	0.567951	0.267	0.487	0.00682929	CD4/CD8 T cells	Gtf2h5
2.18e-07	0.664992	0.133	0.275	0.00690785	CD4/CD8 T cells	Cops5
2.32e-07	1.87537	0.398	0.39	0.00734502	CD4/CD8 T cells	Snrnp70
2.33e-07	1.5852	0.467	0.498	0.00736552	CD4/CD8 T cells	Metap2
2.63e-07	2.41493	0.267	0.211	0.00832281	CD4/CD8 T cells	Clk3
2.68e-07	0.600587	0.166	0.319	0.00848549	CD4/CD8 T cells	Hspa4
2.69e-07	0.547154	0.195	0.371	0.00849863	CD4/CD8 T cells	Bloc1s1
3.03e-07	0.653799	0.186	0.356	0.00959979	CD4/CD8 T cells	Tcea1
3.23e-07	0.797447	0.12	0.253	0.0102127	CD4/CD8 T cells	Zdhhc20
3.71e-07	0.648186	0.133	0.272	0.0117453	CD4/CD8 T cells	Drg1
3.73e-07	0.580842	0.129	0.26	0.011791	CD4/CD8 T cells	Ogdh
3.8e-07	2.31607	0.26	0.203	0.0120322	CD4/CD8 T cells	Ppm1h
3.85e-07	0.550917	0.168	0.322	0.0121727	CD4/CD8 T cells	Smc1a
4.04e-07	0.651783	0.241	0.444	0.0127923	CD4/CD8 T cells	Csnk2b
4.64e-07	0.570588	0.138	0.275	0.0146647	CD4/CD8 T cells	Gspt1
5.2e-07	0.666325	0.692	0.855	0.0164456	CD4/CD8 T cells	Hnrnpf
5.43e-07	0.605321	0.287	0.51	0.017183	CD4/CD8 T cells	Cwc15
5.83e-07	0.590001	0.152	0.297	0.0184279	CD4/CD8 T cells	Pop5
6.03e-07	0.551538	0.163	0.312	0.0190659	CD4/CD8 T cells	Lsm14a
6.67e-07	0.644641	0.124	0.252	0.0210958	CD4/CD8 T cells	Ccz1
7.3e-07	0.511072	0.149	0.284	0.0230843	CD4/CD8 T cells	Pum2
8.45e-07	0.810371	0.623	0.775	0.0267267	CD4/CD8 T cells	Arl6ip1
9.23e-07	0.552744	0.26	0.453	0.0291964	CD4/CD8 T cells	Cript
9.24e-07	0.872803	0.177	0.336	0.029235	CD4/CD8 T cells	Mtch1
1.17e-06	0.901946	0.152	0.293	0.0370959	CD4/CD8 T cells	Eid1
1.23e-06	0.691283	0.168	0.321	0.0387734	CD4/CD8 T cells	Rab24
1.23e-06	0.71839	0.166	0.315	0.0388492	CD4/CD8 T cells	Lsm8
1.26e-06	0.643873	0.198	0.373	0.0398807	CD4/CD8 T cells	Lsm3
1.28e-06	0.606664	0.228	0.412	0.0406182	CD4/CD8 T cells	Eif1b
1.31e-06	0.623216	0.147	0.276	0.0415324	CD4/CD8 T cells	Dda1
1.33e-06	0.573594	0.26	0.47	0.0421984	CD4/CD8 T cells	Mtdh
1.39e-06	0.716729	0.228	0.417	0.0438482	CD4/CD8 T cells	Snrpc
1.43e-06	0.723773	0.126	0.254	0.0453249	CD4/CD8 T cells	1110008P14Rik
1.45e-06	0.654822	0.2	0.359	0.045742	CD4/CD8 T cells	Caprin1
1.47e-06	1.50072	0.432	0.439	0.0463884	CD4/CD8 T cells	Elf1
1.53e-06	0.611214	0.207	0.364	0.048412	CD4/CD8 T cells	Mff
0	4.22376	0.972	0.137	0	CD8 T cells	Nkg7
0	3.97273	0.976	0.171	0	CD8 T cells	Ms4a4b
0	2.67622	0.968	0.217	0	CD8 T cells	Cd3g
0	2.57285	0.944	0.216	0	CD8 T cells	Cd3d
0	4.64251	0.937	0.273	0	CD8 T cells	Ccl5
0	2.91884	0.834	0.183	0	CD8 T cells	Gimap4
0	2.33042	0.821	0.189	0	CD8 T cells	Lck
0	1.99472	0.818	0.207	0	CD8 T cells	Lat
0	3.78996	0.703	0.107	0	CD8 T cells	Ctla2a
0	2.72423	0.75	0.158	0	CD8 T cells	Thy1
0	3.00111	0.725	0.139	0	CD8 T cells	Cd28
0	2.62671	0.751	0.171	0	CD8 T cells	Gimap3
0	2.53196	0.75	0.199	0	CD8 T cells	Cd2
0	2.69022	0.975	0.44	0	CD8 T cells	AW112010
0	2.57122	0.635	0.115	0	CD8 T cells	Cd8b1
0	2.71389	0.888	0.375	0	CD8 T cells	Hcst
0	3.09614	0.566	0.07	0	CD8 T cells	Ctsw
0	3.30206	0.559	0.089	0	CD8 T cells	Gimap7
0	6.40327	0.475	0.013	0	CD8 T cells	Gzmk
0	3.7943	0.434	0.053	0	CD8 T cells	Cst7
1.99e-299	1.91988	0.751	0.18	6.3e-295	CD8 T cells	Cd3e
2.32e-289	3.05339	0.464	0.07	7.32e-285	CD8 T cells	Il2rb
1.4e-288	4.66385	0.254	0.017	4.43e-284	CD8 T cells	Eomes
3.33e-279	2.74363	0.408	0.053	1.05e-274	CD8 T cells	Cxcr6
4.57e-279	3.18953	0.512	0.093	1.45e-274	CD8 T cells	Sh2d2a
2.07e-276	2.36321	0.85	0.35	6.54e-272	CD8 T cells	H2-Q7
6.73e-267	2.40207	0.544	0.106	2.13e-262	CD8 T cells	Cd8a
2.26e-265	2.38692	0.548	0.106	7.15e-261	CD8 T cells	Sh2d1a
2.72e-258	3.58639	0.291	0.028	8.6e-254	CD8 T cells	Ifng
1.56e-246	1.98185	0.806	0.271	4.94e-242	CD8 T cells	Gimap6
3.13e-236	2.12629	0.622	0.153	9.92e-232	CD8 T cells	Skap1
1.11e-228	1.91347	0.789	0.277	3.51e-224	CD8 T cells	Ptprcap
2.68e-227	2.45693	0.516	0.113	8.47e-223	CD8 T cells	Ly6c2
1.98e-226	3.85895	0.27	0.027	6.27e-222	CD8 T cells	Fasl
6.2e-226	1.85684	0.781	0.271	1.96e-221	CD8 T cells	2025-09-01
6.91e-224	2.06286	0.838	0.393	2.19e-219	CD8 T cells	Ms4a6b
2.87e-218	2.76741	0.632	0.197	9.07e-214	CD8 T cells	Bcl2
1.99e-217	2.1696	0.599	0.156	6.3e-213	CD8 T cells	Gm8369
9.13e-210	2.31867	0.566	0.146	2.89e-205	CD8 T cells	Gimap5
6.77e-204	3.51072	0.259	0.028	2.14e-199	CD8 T cells	Gzmb
1.18e-203	1.01144	0.996	0.968	3.73e-199	CD8 T cells	Rps15a
1.13e-202	1.1846	0.985	0.906	3.57e-198	CD8 T cells	H2-K1
5e-193	2.9343	0.396	0.076	1.58e-188	CD8 T cells	Tox
2.57e-192	1.26505	0.995	0.869	8.13e-188	CD8 T cells	Tmsb10
1.06e-189	2.28963	0.73	0.32	3.36e-185	CD8 T cells	Ptpn22
7.2e-187	0.909795	1	0.991	2.28e-182	CD8 T cells	Rps27
1.18e-186	1.34451	0.968	0.806	3.75e-182	CD8 T cells	Rac2
3.64e-182	0.785826	1	0.994	1.15e-177	CD8 T cells	Rpl18a
2.13e-174	2.87776	0.397	0.086	6.73e-170	CD8 T cells	Cxcr3
6.25e-173	3.02246	0.307	0.05	1.98e-168	CD8 T cells	Cd6
2.27e-168	2.75942	0.485	0.136	7.19e-164	CD8 T cells	Gramd3
6.38e-165	1.31167	0.949	0.775	2.02e-160	CD8 T cells	Shisa5
1.29e-163	2.58006	0.568	0.204	4.09e-159	CD8 T cells	Rnf138
1.16e-161	0.930814	0.988	0.936	3.67e-157	CD8 T cells	Rpl27
2.67e-155	1.88212	0.572	0.182	8.46e-151	CD8 T cells	Gimap1
6.33e-154	2.36194	0.433	0.113	2e-149	CD8 T cells	Tnfrsf18
1.94e-152	1.46123	0.737	0.293	6.14e-148	CD8 T cells	Ets1
1.62e-144	1.53897	0.686	0.269	5.14e-140	CD8 T cells	Ltb
3.86e-144	0.709173	0.999	0.977	1.22e-139	CD8 T cells	Rps3
1.15e-140	2.12329	0.44	0.12	3.63e-136	CD8 T cells	Gimap9
3.5e-140	2.58779	0.322	0.066	1.11e-135	CD8 T cells	Zap70
9.76e-139	2.74099	0.388	0.1	3.09e-134	CD8 T cells	Serpina3g
3.99e-138	0.761418	0.996	0.969	1.26e-133	CD8 T cells	Rps13
6.01e-137	0.696625	1	0.982	1.9e-132	CD8 T cells	Rps23
7.05e-137	1.86026	0.258	0.042	2.23e-132	CD8 T cells	Xcl1
2.7e-134	0.690234	0.996	0.977	8.54e-130	CD8 T cells	Rpl19
4.01e-133	2.01837	0.46	0.139	1.27e-128	CD8 T cells	Cd27
4.64e-133	2.45686	0.364	0.089	1.47e-128	CD8 T cells	Fam189b
5.38e-132	0.790343	1	0.973	1.7e-127	CD8 T cells	Rps7
1.68e-130	0.718789	0.997	0.987	5.32e-126	CD8 T cells	Rps16
4.3e-130	1.65709	0.611	0.245	1.36e-125	CD8 T cells	Vps37b
9.35e-128	1.14708	0.981	0.946	2.96e-123	CD8 T cells	Rpl13a
2.61e-126	0.761003	0.995	0.967	8.26e-122	CD8 T cells	Rpl17
6.25e-126	3.22367	0.282	0.057	1.98e-121	CD8 T cells	Pdcd1
1.35e-124	0.670478	0.997	0.977	4.28e-120	CD8 T cells	Rpl9
1.37e-123	0.643114	1	0.99	4.34e-119	CD8 T cells	Rpl13
1.94e-119	0.681191	0.999	0.987	6.14e-115	CD8 T cells	Rps14
2.3e-119	1.28726	0.908	0.756	7.27e-115	CD8 T cells	Zfp36l2
4.82e-117	1.30183	0.666	0.294	1.53e-112	CD8 T cells	Ccnd2
1.81e-116	0.80767	0.997	0.973	5.73e-112	CD8 T cells	Rps18
4.4e-116	1.57884	0.761	0.533	1.39e-111	CD8 T cells	Saraf
6.47e-116	0.745084	0.992	0.974	2.05e-111	CD8 T cells	Rplp0
1.15e-114	2.40226	0.262	0.052	3.63e-110	CD8 T cells	Cd5
5.16e-114	0.680137	0.996	0.975	1.63e-109	CD8 T cells	Rps5
8.56e-114	2.10274	0.357	0.095	2.71e-109	CD8 T cells	Itk
1.72e-112	2.5166	0.274	0.058	5.44e-108	CD8 T cells	Rnf125
4.76e-111	0.751406	0.991	0.963	1.51e-106	CD8 T cells	Rpl23a
4.61e-110	0.623884	0.999	0.983	1.46e-105	CD8 T cells	Rpl32
1.21e-109	0.95025	0.968	0.87	3.82e-105	CD8 T cells	Btg1
9.17e-109	2.45717	0.263	0.056	2.9e-104	CD8 T cells	Klk8
2.28e-108	0.681637	0.995	0.975	7.2e-104	CD8 T cells	Rpl36
4.24e-108	0.778183	0.983	0.956	1.34e-103	CD8 T cells	Rpl18
5.4e-108	1.31067	0.452	0.142	1.71e-103	CD8 T cells	Bcl11b
1.92e-106	0.650138	0.996	0.977	6.06e-102	CD8 T cells	Rplp2
4.15e-106	1.71375	0.39	0.115	1.31e-101	CD8 T cells	Cd247
1.97e-105	1.28793	0.46	0.149	6.24e-101	CD8 T cells	Txk
7.17e-104	2.36512	0.253	0.053	2.27e-99	CD8 T cells	Ctla4
7.19e-104	0.605534	1	0.98	2.28e-99	CD8 T cells	Rpl34
3.6e-101	1.96969	0.452	0.164	1.14e-96	CD8 T cells	Tbc1d10c
1.13e-97	2.26448	0.25	0.054	3.57e-93	CD8 T cells	Icos
8.71e-97	2.29594	0.404	0.144	2.76e-92	CD8 T cells	Runx3
8.43e-96	2.15474	0.309	0.083	2.67e-91	CD8 T cells	Prkca
1.08e-95	0.90232	0.912	0.803	3.41e-91	CD8 T cells	Psmb8
1.1e-94	0.664128	0.988	0.959	3.47e-90	CD8 T cells	Rpl14
2.66e-94	1.50578	0.495	0.193	8.43e-90	CD8 T cells	Cd69
4.74e-94	0.560596	0.995	0.984	1.5e-89	CD8 T cells	Eef1a1
1.14e-92	0.710648	0.848	0.638	3.6e-88	CD8 T cells	Hmgb2
1.98e-92	0.538	0.989	0.978	6.28e-88	CD8 T cells	Rpl11
2.49e-92	2.51142	0.38	0.135	7.87e-88	CD8 T cells	Gtf2i
1.1e-91	2.17725	0.278	0.07	3.48e-87	CD8 T cells	Hsd11b1
2.63e-91	1.4128	0.69	0.395	8.32e-87	CD8 T cells	Pdcd4
7.91e-91	0.570667	0.988	0.975	2.5e-86	CD8 T cells	Rpl27a
9.62e-90	1.75222	0.6	0.344	3.04e-85	CD8 T cells	H2-T22
2.59e-89	2.12376	0.385	0.137	8.2e-85	CD8 T cells	Glipr2
2.86e-89	0.697843	0.988	0.953	9.05e-85	CD8 T cells	Rpl3
1.48e-88	1.88436	0.437	0.171	4.67e-84	CD8 T cells	H2-Q6
4.13e-87	0.721962	0.999	0.973	1.31e-82	CD8 T cells	Uba52
7.23e-87	0.677026	0.988	0.977	2.29e-82	CD8 T cells	Rps24
2.5e-86	1.69717	0.592	0.337	7.91e-82	CD8 T cells	B4galnt1
5.29e-86	0.592433	0.988	0.967	1.67e-81	CD8 T cells	Rpl21
1.19e-85	0.839324	0.926	0.885	3.77e-81	CD8 T cells	Rpl12
1.98e-84	0.647049	0.993	0.976	6.27e-80	CD8 T cells	Rpl38
4.61e-84	0.951224	0.873	0.765	1.46e-79	CD8 T cells	Ptpn18
8.79e-84	0.600434	0.985	0.965	2.78e-79	CD8 T cells	Rpl8
3.03e-82	1.51359	0.278	0.075	9.58e-78	CD8 T cells	Themis
7.03e-81	0.554886	0.999	0.991	2.22e-76	CD8 T cells	Rpl37
2.43e-79	0.737922	0.967	0.933	7.68e-75	CD8 T cells	Rpsa
4.94e-79	0.557765	0.993	0.977	1.56e-74	CD8 T cells	Rplp1
8.03e-78	0.816047	0.953	0.909	2.54e-73	CD8 T cells	Rpl4
1.99e-77	0.525892	0.992	0.98	6.29e-73	CD8 T cells	Rpl6
9.52e-77	0.578756	0.984	0.965	3.01e-72	CD8 T cells	Rps15
3.95e-76	2.0782	0.29	0.088	1.25e-71	CD8 T cells	Stat4
2.24e-74	1.80375	0.358	0.128	7.09e-70	CD8 T cells	Klrd1
1.45e-72	1.82796	0.461	0.222	4.58e-68	CD8 T cells	Pla2g16
4.52e-71	0.505171	0.999	0.972	1.43e-66	CD8 T cells	B2m
7.62e-71	1.0573	0.739	0.544	2.41e-66	CD8 T cells	Limd2
2.49e-69	0.790892	0.906	0.866	7.88e-65	CD8 T cells	Eef2
1.02e-68	0.704253	0.933	0.875	3.22e-64	CD8 T cells	Rpl22l1
3.3e-68	1.74488	0.483	0.25	1.04e-63	CD8 T cells	Cd82
6.57e-68	0.523788	0.988	0.973	2.08e-63	CD8 T cells	Rpl24
2.81e-67	1.45018	0.598	0.404	8.89e-63	CD8 T cells	Leprotl1
6.57e-67	1.1933	0.71	0.477	2.08e-62	CD8 T cells	Id2
8.28e-67	0.698398	0.967	0.947	2.62e-62	CD8 T cells	Rps6
8.57e-65	1.82079	0.451	0.225	2.71e-60	CD8 T cells	Vgll4
1.92e-64	1.54886	0.539	0.316	6.07e-60	CD8 T cells	H2-Q4
1.21e-63	1.78586	0.429	0.204	3.82e-59	CD8 T cells	Bhlhe40
1.4e-63	0.615663	0.985	0.971	4.42e-59	CD8 T cells	Rpl39
1.72e-63	2.26118	0.316	0.121	5.44e-59	CD8 T cells	Crbn
9.07e-63	0.649253	0.925	0.904	2.87e-58	CD8 T cells	Rpl29
1.02e-62	1.40965	0.553	0.322	3.22e-58	CD8 T cells	Rhoh
5.34e-62	1.00143	0.37	0.146	1.69e-57	CD8 T cells	Pglyrp1
1.73e-61	0.895081	0.79	0.647	5.48e-57	CD8 T cells	Selplg
3.72e-61	1.25753	0.663	0.491	1.18e-56	CD8 T cells	Cnn2
1.82e-60	0.73119	0.902	0.764	5.77e-56	CD8 T cells	S100a10
1.09e-59	1.05707	0.793	0.666	3.44e-55	CD8 T cells	Ifngr1
2.59e-58	1.34577	0.598	0.409	8.2e-54	CD8 T cells	Sp100
1.96e-57	1.04364	0.623	0.396	6.2e-53	CD8 T cells	Il2rg
2.94e-57	1.26932	0.596	0.376	9.31e-53	CD8 T cells	Dusp2
5.48e-57	1.6008	0.531	0.344	1.73e-52	CD8 T cells	Anxa6
1.98e-56	0.564863	0.957	0.938	6.27e-52	CD8 T cells	Rpl36a
2.28e-56	0.557934	0.973	0.959	7.21e-52	CD8 T cells	Rps2
9.88e-56	1.25517	0.453	0.221	3.13e-51	CD8 T cells	Ly6a
2.88e-55	0.639869	0.969	0.943	9.1e-51	CD8 T cells	Rps10
5.94e-55	1.13144	0.666	0.513	1.88e-50	CD8 T cells	Jak1
1.1e-54	2.31175	0.328	0.145	3.48e-50	CD8 T cells	Rpa2
9.09e-54	1.89187	0.354	0.163	2.87e-49	CD8 T cells	Rinl
1.28e-53	0.572945	0.928	0.882	4.06e-49	CD8 T cells	Rpl5
2.51e-53	1.16619	0.636	0.48	7.95e-49	CD8 T cells	Vasp
4.33e-53	2.31869	0.332	0.147	1.37e-48	CD8 T cells	Nr4a2
1.51e-49	0.598072	0.921	0.897	4.78e-45	CD8 T cells	Arhgdib
1.61e-49	1.79715	0.316	0.134	5.08e-45	CD8 T cells	Smad7
2.59e-49	0.700927	0.816	0.703	8.18e-45	CD8 T cells	Pnrc1
5.06e-49	1.42636	0.532	0.359	1.6e-44	CD8 T cells	Epsti1
3.27e-48	0.65763	0.969	0.942	1.04e-43	CD8 T cells	Rps21
1.22e-46	1.44434	0.504	0.33	3.85e-42	CD8 T cells	Ppp1r12a
1.73e-46	0.549069	0.961	0.947	5.47e-42	CD8 T cells	Ddx5
1.85e-46	1.86109	0.299	0.129	5.85e-42	CD8 T cells	Pkp3
3.24e-45	1.4777	0.413	0.228	1.02e-40	CD8 T cells	Atp11b
5.83e-44	0.82916	0.77	0.719	1.85e-39	CD8 T cells	Mbnl1
8.48e-44	0.603818	0.869	0.82	2.68e-39	CD8 T cells	Sumo2
4.59e-42	0.610004	0.945	0.931	1.45e-37	CD8 T cells	Rpl30
4.52e-41	0.603973	0.906	0.877	1.43e-36	CD8 T cells	Sub1
6.12e-41	1.15397	0.515	0.341	1.94e-36	CD8 T cells	Fam107b
5e-40	0.647704	0.816	0.761	1.58e-35	CD8 T cells	Snrpg
1.12e-38	1.31714	0.545	0.437	3.53e-34	CD8 T cells	Dnajc15
1.26e-38	1.5863	0.283	0.127	3.99e-34	CD8 T cells	Rasal3
1.35e-38	1.02984	0.608	0.45	4.26e-34	CD8 T cells	Tnfaip3
4.83e-38	1.16988	0.34	0.162	1.53e-33	CD8 T cells	Ablim1
7.24e-38	1.4432	0.358	0.19	2.29e-33	CD8 T cells	Grap
1e-37	1.36705	0.254	0.105	3.17e-33	CD8 T cells	Arap2
3.87e-37	1.24203	0.302	0.141	1.22e-32	CD8 T cells	Itgal
5.88e-37	1.12922	0.537	0.388	1.86e-32	CD8 T cells	Apobec3
9.88e-37	0.65333	0.759	0.7	3.12e-32	CD8 T cells	Psme1
1.76e-36	1.40546	0.374	0.208	5.57e-32	CD8 T cells	Il7r
2.68e-36	1.36416	0.254	0.106	8.47e-32	CD8 T cells	Ikzf3
3.39e-36	0.609663	0.848	0.818	1.07e-31	CD8 T cells	Pabpc1
3.48e-36	1.49178	0.424	0.277	1.1e-31	CD8 T cells	Tpst2
7.28e-36	0.509689	0.881	0.851	2.3e-31	CD8 T cells	Eif3f
1.74e-35	1.65896	0.267	0.121	5.51e-31	CD8 T cells	Klrk1
2.84e-35	1.11373	0.488	0.323	8.97e-31	CD8 T cells	Ifi203
2.09e-34	0.870024	0.656	0.562	6.6e-30	CD8 T cells	Akap13
6.06e-34	1.55545	0.338	0.186	1.92e-29	CD8 T cells	Ifi47
6.59e-34	1.45041	0.297	0.146	2.08e-29	CD8 T cells	P2ry10
8.29e-33	1.36833	0.317	0.164	2.62e-28	CD8 T cells	Il21r
1.38e-32	1.25263	0.373	0.214	4.38e-28	CD8 T cells	2025-09-06
2.35e-32	0.577581	0.842	0.84	7.42e-28	CD8 T cells	Npm1
1.01e-31	0.517276	0.829	0.773	3.19e-27	CD8 T cells	Ptprc
2.24e-31	1.33729	0.44	0.303	7.08e-27	CD8 T cells	Itga4
2.35e-31	1.23497	0.436	0.286	7.45e-27	CD8 T cells	Dusp5
2.66e-31	0.503591	0.909	0.868	8.43e-27	CD8 T cells	Coro1a
3.01e-30	0.613869	0.79	0.685	9.53e-26	CD8 T cells	S100a11
3.2e-30	0.740731	0.711	0.671	1.01e-25	CD8 T cells	Eif3e
3.87e-30	1.48291	0.281	0.142	1.22e-25	CD8 T cells	Tecpr1
5.78e-30	1.38949	0.362	0.217	1.83e-25	CD8 T cells	Dnajc9
1.48e-29	1.26379	0.48	0.361	4.7e-25	CD8 T cells	Hmha1
4.33e-29	0.617365	0.737	0.685	1.37e-24	CD8 T cells	Psme2
1.61e-28	0.609795	0.802	0.771	5.11e-24	CD8 T cells	Eef1g
2.02e-28	0.889019	0.521	0.395	6.4e-24	CD8 T cells	Arhgef1
1.09e-26	0.529539	0.862	0.747	3.46e-22	CD8 T cells	S100a6
2.5e-26	1.28612	0.374	0.243	7.91e-22	CD8 T cells	Chd3
9.65e-26	1.31245	0.376	0.248	3.05e-21	CD8 T cells	Fyn
1.03e-25	0.560159	0.75	0.728	3.25e-21	CD8 T cells	Eef1d
1.44e-24	1.27359	0.457	0.36	4.55e-20	CD8 T cells	Ndfip1
2.71e-24	1.30068	0.261	0.139	8.57e-20	CD8 T cells	Traf3ip3
3.01e-24	0.924317	0.539	0.45	9.53e-20	CD8 T cells	Fkbp3
1.02e-23	0.590513	0.707	0.615	3.24e-19	CD8 T cells	Fyb
1.7e-23	0.946541	0.528	0.426	5.39e-19	CD8 T cells	Bin2
2.79e-23	0.674873	0.656	0.613	8.83e-19	CD8 T cells	Mif
2.81e-23	1.12672	0.417	0.3	8.9e-19	CD8 T cells	Arl4c
3.89e-23	1.70088	0.283	0.169	1.23e-18	CD8 T cells	Prkch
5.44e-23	0.838994	0.615	0.523	1.72e-18	CD8 T cells	Txnip
1.92e-22	0.704059	0.663	0.621	6.07e-18	CD8 T cells	Arl6ip5
2.42e-22	1.47616	0.31	0.197	7.65e-18	CD8 T cells	Acot7
4.83e-22	1.21824	0.368	0.248	1.53e-17	CD8 T cells	Gpr183
1.5e-21	0.688262	0.666	0.627	4.74e-17	CD8 T cells	Tra2b
2.49e-21	0.911215	0.566	0.533	7.86e-17	CD8 T cells	Gltscr2
3.03e-21	0.560751	0.75	0.729	9.6e-17	CD8 T cells	Myl12b
3.72e-21	0.645286	0.739	0.723	1.18e-16	CD8 T cells	Dnaja1
7.43e-21	1.17361	0.432	0.338	2.35e-16	CD8 T cells	Itpkb
6.49e-20	1.16842	0.354	0.246	2.05e-15	CD8 T cells	Srpk1
7.02e-20	0.920668	0.535	0.47	2.22e-15	CD8 T cells	Rps27rt
1.61e-19	0.804176	0.551	0.486	5.09e-15	CD8 T cells	Prdx6
2.15e-19	1.0789	0.393	0.29	6.8e-15	CD8 T cells	Peli1
2.72e-19	1.50306	0.258	0.155	8.6e-15	CD8 T cells	Thap3
2.96e-19	0.605808	0.646	0.574	9.37e-15	CD8 T cells	Stk17b
4.81e-19	0.756047	0.56	0.487	1.52e-14	CD8 T cells	Ifi27
2.11e-18	1.16272	0.424	0.334	6.67e-14	CD8 T cells	Zc3hav1
2.37e-18	0.544412	0.678	0.667	7.5e-14	CD8 T cells	Arpp19
2.39e-18	0.540432	0.686	0.672	7.55e-14	CD8 T cells	Ncl
2.75e-18	0.627865	0.644	0.623	8.71e-14	CD8 T cells	Krtcap2
3.49e-18	1.12091	0.425	0.347	1.1e-13	CD8 T cells	Npm3
8.44e-18	0.926628	0.35	0.239	2.67e-13	CD8 T cells	Psip1
1.17e-17	0.72206	0.624	0.603	3.69e-13	CD8 T cells	Rsrp1
7e-17	0.968085	0.378	0.274	2.21e-12	CD8 T cells	4930523C07Rik
8.62e-17	1.37733	0.283	0.186	2.73e-12	CD8 T cells	Arl2bp
1.15e-16	0.585946	0.592	0.555	3.63e-12	CD8 T cells	Aes
1.3e-16	0.847047	0.564	0.537	4.1e-12	CD8 T cells	Rpl23a-ps3
1.69e-16	1.04902	0.409	0.329	5.36e-12	CD8 T cells	Tap2
2.07e-16	0.80998	0.38	0.266	6.56e-12	CD8 T cells	Itgb7
4.32e-16	0.601204	0.557	0.5	1.37e-11	CD8 T cells	Gstp1
7.55e-16	1.06472	0.408	0.329	2.39e-11	CD8 T cells	Sp110
8.55e-16	0.668479	0.547	0.482	2.7e-11	CD8 T cells	Psmb9
1.14e-15	0.987793	0.443	0.371	3.6e-11	CD8 T cells	Ogt
2.48e-15	1.21639	0.295	0.204	7.85e-11	CD8 T cells	Pitpnc1
3.48e-15	0.814614	0.549	0.524	1.1e-10	CD8 T cells	Gm8730
4.24e-15	1.02157	0.432	0.374	1.34e-10	CD8 T cells	Rab8a
5.13e-15	1.30887	0.281	0.192	1.62e-10	CD8 T cells	Tes
7.46e-15	0.615781	0.666	0.675	2.36e-10	CD8 T cells	Gm10073
9.39e-15	0.799871	0.524	0.482	2.97e-10	CD8 T cells	Gm11808
1.27e-14	0.845455	0.528	0.495	4.02e-10	CD8 T cells	Gm9493
1.56e-14	1.25488	0.344	0.265	4.92e-10	CD8 T cells	Whsc1l1
2.77e-14	0.504852	0.676	0.67	8.75e-10	CD8 T cells	Prr13
3.76e-14	1.39251	0.25	0.164	1.19e-09	CD8 T cells	Gm9844
9.09e-14	0.963777	0.416	0.359	2.87e-09	CD8 T cells	Tbrg1
1.14e-13	0.879882	0.429	0.363	3.61e-09	CD8 T cells	Mettl23
1.3e-13	1.19146	0.303	0.221	4.11e-09	CD8 T cells	Nmi
1.34e-13	0.928151	0.48	0.454	4.24e-09	CD8 T cells	Rwdd1
1.38e-13	0.615956	0.592	0.596	4.37e-09	CD8 T cells	Gabarapl2
1.5e-13	0.557727	0.481	0.407	4.73e-09	CD8 T cells	Ccnd3
1.56e-13	0.877831	0.398	0.318	4.94e-09	CD8 T cells	Arhgap15
2.93e-13	0.680744	0.549	0.524	9.27e-09	CD8 T cells	Eif4a2
3.61e-13	0.849281	0.422	0.35	1.14e-08	CD8 T cells	Emb
7.12e-13	1.29288	0.295	0.221	2.25e-08	CD8 T cells	Pstpip1
8.87e-13	0.93078	0.348	0.264	2.81e-08	CD8 T cells	Rapgef6
3.87e-12	1.06584	0.364	0.298	1.22e-07	CD8 T cells	Pttg1
7.16e-12	0.504221	0.683	0.706	2.27e-07	CD8 T cells	Hspe1
7.28e-12	0.926189	0.294	0.213	2.3e-07	CD8 T cells	Cd164
1.19e-11	1.00503	0.287	0.207	3.75e-07	CD8 T cells	Trim12a
2.34e-11	0.668158	0.48	0.436	7.4e-07	CD8 T cells	Elf1
2.96e-11	0.802834	0.472	0.447	9.37e-07	CD8 T cells	Ppp1r18
5.15e-11	1.21846	0.279	0.208	1.63e-06	CD8 T cells	Ngfrap1
6.78e-11	0.924362	0.336	0.27	2.15e-06	CD8 T cells	Ankrd12
7.27e-11	0.591433	0.539	0.535	2.3e-06	CD8 T cells	Emg1
1.66e-10	0.73339	0.511	0.492	5.26e-06	CD8 T cells	Ubald2
3.28e-10	0.640204	0.495	0.474	1.04e-05	CD8 T cells	Lsm5
7.75e-10	0.659334	0.447	0.395	2.45e-05	CD8 T cells	Mndal
1.3e-09	0.573418	0.591	0.616	4.12e-05	CD8 T cells	Ywhaq
2.46e-09	0.758499	0.392	0.337	7.79e-05	CD8 T cells	Ankrd44
2.5e-09	0.516997	0.587	0.606	7.9e-05	CD8 T cells	1810037I17Rik
4.45e-09	0.668467	0.529	0.535	0.00014083	CD8 T cells	Psmb10
5.22e-09	0.514236	0.588	0.622	0.000165073	CD8 T cells	Supt4a
6.14e-09	0.612998	0.512	0.52	0.000194143	CD8 T cells	Sdf4
6.36e-09	0.555767	0.491	0.462	0.000201298	CD8 T cells	Cirbp
7.23e-09	0.569391	0.571	0.593	0.000228786	CD8 T cells	Cox17
7.99e-09	0.811648	0.374	0.332	0.000252598	CD8 T cells	Slbp
1.27e-08	0.667718	0.48	0.473	0.000401062	CD8 T cells	Tecr
2.03e-08	0.757592	0.42	0.393	0.00064163	CD8 T cells	Mat2b
3.71e-08	0.910147	0.352	0.31	0.00117386	CD8 T cells	Rpl27-ps3
3.79e-08	0.608967	0.547	0.558	0.00119761	CD8 T cells	Slc3a2
4.82e-08	1.59518	0.332	0.285	0.00152564	CD8 T cells	Dnajb1
6.22e-08	0.707698	0.481	0.489	0.00196848	CD8 T cells	Tonsl
1.21e-07	0.597395	0.467	0.448	0.00384076	CD8 T cells	Higd1a
1.81e-07	0.711133	0.43	0.412	0.00571052	CD8 T cells	Lrrfip1
1.86e-07	1.03917	0.269	0.217	0.00587534	CD8 T cells	B4galt1
2.25e-07	0.807404	0.31	0.256	0.00711635	CD8 T cells	Chd2
3.9e-07	0.906625	0.334	0.299	0.0123219	CD8 T cells	Wipf1
5.47e-07	0.881135	0.281	0.232	0.0173102	CD8 T cells	Rassf5
6.36e-07	0.948884	0.317	0.274	0.020132	CD8 T cells	Tap1
8.59e-07	0.570347	0.516	0.538	0.0271882	CD8 T cells	Sec11a
8.66e-07	0.799262	0.306	0.263	0.027399	CD8 T cells	Krit1
9.73e-07	0.77651	0.332	0.292	0.0307827	CD8 T cells	Ttc14
1.51e-06	1.01493	0.302	0.268	0.047663	CD8 T cells	Esyt1
1.56e-06	0.710344	0.365	0.331	0.0492835	CD8 T cells	Rsbn1l
0	6.33571	0.882	0.022	0	cDC1	Ifi205
0	3.01311	0.956	0.152	0	cDC1	Cd24a
0	3.79149	0.929	0.147	0	cDC1	Naga
0	3.05755	0.924	0.146	0	cDC1	Rnase6
0	3.79521	0.996	0.22	0	cDC1	Plbd1
0	4.16469	0.787	0.042	0	cDC1	Amica1
0	3.36892	0.869	0.133	0	cDC1	Wdfy4
0	6.4802	0.736	0.01	0	cDC1	Clec9a
0	4.27249	0.993	0.269	0	cDC1	Naaa
0	7.32297	0.707	0.005	0	cDC1	Xcr1
0	2.72685	0.851	0.18	0	cDC1	Ppm1m
0	2.37855	0.858	0.19	0	cDC1	Pkib
0	3.94992	0.702	0.038	0	cDC1	Flt3
0	3.40855	0.796	0.134	0	cDC1	Slc25a20
0	3.11642	0.758	0.101	0	cDC1	St3gal5
0	4.10267	0.689	0.055	0	cDC1	Tnni2
0	2.71404	0.969	0.343	0	cDC1	BC028528
0	3.35359	0.698	0.081	0	cDC1	Mnda
0	3.0081	0.729	0.12	0	cDC1	Pak1
0	2.80313	0.662	0.066	0	cDC1	Dpp4
0	2.94556	0.982	0.388	0	cDC1	Ppt1
0	2.90555	0.716	0.125	0	cDC1	Olfm1
0	3.24868	0.653	0.069	0	cDC1	Phf11a
0	7.27599	0.589	0.005	0	cDC1	2025-09-03
0	3.38929	0.989	0.409	0	cDC1	Irf8
0	3.85459	0.633	0.061	0	cDC1	Cxx1a
0	4.76823	0.558	0.018	0	cDC1	Hepacam2
0	6.11293	0.524	0.005	0	cDC1	Gcsam
0	5.81189	0.527	0.009	0	cDC1	Mycl
0	2.9546	0.58	0.075	0	cDC1	Ahr
0	4.96378	0.509	0.018	0	cDC1	Tlr3
0	3.36208	0.509	0.036	0	cDC1	Pbx1
0	2.40221	0.502	0.049	0	cDC1	Btla
0	3.5796	0.507	0.056	0	cDC1	Cxx1b
0	8.01168	0.436	0.002	0	cDC1	A530099J19Rik
0	4.41806	0.456	0.022	0	cDC1	Ffar4
0	4.95659	0.444	0.011	0	cDC1	Dbn1
0	2.94292	0.451	0.04	0	cDC1	Ap1s3
0	2.93791	0.447	0.044	0	cDC1	Ece1
0	4.7392	0.418	0.015	0	cDC1	Pdia5
0	3.43071	0.396	0.034	0	cDC1	Tspan33
0	3.42893	0.376	0.025	0	cDC1	Plpp1
0	4.02989	0.335	0.015	0	cDC1	P3h2
0	5.54324	0.315	0.005	0	cDC1	Snx22
0	4.21161	0.316	0.011	0	cDC1	Kctd14
0	3.84406	0.316	0.013	0	cDC1	Kit
0	5.84266	0.3	0.004	0	cDC1	Gm3336
0	4.32081	0.298	0.012	0	cDC1	Gm9530
0	3.9928	0.291	0.014	0	cDC1	Zbtb46
0	4.99645	0.287	0.01	0	cDC1	Fam149a
0	3.15785	1	0.877	0	cDC1	Cst3
1.6e-305	2.00007	0.605	0.081	5.05e-301	cDC1	Cxcr3
1.8e-299	2.71458	0.995	0.534	5.7e-295	cDC1	Gm2a
3.25e-297	1.42369	0.764	0.132	1.03e-292	cDC1	H2-Ob
7.33e-297	2.67334	0.576	0.082	2.32e-292	cDC1	P2ry14
4.85e-286	2.18435	0.756	0.151	1.53e-281	cDC1	Pafah1b3
2.12e-281	2.76165	0.464	0.053	6.71e-277	cDC1	Tbc1d8
1.04e-280	1.3253	0.662	0.105	3.29e-276	cDC1	Klrk1
2.49e-276	2.21518	0.747	0.15	7.88e-272	cDC1	Cbfa2t3
1.29e-273	2.40427	0.435	0.047	4.09e-269	cDC1	Cystm1
4.53e-273	2.28631	0.638	0.107	1.43e-268	cDC1	Bri3bp
1.24e-272	1.63536	0.713	0.126	3.93e-268	cDC1	H2-Oa
4.15e-272	1.97437	0.84	0.194	1.31e-267	cDC1	2025-09-06
1.94e-271	1.90832	0.969	0.301	6.15e-267	cDC1	Napsa
4.34e-271	2.10572	0.987	0.462	1.37e-266	cDC1	Psmb9
1.69e-267	2.1325	0.987	0.514	5.34e-263	cDC1	Ckb
3.79e-264	2.33703	0.795	0.188	1.2e-259	cDC1	Fgd2
1.36e-262	2.56924	0.658	0.125	4.31e-258	cDC1	Rab32
5.37e-261	1.84158	0.911	0.242	1.7e-256	cDC1	Itgb7
2.8e-251	2.0112	0.833	0.214	8.86e-247	cDC1	Fgl2
1.72e-250	2.34639	0.853	0.242	5.45e-246	cDC1	Pmaip1
3.03e-250	1.84592	0.998	0.646	9.59e-246	cDC1	Lsp1
3.52e-249	2.25814	0.54	0.082	1.11e-244	cDC1	Arsb
5.13e-249	2.14739	0.611	0.105	1.62e-244	cDC1	1700025G04Rik
3.29e-247	2.48367	0.356	0.035	1.04e-242	cDC1	Plekha5
7.72e-246	2.17341	0.851	0.248	2.44e-241	cDC1	Txndc15
9.95e-245	2.64549	0.442	0.056	3.15e-240	cDC1	Slc46a3
4.03e-243	2.3027	0.475	0.064	1.27e-238	cDC1	BC035044
1.12e-232	2.14686	0.975	0.468	3.53e-228	cDC1	Id2
[truncated: 8,117 more rows]
