# Supplementary material for: Caloric restriction promotes resolution of atherosclerosis in obese mice, while weight regain accelerates its progression
Source: J Clin Invest. 2025 Jul 8;135(18):e172198. doi: 10.1172/JCI172198 (PMC12435835; doi:10.1172/JCI172198)
Supplement: Supplemental table 2 [file jci-135-172198-s011.xlsx]

## Sheet: SuppTable3
Supp Table 2
DEGs shared by 5 or more clusters
avg_log2FC represents fold change of stCR/BL in the indicated tissue and cluster.
p_val	avg_log2FC	pct.1	pct.2	p_val_adj	cluster	gene	tissclust
3.15637e-83	1.61332	0.911	0.454	9.98485e-79	Resident_mac	AY036118	eWAT_Resident_mac
2.8737e-72	1.73252	0.96	0.699	9.09065e-68	Resident_mac	Gm42418	eWAT_Resident_mac
2.53301e-64	0.909341	0.52	0.078	8.01292e-60	Resident_mac	Dcn	eWAT_Resident_mac
1.2479e-42	1.2959	0.938	0.638	3.9476e-38	Resident_mac	Fabp4	eWAT_Resident_mac
2.43015e-33	0.445576	0.24	0.026	7.68753e-29	Resident_mac	Mgp	eWAT_Resident_mac
5.79126e-29	0.545132	0.267	0.044	1.83201e-24	Resident_mac	Igfbp7	eWAT_Resident_mac
8.04461e-28	0.595528	0.271	0.048	2.54483e-23	Resident_mac	Col3a1	eWAT_Resident_mac
1.02105e-22	0.909365	1	1	3.22999e-18	Resident_mac	Malat1	eWAT_Resident_mac
2.35764e-21	0.327416	0.196	0.032	7.45817e-17	Resident_mac	Mcpt4	eWAT_Resident_mac
1.08585e-20	0.663975	0.853	0.666	3.43499e-16	Resident_mac	Gsn	eWAT_Resident_mac
2.33088e-20	-0.659256	0.982	0.998	7.37352e-16	Resident_mac	H2-Aa	eWAT_Resident_mac
2.11121e-19	0.670154	0.502	0.238	6.6786e-15	Resident_mac	Gm8797	eWAT_Resident_mac
5.49119e-19	0.518448	0.951	0.962	1.73708e-14	Resident_mac	Uba52	eWAT_Resident_mac
7.4678e-19	0.294967	0.227	0.051	2.36236e-14	Resident_mac	Tpsb2	eWAT_Resident_mac
1.07948e-18	0.307239	0.271	0.072	3.41484e-14	Resident_mac	Cma1	eWAT_Resident_mac
2.08366e-18	-0.593986	0.991	1	6.59146e-14	Resident_mac	Cd74	eWAT_Resident_mac
2.92552e-17	-0.383076	0.978	1	9.2546e-13	Resident_mac	Rpl21	eWAT_Resident_mac
3.22006e-17	-0.610464	0.973	1	1.01863e-12	Resident_mac	H2-Ab1	eWAT_Resident_mac
1.38668e-16	0.251982	0.124	0.015	4.38661e-12	Resident_mac	Cldn5	eWAT_Resident_mac
4.89263e-16	-0.508242	1	1	1.54774e-11	Resident_mac	Lyz2	eWAT_Resident_mac
1.31386e-15	-0.445289	0.884	0.976	4.15627e-11	Resident_mac	Rpl29	eWAT_Resident_mac
1.36467e-15	0.41773	0.311	0.106	4.317e-11	Resident_mac	Sparc	eWAT_Resident_mac
2.18086e-15	-0.391442	0.938	0.983	6.89893e-11	Resident_mac	Rps10	eWAT_Resident_mac
4.79616e-15	-0.353757	0.991	0.999	1.51722e-10	Resident_mac	Tpt1	eWAT_Resident_mac
1.19949e-14	-0.414839	0.947	0.994	3.79448e-10	Resident_mac	Ucp2	eWAT_Resident_mac
3.3959e-14	-0.311272	0.996	0.998	1.07426e-09	Resident_mac	Rpl10	eWAT_Resident_mac
4.71007e-14	-0.347139	0.964	0.995	1.48998e-09	Resident_mac	Rps24	eWAT_Resident_mac
1.12034e-13	0.594397	0.929	0.858	3.54409e-09	Resident_mac	Hspa5	eWAT_Resident_mac
1.20714e-13	-0.505675	0.916	0.969	3.81868e-09	Resident_mac	Ccl9	eWAT_Resident_mac
3.66591e-13	0.809334	0.96	0.884	1.15968e-08	Resident_mac	Wfdc17	eWAT_Resident_mac
1.30229e-12	0.263166	0.107	0.016	4.11966e-08	Resident_mac	Gpihbp1	eWAT_Resident_mac
1.79771e-12	-2.01124	0.147	0.399	5.68686e-08	Resident_mac	Retnla	eWAT_Resident_mac
1.94697e-12	-0.331901	0.978	0.993	6.15906e-08	Resident_mac	Rps13	eWAT_Resident_mac
1.38986e-11	0.423287	0.96	0.965	4.39668e-07	Resident_mac	Ddx5	eWAT_Resident_mac
2.24682e-10	1.01222	0.551	0.375	7.1076e-06	Resident_mac	Cd72	eWAT_Resident_mac
2.28942e-10	-0.337277	0.938	0.986	7.24234e-06	Resident_mac	Rps12	eWAT_Resident_mac
2.49727e-10	0.488056	0.964	0.942	7.89987e-06	Resident_mac	Ubc	eWAT_Resident_mac
2.58602e-10	-0.352494	0.898	0.97	8.18061e-06	Resident_mac	Rpl7a	eWAT_Resident_mac
4.48732e-10	-0.374941	0.858	0.936	1.41952e-05	Resident_mac	Gnb2l1	eWAT_Resident_mac
6.15197e-10	-0.310656	0.938	0.99	1.94612e-05	Resident_mac	Rps20	eWAT_Resident_mac
1.16672e-09	-0.28749	0.951	0.995	3.6908e-05	Resident_mac	Rpl10a	eWAT_Resident_mac
2.94247e-09	0.268093	1	0.999	9.30822e-05	Resident_mac	Ubb	eWAT_Resident_mac
4.72287e-09	-0.302495	0.938	0.983	0.000149403	Resident_mac	Rpl28	eWAT_Resident_mac
6.06305e-09	0.286353	0.991	0.995	0.000191799	Resident_mac	Rpl35	eWAT_Resident_mac
1.14588e-08	-0.25142	0.987	0.999	0.000362486	Resident_mac	Rpl23	eWAT_Resident_mac
2.52847e-08	-0.259603	0.978	0.993	0.000799857	Resident_mac	Rpl17	eWAT_Resident_mac
3.38929e-08	-0.378118	0.969	0.98	0.00107217	Resident_mac	Dusp1	eWAT_Resident_mac
4.45828e-08	-0.257811	0.987	0.999	0.00141033	Resident_mac	Rps8	eWAT_Resident_mac
8.50874e-08	-0.262215	0.951	0.99	0.00269165	Resident_mac	Rpl18	eWAT_Resident_mac
2.7718e-07	1.39374	0.236	0.109	0.00876831	Resident_mac	Spp1	eWAT_Resident_mac
6.75469e-07	0.337386	0.951	0.958	0.0213678	Resident_mac	Gm10116	eWAT_Resident_mac
9.39454e-07	0.375159	0.92	0.891	0.0297187	Resident_mac	Slc25a5	eWAT_Resident_mac
1.48184e-06	-0.269358	0.911	0.976	0.0468764	Resident_mac	Rpl30	eWAT_Resident_mac
4.95476e-73	1.48395	0.904	0.466	1.56739e-68	Fcgr4_mac	AY036118	eWAT_Fcgr4_mac
2.29512e-53	1.2646	0.942	0.724	7.26037e-49	Fcgr4_mac	Gm42418	eWAT_Fcgr4_mac
4.09405e-44	0.698539	0.981	0.966	1.29511e-39	Fcgr4_mac	Uba52	eWAT_Fcgr4_mac
1.03353e-43	-2.56163	0.939	0.997	3.26948e-39	Fcgr4_mac	Cd74	eWAT_Fcgr4_mac
3.31356e-39	-2.14827	0.84	0.929	1.04821e-34	Fcgr4_mac	Lyz2	eWAT_Fcgr4_mac
9.11137e-37	-1.31113	0.609	0.872	2.88229e-32	Fcgr4_mac	Ccl9	eWAT_Fcgr4_mac
1.01298e-35	-2.09151	0.787	0.926	3.20448e-31	Fcgr4_mac	H2-Ab1	eWAT_Fcgr4_mac
4.51146e-35	-0.589923	1	1	1.42715e-30	Fcgr4_mac	Tmsb4x	eWAT_Fcgr4_mac
4.13253e-34	-2.40099	0.673	0.849	1.30728e-29	Fcgr4_mac	H2-Aa	eWAT_Fcgr4_mac
1.37719e-31	0.95823	0.43	0.062	4.35659e-27	Fcgr4_mac	Dcn	eWAT_Fcgr4_mac
1.18053e-29	0.43177	0.998	1	3.73449e-25	Fcgr4_mac	Rpl35	eWAT_Fcgr4_mac
1.98595e-27	0.785196	0.965	0.838	6.28237e-23	Fcgr4_mac	Cd72	eWAT_Fcgr4_mac
4.21361e-27	-0.497069	0.968	1	1.33293e-22	Fcgr4_mac	Tpt1	eWAT_Fcgr4_mac
2.1997e-25	0.779866	0.334	0.037	6.95854e-21	Fcgr4_mac	Cma1	eWAT_Fcgr4_mac
5.54115e-21	1.08297	0.889	0.713	1.75289e-16	Fcgr4_mac	Hspa5	eWAT_Fcgr4_mac
1.62881e-18	1.00911	0.638	0.344	5.15259e-14	Fcgr4_mac	Jun	eWAT_Fcgr4_mac
2.75167e-18	0.601746	0.236	0.02	8.70463e-14	Fcgr4_mac	Igfbp7	eWAT_Fcgr4_mac
3.72795e-18	-0.5269	0.991	1	1.1793e-13	Fcgr4_mac	Actg1	eWAT_Fcgr4_mac
9.09096e-18	0.491958	0.978	0.963	2.87584e-13	Fcgr4_mac	Ddx5	eWAT_Fcgr4_mac
1.12943e-17	0.667173	0.477	0.188	3.57284e-13	Fcgr4_mac	Gm8797	eWAT_Fcgr4_mac
6.92096e-17	-1.1592	0.058	0.247	2.18938e-12	Fcgr4_mac	Retnla	eWAT_Fcgr4_mac
1.74393e-16	0.399041	0.981	0.952	5.51673e-12	Fcgr4_mac	Slc25a5	eWAT_Fcgr4_mac
2.01024e-16	0.322528	0.998	0.997	6.35919e-12	Fcgr4_mac	Ubb	eWAT_Fcgr4_mac
3.76302e-16	-0.621584	0.909	0.966	1.19039e-11	Fcgr4_mac	Ctsb	eWAT_Fcgr4_mac
4.01452e-16	0.282179	1	1	1.26995e-11	Fcgr4_mac	Rps19	eWAT_Fcgr4_mac
3.10442e-15	0.61557	0.98	0.926	9.82053e-11	Fcgr4_mac	Junb	eWAT_Fcgr4_mac
7.48405e-15	0.515314	0.21	0.026	2.3675e-10	Fcgr4_mac	Mgp	eWAT_Fcgr4_mac
1.23564e-13	0.365605	0.998	1	3.90883e-09	Fcgr4_mac	Malat1	eWAT_Fcgr4_mac
1.50697e-13	-0.297851	0.994	1	4.76715e-09	Fcgr4_mac	Rps24	eWAT_Fcgr4_mac
1.91213e-13	0.527693	0.879	0.744	6.04885e-09	Fcgr4_mac	Gsn	eWAT_Fcgr4_mac
2.08014e-13	0.533747	0.21	0.034	6.5803e-09	Fcgr4_mac	Col3a1	eWAT_Fcgr4_mac
4.06333e-13	0.524665	0.872	0.727	1.28539e-08	Fcgr4_mac	Gm10073	eWAT_Fcgr4_mac
6.7565e-13	-0.862185	0.596	0.705	2.13735e-08	Fcgr4_mac	Lgmn	eWAT_Fcgr4_mac
1.99919e-12	0.388968	0.994	0.96	6.32425e-08	Fcgr4_mac	Fabp4	eWAT_Fcgr4_mac
3.02888e-12	0.423594	0.171	0.02	9.58155e-08	Fcgr4_mac	Mcpt4	eWAT_Fcgr4_mac
3.38949e-12	-0.306907	0.963	0.991	1.07223e-07	Fcgr4_mac	Rps10	eWAT_Fcgr4_mac
5.76911e-12	0.41147	0.924	0.812	1.825e-07	Fcgr4_mac	Gm10116	eWAT_Fcgr4_mac
6.27446e-11	0.578879	0.301	0.108	1.98486e-06	Fcgr4_mac	Sparc	eWAT_Fcgr4_mac
9.55215e-11	-0.802037	0.659	0.778	3.02173e-06	Fcgr4_mac	Lgals1	eWAT_Fcgr4_mac
9.99005e-11	0.47603	0.148	0.017	3.16025e-06	Fcgr4_mac	Tpsb2	eWAT_Fcgr4_mac
1.67637e-10	-0.274916	0.98	0.991	5.30301e-06	Fcgr4_mac	Rpl18	eWAT_Fcgr4_mac
4.62922e-10	0.326045	0.117	0.006	1.46441e-05	Fcgr4_mac	Gpihbp1	eWAT_Fcgr4_mac
5.0051e-10	0.369783	0.122	0.009	1.58331e-05	Fcgr4_mac	Cldn5	eWAT_Fcgr4_mac
3.21891e-08	-0.272367	0.987	0.991	0.00101827	Fcgr4_mac	H3f3a	eWAT_Fcgr4_mac
3.97602e-08	-0.306134	0.954	0.986	0.00125777	Fcgr4_mac	Rps12	eWAT_Fcgr4_mac
7.9268e-08	-0.301764	0.991	1	0.00250757	Fcgr4_mac	Ucp2	eWAT_Fcgr4_mac
2.68274e-07	-0.313026	0.907	0.952	0.00848659	Fcgr4_mac	Rpl29	eWAT_Fcgr4_mac
5.84556e-07	-0.279316	0.922	0.938	0.0184918	Fcgr4_mac	Gnb2l1	eWAT_Fcgr4_mac
6.41341e-56	2.33519	0.881	0.257	2.02882e-51	CD8_T_cells	Fabp4	eWAT_CD8_T_cells
4.63674e-47	1.8064	0.851	0.343	1.46679e-42	CD8_T_cells	AY036118	eWAT_CD8_T_cells
3.58071e-39	1.66557	0.876	0.531	1.13272e-34	CD8_T_cells	Gm42418	eWAT_CD8_T_cells
2.61054e-37	0.792441	1	1	8.25818e-33	CD8_T_cells	Malat1	eWAT_CD8_T_cells
1.11989e-32	0.729332	1	1	3.54265e-28	CD8_T_cells	Uba52	eWAT_CD8_T_cells
3.89941e-28	1.56821	0.577	0.149	1.23354e-23	CD8_T_cells	Gsn	eWAT_CD8_T_cells
2.47406e-21	1.25152	0.366	0.046	7.82644e-17	CD8_T_cells	Dcn	eWAT_CD8_T_cells
4.37335e-18	0.9571	0.974	0.957	1.38346e-13	CD8_T_cells	Junb	eWAT_CD8_T_cells
2.60079e-17	-0.411624	1	1	8.22733e-13	CD8_T_cells	Eef1a1	eWAT_CD8_T_cells
3.00327e-16	0.615436	0.99	0.99	9.50055e-12	CD8_T_cells	Ddx5	eWAT_CD8_T_cells
1.36929e-14	0.997556	0.247	0.026	4.33162e-10	CD8_T_cells	Sparc	eWAT_CD8_T_cells
3.24089e-14	-0.36691	1	1	1.02522e-09	CD8_T_cells	Tmsb4x	eWAT_CD8_T_cells
2.07784e-13	0.88292	0.253	0.036	6.57305e-09	CD8_T_cells	Cma1	eWAT_CD8_T_cells
1.95007e-12	0.777376	0.206	0.02	6.16886e-08	CD8_T_cells	Mgp	eWAT_CD8_T_cells
2.61424e-12	-0.375337	1	1	8.2699e-08	CD8_T_cells	Tpt1	eWAT_CD8_T_cells
4.32994e-12	-0.420982	1	1	1.36973e-07	CD8_T_cells	Rpl23	eWAT_CD8_T_cells
5.79829e-12	0.648942	0.186	0.013	1.83423e-07	CD8_T_cells	Tpsb2	eWAT_CD8_T_cells
6.5871e-12	0.719509	0.954	0.941	2.08376e-07	CD8_T_cells	Ubc	eWAT_CD8_T_cells
2.86744e-11	-0.328537	0.995	1	9.07086e-07	CD8_T_cells	Rpl11	eWAT_CD8_T_cells
3.4985e-11	-0.993267	0.814	0.987	1.10671e-06	CD8_T_cells	Cd74	eWAT_CD8_T_cells
4.50497e-11	0.689453	0.82	0.706	1.4251e-06	CD8_T_cells	Hspa5	eWAT_CD8_T_cells
2.41166e-10	-0.712142	0.572	0.822	7.62906e-06	CD8_T_cells	Ucp2	eWAT_CD8_T_cells
2.53082e-10	-0.313142	1	1	8.00601e-06	CD8_T_cells	Rps15a	eWAT_CD8_T_cells
4.37731e-10	-0.416874	0.974	0.997	1.38472e-05	CD8_T_cells	Rpl10a	eWAT_CD8_T_cells
5.14463e-10	-1.20964	0.021	0.224	1.62745e-05	CD8_T_cells	Retnla	eWAT_CD8_T_cells
9.78715e-10	0.780941	0.376	0.152	3.09607e-05	CD8_T_cells	Wfdc17	eWAT_CD8_T_cells
1.05617e-09	-0.378271	0.985	1	3.34107e-05	CD8_T_cells	Rpl10	eWAT_CD8_T_cells
3.2798e-09	0.717211	0.18	0.03	0.000103753	CD8_T_cells	Col3a1	eWAT_CD8_T_cells
3.61473e-09	-0.363554	0.979	1	0.000114348	CD8_T_cells	Rpsa	eWAT_CD8_T_cells
3.6978e-09	0.92954	0.418	0.215	0.000116976	CD8_T_cells	Gm8797	eWAT_CD8_T_cells
5.39001e-09	-0.498606	0.979	0.993	0.000170508	CD8_T_cells	Actg1	eWAT_CD8_T_cells
8.21887e-09	-0.332554	0.995	1	0.000259996	CD8_T_cells	Rpl21	eWAT_CD8_T_cells
9.95021e-09	-0.353488	0.979	1	0.000314765	CD8_T_cells	Rps10	eWAT_CD8_T_cells
1.42973e-08	0.295036	1	1	0.000452282	CD8_T_cells	Ftl1	eWAT_CD8_T_cells
1.55685e-08	-0.466576	0.866	0.967	0.000492494	CD8_T_cells	Rpl7a	eWAT_CD8_T_cells
2.05008e-08	-0.433435	0.907	0.977	0.000648522	CD8_T_cells	Rpl28	eWAT_CD8_T_cells
2.28227e-08	-0.327945	1	1	0.000721972	CD8_T_cells	Rps8	eWAT_CD8_T_cells
2.47147e-08	0.589527	0.119	0.007	0.000781826	CD8_T_cells	Cldn5	eWAT_CD8_T_cells
2.67825e-08	-0.286539	0.995	1	0.000847238	CD8_T_cells	Rps3a1	eWAT_CD8_T_cells
3.36176e-08	-0.823327	0.5	0.789	0.00106346	CD8_T_cells	H2-Aa	eWAT_CD8_T_cells
6.05364e-08	-0.375809	0.985	1	0.00191501	CD8_T_cells	Rps20	eWAT_CD8_T_cells
2.05883e-07	1.05425	0.448	0.257	0.0065129	CD8_T_cells	Jun	eWAT_CD8_T_cells
2.80752e-07	-0.644382	0.876	0.927	0.00888132	CD8_T_cells	Lgals1	eWAT_CD8_T_cells
3.2072e-07	-0.25902	1	1	0.0101457	CD8_T_cells	Rps13	eWAT_CD8_T_cells
4.18733e-07	-0.525016	0.68	0.842	0.0132462	CD8_T_cells	Eef1b2	eWAT_CD8_T_cells
4.62966e-07	-0.300808	1	1	0.0146455	CD8_T_cells	Rps7	eWAT_CD8_T_cells
6.62959e-07	-0.328863	0.979	1	0.020972	CD8_T_cells	Rpl18	eWAT_CD8_T_cells
8.88376e-07	-0.452284	0.814	0.941	0.0281029	CD8_T_cells	Gapdh	eWAT_CD8_T_cells
9.55826e-07	-0.260087	0.995	1	0.0302366	CD8_T_cells	Rpl39	eWAT_CD8_T_cells
1.14768e-06	-0.358765	0.933	0.983	0.0363058	CD8_T_cells	Rpl29	eWAT_CD8_T_cells
1.33725e-06	0.720848	0.17	0.046	0.0423026	CD8_T_cells	Igfbp7	eWAT_CD8_T_cells
2.0014e-06	-0.300089	0.969	0.987	0.0633124	CD8_T_cells	Rps26	eWAT_CD8_T_cells
3.09779e-06	-0.402662	0.794	0.95	0.0979956	CD8_T_cells	Gnb2l1	eWAT_CD8_T_cells
7.29752e-60	1.9325	0.977	0.706	2.3085e-55	Inflammatory_mac	Gm42418	eWAT_Inflammatory_mac
1.6376e-54	1.73927	0.892	0.554	5.18039e-50	Inflammatory_mac	AY036118	eWAT_Inflammatory_mac
1.41678e-33	-1.31725	0.847	1	4.48184e-29	Inflammatory_mac	H2-Aa	eWAT_Inflammatory_mac
7.15723e-32	0.802603	0.977	0.968	2.26412e-27	Inflammatory_mac	Uba52	eWAT_Inflammatory_mac
1.87239e-30	-1.25728	0.886	1	5.92312e-26	Inflammatory_mac	H2-Ab1	eWAT_Inflammatory_mac
7.62419e-29	-1.19964	0.96	1	2.41184e-24	Inflammatory_mac	Cd74	eWAT_Inflammatory_mac
4.781e-27	-1.01238	0.886	0.998	1.51242e-22	Inflammatory_mac	Ccl9	eWAT_Inflammatory_mac
5.09667e-27	1.8513	0.75	0.408	1.61228e-22	Inflammatory_mac	Cd72	eWAT_Inflammatory_mac
4.40931e-24	0.952925	1	0.998	1.39484e-19	Inflammatory_mac	Malat1	eWAT_Inflammatory_mac
7.98807e-24	0.833885	0.426	0.091	2.52695e-19	Inflammatory_mac	Dcn	eWAT_Inflammatory_mac
4.71159e-23	-0.752068	0.949	1	1.49046e-18	Inflammatory_mac	Ctsb	eWAT_Inflammatory_mac
4.30517e-22	0.822581	0.886	0.745	1.3619e-17	Inflammatory_mac	Gsn	eWAT_Inflammatory_mac
4.88783e-22	-0.886707	0.835	0.991	1.54622e-17	Inflammatory_mac	Lgals1	eWAT_Inflammatory_mac
5.22478e-21	-0.834778	0.949	1	1.65281e-16	Inflammatory_mac	Lyz2	eWAT_Inflammatory_mac
4.1106e-20	-1.09285	0.972	0.998	1.30035e-15	Inflammatory_mac	Apoe	eWAT_Inflammatory_mac
4.85146e-20	-1.18004	0.881	0.982	1.53471e-15	Inflammatory_mac	Sepp1	eWAT_Inflammatory_mac
5.18212e-20	0.550646	0.227	0.014	1.63931e-15	Inflammatory_mac	Mgp	eWAT_Inflammatory_mac
9.39763e-20	1.31289	0.989	0.811	2.97285e-15	Inflammatory_mac	Fabp4	eWAT_Inflammatory_mac
2.20948e-19	-0.430064	1	1	6.98945e-15	Inflammatory_mac	Tmsb4x	eWAT_Inflammatory_mac
3.9065e-19	0.419236	1	0.998	1.23578e-14	Inflammatory_mac	Rpl35	eWAT_Inflammatory_mac
6.2993e-19	0.583462	0.284	0.041	1.99272e-14	Inflammatory_mac	Igfbp7	eWAT_Inflammatory_mac
8.71626e-19	0.740642	1	0.991	2.7573e-14	Inflammatory_mac	Ddx5	eWAT_Inflammatory_mac
3.19522e-18	-3.54112	0.08	0.462	1.01077e-13	Inflammatory_mac	Retnla	eWAT_Inflammatory_mac
7.19383e-18	-0.886655	0.756	0.952	2.27569e-13	Inflammatory_mac	Cd63	eWAT_Inflammatory_mac
4.37794e-17	-0.472327	1	1	1.38492e-12	Inflammatory_mac	Tpt1	eWAT_Inflammatory_mac
4.01385e-16	-0.659903	0.795	0.995	1.26974e-11	Inflammatory_mac	Lgmn	eWAT_Inflammatory_mac
2.49169e-14	0.479501	0.227	0.034	7.8822e-10	Inflammatory_mac	Tpsb2	eWAT_Inflammatory_mac
3.74978e-14	0.568329	0.273	0.059	1.18621e-09	Inflammatory_mac	Cma1	eWAT_Inflammatory_mac
4.90295e-14	1.07678	0.943	0.882	1.551e-09	Inflammatory_mac	Wfdc17	eWAT_Inflammatory_mac
5.03612e-12	0.322745	0.165	0.018	1.59313e-07	Inflammatory_mac	Gpihbp1	eWAT_Inflammatory_mac
5.13565e-12	0.492183	0.244	0.057	1.62461e-07	Inflammatory_mac	Col3a1	eWAT_Inflammatory_mac
6.61177e-12	0.338755	1	1	2.09157e-07	Inflammatory_mac	Rps19	eWAT_Inflammatory_mac
8.83843e-12	0.765298	0.545	0.319	2.79595e-07	Inflammatory_mac	Gm8797	eWAT_Inflammatory_mac
2.67932e-11	0.332012	0.994	0.993	8.47576e-07	Inflammatory_mac	Rpl3	eWAT_Inflammatory_mac
2.70696e-11	-0.460187	0.989	1	8.5632e-07	Inflammatory_mac	Actg1	eWAT_Inflammatory_mac
3.43644e-11	-0.388802	1	1	1.08708e-06	Inflammatory_mac	Ftl1	eWAT_Inflammatory_mac
4.78871e-11	0.355828	0.142	0.014	1.51486e-06	Inflammatory_mac	Cldn5	eWAT_Inflammatory_mac
5.49852e-11	0.513375	0.989	0.977	1.7394e-06	Inflammatory_mac	Ubc	eWAT_Inflammatory_mac
1.17055e-09	0.485007	0.96	0.957	3.70292e-05	Inflammatory_mac	Slc25a5	eWAT_Inflammatory_mac
5.01736e-09	0.725697	0.562	0.378	0.000158719	Inflammatory_mac	Txnip	eWAT_Inflammatory_mac
6.85165e-09	0.320127	0.994	1	0.000216745	Inflammatory_mac	Ubb	eWAT_Inflammatory_mac
9.1168e-09	0.566219	0.295	0.116	0.000288401	Inflammatory_mac	Sparc	eWAT_Inflammatory_mac
1.3857e-08	-0.331196	0.915	0.984	0.000438353	Inflammatory_mac	Rpl29	eWAT_Inflammatory_mac
1.88714e-08	-0.338101	1	0.998	0.000596979	Inflammatory_mac	Dusp1	eWAT_Inflammatory_mac
2.37359e-08	-0.641402	0.483	0.692	0.00075086	Inflammatory_mac	Cd81	eWAT_Inflammatory_mac
3.42681e-08	0.297256	0.994	0.998	0.00108404	Inflammatory_mac	Rps6	eWAT_Inflammatory_mac
5.05995e-07	0.605521	0.926	0.918	0.0160066	Inflammatory_mac	Hspa5	eWAT_Inflammatory_mac
8.64844e-07	-0.31094	0.892	0.973	0.0273585	Inflammatory_mac	Rpl12	eWAT_Inflammatory_mac
2.80819e-06	-0.371812	0.835	0.979	0.0888341	Inflammatory_mac	Cd14	eWAT_Inflammatory_mac
1.01386e-15	1.57534	0.848	0.45	3.20724e-11	Monocytes_2	AY036118	eWAT_Monocytes_2
8.64323e-13	1.56017	0.909	0.633	2.7342e-08	Monocytes_2	Gm42418	eWAT_Monocytes_2
4.99086e-11	0.709246	1	1	1.57881e-06	Monocytes_2	Malat1	eWAT_Monocytes_2
1.39905e-09	1.26293	0.712	0.339	4.42577e-05	Monocytes_2	Gsn	eWAT_Monocytes_2
2.4953e-09	1.41433	0.379	0.037	7.89362e-05	Monocytes_2	Dcn	eWAT_Monocytes_2
8.0418e-08	0.891542	0.242	0	0.00254394	Monocytes_2	Mgp	eWAT_Monocytes_2
3.60185e-07	-0.536563	1	1	0.0113941	Monocytes_2	Actg1	eWAT_Monocytes_2
1.40471e-06	0.780952	0.227	0.009	0.0444365	Monocytes_2	Sparc	eWAT_Monocytes_2
3.30293e-37	1.70378	0.977	0.463	1.04485e-32	Monocytes_1	AY036118	eWAT_Monocytes_1
7.75813e-30	1.82888	0.977	0.632	2.45421e-25	Monocytes_1	Gm42418	eWAT_Monocytes_1
1.4703e-26	0.824973	0.54	0.049	4.65116e-22	Monocytes_1	Dcn	eWAT_Monocytes_1
2.70544e-25	1.27574	0.943	0.407	8.55838e-21	Monocytes_1	Fabp4	eWAT_Monocytes_1
2.06429e-14	0.535229	0.345	0.042	6.53017e-10	Monocytes_1	Sparc	eWAT_Monocytes_1
5.7873e-14	0.59737	0.989	0.989	1.83076e-09	Monocytes_1	Uba52	eWAT_Monocytes_1
8.36406e-11	-0.530984	0.977	0.989	2.64589e-06	Monocytes_1	Ucp2	eWAT_Monocytes_1
2.87128e-10	0.699062	0.655	0.274	9.08301e-06	Monocytes_1	Gm8797	eWAT_Monocytes_1
4.08421e-09	0.634175	0.92	0.74	0.0001292	Monocytes_1	Gsn	eWAT_Monocytes_1
5.18617e-09	0.330409	0.184	0.018	0.000164059	Monocytes_1	Gpihbp1	eWAT_Monocytes_1
5.94058e-09	-0.317855	1	1	0.000187924	Monocytes_1	Rps24	eWAT_Monocytes_1
1.18558e-08	0.564338	0.989	0.958	0.000375047	Monocytes_1	Ubc	eWAT_Monocytes_1
1.32495e-08	0.38875	0.264	0.053	0.000419136	Monocytes_1	Cma1	eWAT_Monocytes_1
1.7569e-08	0.789735	0.966	0.902	0.000555778	Monocytes_1	Hspa5	eWAT_Monocytes_1
2.82965e-08	0.314467	0.172	0.018	0.00089513	Monocytes_1	Cldn5	eWAT_Monocytes_1
4.06149e-08	0.417537	0.977	0.968	0.00128481	Monocytes_1	Ddx5	eWAT_Monocytes_1
4.08572e-07	-0.370199	0.989	0.996	0.0129248	Monocytes_1	Rps10	eWAT_Monocytes_1
4.15678e-07	0.569964	0.218	0.046	0.0131495	Monocytes_1	Col3a1	eWAT_Monocytes_1
5.16917e-07	-0.261505	1	1	0.0163522	Monocytes_1	Tmsb4x	eWAT_Monocytes_1
5.51301e-07	0.356856	0.241	0.056	0.0174399	Monocytes_1	Igfbp7	eWAT_Monocytes_1
7.03096e-07	-1.04365	0.069	0.337	0.0222417	Monocytes_1	Retnla	eWAT_Monocytes_1
8.71738e-07	3.13833	0.345	0.119	0.0275765	Monocytes_1	Spp1	eWAT_Monocytes_1
8.76974e-07	-0.337712	1	1	0.0277422	Monocytes_1	Rps15a	eWAT_Monocytes_1
8.92407e-07	-0.314673	1	0.996	0.0282304	Monocytes_1	Rpl17	eWAT_Monocytes_1
1.34412e-06	-0.289307	1	1	0.04252	Monocytes_1	Rpl23	eWAT_Monocytes_1
1.51106e-06	-0.374756	0.989	0.989	0.0478008	Monocytes_1	Rpl29	eWAT_Monocytes_1
1.57701e-06	-0.281668	1	1	0.0498871	Monocytes_1	Rpl18	eWAT_Monocytes_1
2.11034e-06	-0.310712	1	1	0.0667586	Monocytes_1	Rpl8	eWAT_Monocytes_1
2.26385e-06	-0.313559	1	1	0.0716146	Monocytes_1	Rpl21	eWAT_Monocytes_1
3.13631e-06	-0.316363	0.989	1	0.0992141	Monocytes_1	Rps13	eWAT_Monocytes_1
6.70087e-12	1.65049	1	0.495	2.11975e-07	Activated_mac	AY036118	eWAT_Activated_mac
3.51881e-11	0.787062	0.421	0.041	1.11314e-06	Activated_mac	Mcpt4	eWAT_Activated_mac
9.62093e-11	2.09978	1	0.708	3.04348e-06	Activated_mac	Gm42418	eWAT_Activated_mac
1.31125e-09	1.0225	0.947	0.978	4.14802e-05	Activated_mac	Uba52	eWAT_Activated_mac
2.1143e-07	-4.52623	0.211	0.803	0.00668838	Activated_mac	Retnla	eWAT_Activated_mac
3.40659e-07	1.1211	0.947	0.616	0.0107764	Activated_mac	Gsn	eWAT_Activated_mac
4.22309e-07	0.527176	0.211	0.016	0.0133593	Activated_mac	Gpihbp1	eWAT_Activated_mac
2.72592e-06	0.334917	0.263	0.032	0.0862319	Activated_mac	Igfbp7	eWAT_Activated_mac
6.2008e-37	1.7495	0.946	0.602	1.96156e-32	Stem-like_mac	AY036118	eWAT_Stem-like_mac
3.0127e-26	1.37386	0.978	0.793	9.53036e-22	Stem-like_mac	Gm42418	eWAT_Stem-like_mac
2.6871e-23	-1.06082	1	1	8.50038e-19	Stem-like_mac	Tmsb4x	eWAT_Stem-like_mac
1.80928e-22	-1.62222	0.624	0.96	5.72348e-18	Stem-like_mac	Ccl9	eWAT_Stem-like_mac
8.56127e-22	-1.88945	0.882	0.996	2.70827e-17	Stem-like_mac	Lyz2	eWAT_Stem-like_mac
2.43784e-20	-0.740016	0.989	0.996	7.71187e-16	Stem-like_mac	Tpt1	eWAT_Stem-like_mac
4.91733e-20	2.04075	0.796	0.386	1.55555e-15	Stem-like_mac	Cd72	eWAT_Stem-like_mac
1.27437e-18	-1.35231	0.806	0.996	4.03134e-14	Stem-like_mac	H2-Aa	eWAT_Stem-like_mac
3.99078e-18	-1.2867	0.989	1	1.26244e-13	Stem-like_mac	Cd74	eWAT_Stem-like_mac
8.76693e-17	-1.17125	0.882	0.992	2.77333e-12	Stem-like_mac	H2-Ab1	eWAT_Stem-like_mac
5.39138e-15	0.595484	0.376	0.052	1.70551e-10	Stem-like_mac	Sparc	eWAT_Stem-like_mac
3.09239e-14	-1.02442	0.817	0.976	9.78248e-10	Stem-like_mac	Lgals1	eWAT_Stem-like_mac
4.01994e-14	1.25494	0.957	0.741	1.27167e-09	Stem-like_mac	Fabp4	eWAT_Stem-like_mac
1.01278e-13	0.626525	0.419	0.08	3.20383e-09	Stem-like_mac	Dcn	eWAT_Stem-like_mac
7.48302e-13	0.588323	0.968	0.992	2.36718e-08	Stem-like_mac	Uba52	eWAT_Stem-like_mac
2.28431e-12	0.771583	0.968	0.98	7.2262e-08	Stem-like_mac	Slc25a5	eWAT_Stem-like_mac
3.89588e-12	-3.91012	0.075	0.486	1.23242e-07	Stem-like_mac	Retnla	eWAT_Stem-like_mac
1.97227e-11	1.03543	0.968	0.904	6.23907e-07	Stem-like_mac	Hspa5	eWAT_Stem-like_mac
8.99171e-11	0.483063	0.215	0.016	2.84444e-06	Stem-like_mac	Mgp	eWAT_Stem-like_mac
1.4486e-10	0.319327	0.247	0.028	4.58251e-06	Stem-like_mac	Col3a1	eWAT_Stem-like_mac
1.00315e-09	0.768843	1	0.996	3.17338e-05	Stem-like_mac	Malat1	eWAT_Stem-like_mac
1.12864e-09	0.56073	0.43	0.139	3.57033e-05	Stem-like_mac	Nme2	eWAT_Stem-like_mac
1.557e-09	3.4863	0.28	0.052	4.92541e-05	Stem-like_mac	Cma1	eWAT_Stem-like_mac
2.2292e-09	0.51359	0.978	0.98	7.05186e-05	Stem-like_mac	Ddx5	eWAT_Stem-like_mac
3.76828e-09	0.813191	0.602	0.355	0.000119206	Stem-like_mac	Gm8797	eWAT_Stem-like_mac
1.21484e-08	-0.893743	0.925	0.984	0.000384303	Stem-like_mac	Ctsb	eWAT_Stem-like_mac
2.92708e-08	1.44151	0.172	0.016	0.000925954	Stem-like_mac	Mcpt4	eWAT_Stem-like_mac
2.93404e-08	0.303312	0.161	0.012	0.000928155	Stem-like_mac	Gpihbp1	eWAT_Stem-like_mac
3.52338e-08	-0.531332	1	1	0.00111459	Stem-like_mac	Actg1	eWAT_Stem-like_mac
5.26073e-08	-0.863054	0.71	0.853	0.00166418	Stem-like_mac	Lgmn	eWAT_Stem-like_mac
1.09628e-07	-0.438267	0.935	0.996	0.00346799	Stem-like_mac	Rps10	eWAT_Stem-like_mac
1.20404e-07	0.339966	0.989	1	0.00380886	Stem-like_mac	Rpl35	eWAT_Stem-like_mac
1.2584e-07	0.358835	0.172	0.02	0.00398083	Stem-like_mac	Cldn5	eWAT_Stem-like_mac
1.30592e-07	-0.827315	0.441	0.757	0.00413115	Stem-like_mac	Cd14	eWAT_Stem-like_mac
2.22545e-07	1.89213	0.204	0.036	0.00703998	Stem-like_mac	Tpsb2	eWAT_Stem-like_mac
3.90006e-07	-0.321832	1	1	0.0123375	Stem-like_mac	Rps24	eWAT_Stem-like_mac
7.06446e-07	0.362776	0.247	0.06	0.0223477	Stem-like_mac	Igfbp7	eWAT_Stem-like_mac
2.17934e-06	0.942252	0.849	0.769	0.0689412	Stem-like_mac	Wfdc17	eWAT_Stem-like_mac
7.85498e-07	1.0111	0.769	0.062	0.0248484	B cells 2	Cma1	eWAT_B cells 2
1.24224e-06	1.66953	1	0.844	0.0392971	B cells 2	Gm42418	eWAT_B cells 2
2.35232e-06	1.69542	1	0.938	0.0744132	B cells 2	AY036118	eWAT_B cells 2
2.82922e-29	2.38977	0.896	0.24	8.94994e-25	Naive_T_cells	Fabp4	eWAT_Naive_T_cells
1.76843e-21	0.997652	1	1	5.59426e-17	Naive_T_cells	Malat1	eWAT_Naive_T_cells
3.61306e-20	1.56648	0.865	0.408	1.14296e-15	Naive_T_cells	Gm42418	eWAT_Naive_T_cells
1.2512e-19	1.6182	0.823	0.328	3.95805e-15	Naive_T_cells	AY036118	eWAT_Naive_T_cells
1.5462e-16	-0.556204	1	1	4.89125e-12	Naive_T_cells	Eef1a1	eWAT_Naive_T_cells
1.76633e-16	-0.530774	1	1	5.58759e-12	Naive_T_cells	Rps24	eWAT_Naive_T_cells
3.18114e-15	-0.585708	0.99	1	1.00632e-10	Naive_T_cells	Rps10	eWAT_Naive_T_cells
9.44082e-14	-0.462758	1	1	2.98651e-09	Naive_T_cells	Rps15a	eWAT_Naive_T_cells
1.6797e-13	-0.479225	1	1	5.31355e-09	Naive_T_cells	Rps7	eWAT_Naive_T_cells
2.40632e-13	1.4805	0.542	0.104	7.61215e-09	Naive_T_cells	Gsn	eWAT_Naive_T_cells
1.22473e-12	0.561205	1	1	3.87432e-08	Naive_T_cells	Uba52	eWAT_Naive_T_cells
6.04253e-12	-0.445355	1	1	1.91149e-07	Naive_T_cells	Rps3a1	eWAT_Naive_T_cells
7.06391e-12	-0.462608	1	1	2.2346e-07	Naive_T_cells	Rpl18	eWAT_Naive_T_cells
1.42297e-11	-0.430551	1	1	4.50144e-07	Naive_T_cells	Rpl23	eWAT_Naive_T_cells
1.68342e-11	-0.438511	1	1	5.32532e-07	Naive_T_cells	Rpl11	eWAT_Naive_T_cells
2.52845e-11	-0.562984	0.99	1	7.99849e-07	Naive_T_cells	Rpl12	eWAT_Naive_T_cells
4.18358e-11	-0.560898	1	1	1.32343e-06	Naive_T_cells	Rps20	eWAT_Naive_T_cells
4.59834e-11	1.60249	0.385	0.04	1.45464e-06	Naive_T_cells	Dcn	eWAT_Naive_T_cells
5.72553e-11	-0.481854	1	1	1.81121e-06	Naive_T_cells	Rpl8	eWAT_Naive_T_cells
1.4389e-10	-0.390111	1	1	4.5518e-06	Naive_T_cells	Rpl17	eWAT_Naive_T_cells
4.35161e-10	-0.400002	1	1	1.37659e-05	Naive_T_cells	Rps27a	eWAT_Naive_T_cells
4.59408e-10	-0.430607	1	1	1.45329e-05	Naive_T_cells	Rplp1	eWAT_Naive_T_cells
5.04765e-10	-0.62972	0.948	0.984	1.59677e-05	Naive_T_cells	Rpl7a	eWAT_Naive_T_cells
6.43805e-10	-0.44751	1	1	2.03661e-05	Naive_T_cells	Rps4x	eWAT_Naive_T_cells
1.10564e-09	-0.441929	1	1	3.49758e-05	Naive_T_cells	Tpt1	eWAT_Naive_T_cells
1.13895e-09	1.01566	0.781	0.544	3.60296e-05	Naive_T_cells	Hspa5	eWAT_Naive_T_cells
2.23395e-09	-0.45344	0.979	1	7.06687e-05	Naive_T_cells	Rpsa	eWAT_Naive_T_cells
4.90534e-09	-0.436923	1	1	0.000155176	Naive_T_cells	Rpl10	eWAT_Naive_T_cells
1.12798e-08	-0.42399	1	1	0.000356826	Naive_T_cells	Rps8	eWAT_Naive_T_cells
1.28546e-08	0.635427	1	0.992	0.000406643	Naive_T_cells	Ftl1	eWAT_Naive_T_cells
1.48242e-08	-0.585713	0.979	0.992	0.00046895	Naive_T_cells	Rps12	eWAT_Naive_T_cells
2.25227e-08	-0.378573	1	1	0.000712482	Naive_T_cells	Rpl35a	eWAT_Naive_T_cells
2.83892e-08	0.528629	1	1	0.000898064	Naive_T_cells	Ubb	eWAT_Naive_T_cells
3.24362e-08	-0.352313	1	1	0.00102609	Naive_T_cells	Rpl19	eWAT_Naive_T_cells
3.77166e-08	0.608995	1	0.976	0.00119313	Naive_T_cells	H3f3b	eWAT_Naive_T_cells
4.10293e-08	-0.368581	1	1	0.00129792	Naive_T_cells	Rps13	eWAT_Naive_T_cells
9.13079e-08	-0.549428	0.938	0.984	0.00288843	Naive_T_cells	Rpl28	eWAT_Naive_T_cells
9.13715e-08	-0.450071	0.99	1	0.00289045	Naive_T_cells	Rpl10a	eWAT_Naive_T_cells
9.74453e-08	-0.31926	1	1	0.00308258	Naive_T_cells	Rpl9	eWAT_Naive_T_cells
1.29874e-07	-0.67456	0.729	0.976	0.00410843	Naive_T_cells	Eef1b2	eWAT_Naive_T_cells
2.27387e-07	-0.346198	1	1	0.00719317	Naive_T_cells	Rplp2	eWAT_Naive_T_cells
3.31967e-07	-0.303313	1	1	0.0105014	Naive_T_cells	Rps16	eWAT_Naive_T_cells
4.47196e-07	1.09635	0.229	0.016	0.0141466	Naive_T_cells	Sparc	eWAT_Naive_T_cells
4.90358e-07	-0.281008	1	1	0.015512	Naive_T_cells	Rps6	eWAT_Naive_T_cells
5.53707e-07	-0.373635	1	1	0.017516	Naive_T_cells	Rpl39	eWAT_Naive_T_cells
7.0877e-07	-0.359801	1	1	0.0224212	Naive_T_cells	Rps2	eWAT_Naive_T_cells
1.12035e-06	0.693883	0.948	0.888	0.0354411	Naive_T_cells	Ubc	eWAT_Naive_T_cells
1.27711e-06	0.602968	0.99	0.984	0.0404001	Naive_T_cells	Ddx5	eWAT_Naive_T_cells
1.34e-06	-0.41264	0.979	1	0.0423896	Naive_T_cells	Rpl30	eWAT_Naive_T_cells
1.74738e-06	0.799993	0.271	0.048	0.0552767	Naive_T_cells	Igfbp7	eWAT_Naive_T_cells
1.92098e-06	0.598278	1	0.984	0.0607681	Naive_T_cells	Junb	eWAT_Naive_T_cells
2.97561e-06	-0.464521	0.948	0.984	0.0941304	Naive_T_cells	Rpl22	eWAT_Naive_T_cells
4.89364e-52	1.61884	0.984	0.637	1.54805e-47	cDC1	AY036118	eWAT_cDC1
1.50493e-49	1.96121	1	0.753	4.7607e-45	cDC1	Gm42418	eWAT_cDC1
8.2366e-43	1.466	0.952	0.358	2.60557e-38	cDC1	Fabp4	eWAT_cDC1
9.18968e-30	0.596591	1	0.997	2.90706e-25	cDC1	Uba52	eWAT_cDC1
6.04246e-26	0.95915	0.46	0.066	1.91147e-21	cDC1	Dcn	eWAT_cDC1
3.91765e-23	-0.403785	1	1	1.23931e-18	cDC1	Eef1a1	eWAT_cDC1
1.47979e-22	-0.404744	0.992	1	4.68118e-18	cDC1	Rps24	eWAT_cDC1
3.24149e-20	-0.381266	1	1	1.02541e-15	cDC1	Rpl21	eWAT_cDC1
5.37045e-20	-0.420445	0.984	1	1.69889e-15	cDC1	Rps10	eWAT_cDC1
1.66009e-19	-0.427362	1	1	5.25151e-15	cDC1	Tpt1	eWAT_cDC1
2.92628e-19	-0.382067	1	0.997	9.257e-15	cDC1	Rps15a	eWAT_cDC1
8.57078e-19	0.804086	0.944	0.833	2.71128e-14	cDC1	Gsn	eWAT_cDC1
1.46489e-18	-0.406574	0.992	1	4.63402e-14	cDC1	Rpl28	eWAT_cDC1
1.35175e-17	-0.381923	0.992	1	4.27613e-13	cDC1	Rpl10	eWAT_cDC1
3.72648e-17	-0.585417	0.976	1	1.17883e-12	cDC1	Ucp2	eWAT_cDC1
6.00844e-17	-0.342672	1	1	1.90071e-12	cDC1	Rpl11	eWAT_cDC1
1.32014e-16	-0.40319	1	1	4.17612e-12	cDC1	Rplp1	eWAT_cDC1
6.35856e-16	-0.29185	1	1	2.01147e-11	cDC1	Rps16	eWAT_cDC1
1.61937e-15	-0.435398	0.968	0.997	5.12271e-11	cDC1	Rpl12	eWAT_cDC1
2.51712e-15	-0.408597	0.984	0.995	7.96267e-11	cDC1	Rps12	eWAT_cDC1
3.38202e-15	0.489693	0.282	0.04	1.06987e-10	cDC1	Sparc	eWAT_cDC1
7.79755e-15	-0.317775	0.984	1	2.46668e-10	cDC1	Rpl19	eWAT_cDC1
9.15562e-15	-0.41124	0.96	0.992	2.89629e-10	cDC1	Rpl29	eWAT_cDC1
1.01618e-14	-0.33825	1	1	3.21459e-10	cDC1	Rpl13a	eWAT_cDC1
2.75765e-14	-0.302669	1	1	8.72353e-10	cDC1	Fau	eWAT_cDC1
2.97205e-14	0.537436	0.25	0.032	9.40177e-10	cDC1	Col3a1	eWAT_cDC1
1.07358e-13	-0.296322	1	0.997	3.39617e-09	cDC1	Rps7	eWAT_cDC1
1.34307e-13	-0.339115	0.992	1	4.24867e-09	cDC1	Rpl18	eWAT_cDC1
1.64311e-13	-0.271365	1	1	5.19781e-09	cDC1	Rplp2	eWAT_cDC1
1.66084e-13	-0.298075	1	1	5.25389e-09	cDC1	Rpl23	eWAT_cDC1
2.62301e-13	-0.299338	1	1	8.29764e-09	cDC1	Rps4x	eWAT_cDC1
1.07594e-12	0.448591	0.218	0.027	3.40364e-08	cDC1	Igfbp7	eWAT_cDC1
1.51561e-12	0.636176	0.71	0.39	4.79449e-08	cDC1	Gm8797	eWAT_cDC1
3.2033e-12	-0.266638	1	1	1.01333e-07	cDC1	Rpl10a	eWAT_cDC1
3.79679e-12	-0.293531	0.992	1	1.20108e-07	cDC1	Rpl39	eWAT_cDC1
6.82657e-12	-0.26428	1	1	2.15952e-07	cDC1	Rpl9	eWAT_cDC1
1.09323e-11	-0.264951	0.992	1	3.45831e-07	cDC1	Rps3a1	eWAT_cDC1
4.87035e-11	-0.272586	0.984	1	1.54069e-06	cDC1	Rpsa	eWAT_cDC1
5.23398e-11	-0.34436	0.968	1	1.65572e-06	cDC1	Rps20	eWAT_cDC1
6.57015e-11	-0.290392	0.984	1	2.0784e-06	cDC1	Rps13	eWAT_cDC1
1.11985e-10	1.44814	0.194	0.027	3.54254e-06	cDC1	Mcpt4	eWAT_cDC1
1.20279e-10	-0.272071	1	1	3.80492e-06	cDC1	Rps8	eWAT_cDC1
2.63806e-10	0.432234	0.161	0.016	8.34523e-06	cDC1	Mgp	eWAT_cDC1
3.74007e-10	-0.319094	0.984	0.997	1.18313e-05	cDC1	Rpl22	eWAT_cDC1
3.9607e-10	-0.349232	0.976	0.995	1.25293e-05	cDC1	Rpl7a	eWAT_cDC1
4.23198e-10	0.459442	0.984	0.979	1.33874e-05	cDC1	Ubc	eWAT_cDC1
4.74487e-10	-0.266873	1	1	1.50099e-05	cDC1	Rpl8	eWAT_cDC1
6.68689e-10	-0.278896	1	1	2.11533e-05	cDC1	Rpl17	eWAT_cDC1
6.90185e-10	-0.273222	0.992	1	2.18333e-05	cDC1	Rps2	eWAT_cDC1
9.02453e-10	0.250994	1	0.997	2.85482e-05	cDC1	Rpl35	eWAT_cDC1
2.00701e-09	2.69031	0.266	0.069	6.34897e-05	cDC1	Cma1	eWAT_cDC1
5.59939e-09	-0.307359	0.992	0.997	0.000177131	cDC1	Rpl30	eWAT_cDC1
2.82785e-08	1.24708	0.202	0.045	0.000894563	cDC1	Tpsb2	eWAT_cDC1
7.37695e-08	-0.266825	0.984	0.989	0.00233362	cDC1	Gnb2l1	eWAT_cDC1
2.28366e-07	-0.447532	0.081	0.31	0.00722414	cDC1	Retnla	eWAT_cDC1
2.31276e-07	-0.561885	0.976	0.971	0.00731618	cDC1	Dusp1	eWAT_cDC1
2.58467e-07	0.69818	0.718	0.501	0.00817635	cDC1	Wfdc17	eWAT_cDC1
1.09091e-06	0.439781	0.992	0.955	0.0345098	cDC1	Hspa5	eWAT_cDC1
2.46651e-37	1.4912	0.964	0.598	7.80256e-33	MoDC/cDC2	AY036118	eWAT_MoDC/cDC2
3.00629e-34	1.44043	0.945	0.321	9.5101e-30	MoDC/cDC2	Fabp4	eWAT_MoDC/cDC2
2.31988e-32	1.58831	0.982	0.701	7.3387e-28	MoDC/cDC2	Gm42418	eWAT_MoDC/cDC2
4.78628e-23	1.23291	0.509	0.049	1.51409e-18	MoDC/cDC2	Dcn	eWAT_MoDC/cDC2
9.33644e-19	0.530141	0.991	1	2.95349e-14	MoDC/cDC2	Uba52	eWAT_MoDC/cDC2
9.93086e-16	-0.401317	1	1	3.14153e-11	MoDC/cDC2	Rplp2	eWAT_MoDC/cDC2
1.16101e-14	-0.435075	1	1	3.67272e-10	MoDC/cDC2	Rps24	eWAT_MoDC/cDC2
3.30408e-14	-0.430886	0.991	1	1.04521e-09	MoDC/cDC2	Rpl21	eWAT_MoDC/cDC2
6.03225e-14	0.643063	0.345	0.04	1.90824e-09	MoDC/cDC2	Sparc	eWAT_MoDC/cDC2
5.41526e-13	-0.389868	0.982	1	1.71306e-08	MoDC/cDC2	Rps15a	eWAT_MoDC/cDC2
1.45401e-12	-0.354344	1	1	4.59962e-08	MoDC/cDC2	Rpl19	eWAT_MoDC/cDC2
4.10508e-12	-0.428684	1	1	1.2986e-07	MoDC/cDC2	Tmsb4x	eWAT_MoDC/cDC2
7.24431e-12	-0.488014	0.945	1	2.29166e-07	MoDC/cDC2	Rpl29	eWAT_MoDC/cDC2
9.72743e-12	0.60102	0.273	0.027	3.07717e-07	MoDC/cDC2	Igfbp7	eWAT_MoDC/cDC2
1.65782e-11	-0.396704	1	1	5.24433e-07	MoDC/cDC2	Rplp1	eWAT_MoDC/cDC2
1.70963e-11	0.795087	0.927	0.821	5.40824e-07	MoDC/cDC2	Gsn	eWAT_MoDC/cDC2
2.08982e-11	-0.355703	1	1	6.61095e-07	MoDC/cDC2	Rpl23	eWAT_MoDC/cDC2
3.29623e-11	-0.475537	0.973	1	1.04273e-06	MoDC/cDC2	Rps12	eWAT_MoDC/cDC2
5.86722e-11	-0.309954	1	1	1.85604e-06	MoDC/cDC2	Fau	eWAT_MoDC/cDC2
7.8381e-11	-0.310776	1	1	2.47951e-06	MoDC/cDC2	Rpl11	eWAT_MoDC/cDC2
2.16236e-10	-0.317796	1	1	6.84042e-06	MoDC/cDC2	Rpl10	eWAT_MoDC/cDC2
2.26639e-10	-0.37379	1	1	7.1695e-06	MoDC/cDC2	Rpl28	eWAT_MoDC/cDC2
2.29318e-10	-0.321848	0.991	1	7.25425e-06	MoDC/cDC2	Rps4x	eWAT_MoDC/cDC2
6.71318e-10	-0.324013	1	1	2.12365e-05	MoDC/cDC2	Rpl13a	eWAT_MoDC/cDC2
7.90186e-10	0.424188	0.2	0.013	2.49967e-05	MoDC/cDC2	Mgp	eWAT_MoDC/cDC2
1.15409e-09	-0.295958	1	1	3.65084e-05	MoDC/cDC2	Rpl8	eWAT_MoDC/cDC2
1.1804e-09	-0.437103	0.973	0.996	3.73407e-05	MoDC/cDC2	Gnb2l1	eWAT_MoDC/cDC2
1.59895e-09	0.42953	0.982	0.987	5.05811e-05	MoDC/cDC2	Ddx5	eWAT_MoDC/cDC2
2.66669e-09	-2.61153	0.045	0.348	8.4358e-05	MoDC/cDC2	Retnla	eWAT_MoDC/cDC2
3.51288e-09	-0.333522	0.982	1	0.000111126	MoDC/cDC2	Rps10	eWAT_MoDC/cDC2
6.25095e-09	0.45185	0.255	0.04	0.000197743	MoDC/cDC2	Col3a1	eWAT_MoDC/cDC2
7.45762e-09	0.508619	0.991	0.969	0.000235914	MoDC/cDC2	Ubc	eWAT_MoDC/cDC2
9.50989e-09	-0.288506	1	1	0.000300836	MoDC/cDC2	Rpl18	eWAT_MoDC/cDC2
1.09211e-08	0.294669	0.155	0.004	0.000345477	MoDC/cDC2	Cldn5	eWAT_MoDC/cDC2
1.62565e-08	0.546767	0.291	0.067	0.000514257	MoDC/cDC2	Cma1	eWAT_MoDC/cDC2
1.98564e-08	-0.283391	1	1	0.000628138	MoDC/cDC2	Eef1a1	eWAT_MoDC/cDC2
3.53844e-08	-0.506156	0.809	0.942	0.00111935	MoDC/cDC2	Atp5g2	eWAT_MoDC/cDC2
3.68464e-08	-0.294432	1	1	0.0011656	MoDC/cDC2	Rpl9	eWAT_MoDC/cDC2
3.86639e-08	0.421556	0.227	0.036	0.00122309	MoDC/cDC2	Tpsb2	eWAT_MoDC/cDC2
4.69386e-08	-0.385353	0.991	1	0.00148486	MoDC/cDC2	Rpl30	eWAT_MoDC/cDC2
5.5753e-08	-0.547313	0.936	0.978	0.00176369	MoDC/cDC2	Ucp2	eWAT_MoDC/cDC2
6.13112e-08	-0.397194	0.955	0.991	0.00193952	MoDC/cDC2	Rpl12	eWAT_MoDC/cDC2
6.62554e-08	-0.283327	1	1	0.00209592	MoDC/cDC2	Rpl17	eWAT_MoDC/cDC2
3.79173e-07	0.396733	0.982	0.982	0.0119948	MoDC/cDC2	Eif4a1	eWAT_MoDC/cDC2
4.2098e-07	-0.295592	0.991	1	0.0133173	MoDC/cDC2	Tpt1	eWAT_MoDC/cDC2
6.00379e-07	-0.252864	0.982	1	0.0189924	MoDC/cDC2	Rps13	eWAT_MoDC/cDC2
2.59506e-06	-0.270912	1	1	0.0820922	MoDC/cDC2	Rpsa	eWAT_MoDC/cDC2
2.66788e-30	2.27697	0.865	0.268	8.43958e-26	NK_cells	Fabp4	eWAT_NK_cells
6.28147e-24	1.71615	0.833	0.366	1.98708e-19	NK_cells	AY036118	eWAT_NK_cells
7.23758e-19	1.54502	0.865	0.549	2.28954e-14	NK_cells	Gm42418	eWAT_NK_cells
1.94853e-17	0.72154	1	1	6.16398e-13	NK_cells	Malat1	eWAT_NK_cells
2.0972e-13	0.677898	1	1	6.63428e-09	NK_cells	Uba52	eWAT_NK_cells
2.02428e-12	1.08538	0.333	0.042	6.4036e-08	NK_cells	Dcn	eWAT_NK_cells
5.52855e-12	0.871391	0.542	0.183	1.7489e-07	NK_cells	Gsn	eWAT_NK_cells
1.2215e-11	-0.498587	0.99	1	3.8641e-07	NK_cells	Eef1a1	eWAT_NK_cells
4.36964e-09	-0.38919	1	1	0.000138229	NK_cells	Rps24	eWAT_NK_cells
6.7369e-09	-1.35771	0.542	0.817	0.000213115	NK_cells	H2-Aa	eWAT_NK_cells
8.25586e-09	1.00334	0.51	0.211	0.000261166	NK_cells	Wfdc17	eWAT_NK_cells
1.89872e-08	0.907676	0.469	0.192	0.000600641	NK_cells	Gm8797	eWAT_NK_cells
2.43485e-08	-0.391311	1	1	0.000770241	NK_cells	Rpl8	eWAT_NK_cells
3.06657e-08	-1.171	0.885	0.981	0.000970079	NK_cells	Cd74	eWAT_NK_cells
4.29883e-08	-0.397163	1	1	0.00135989	NK_cells	Rps3a1	eWAT_NK_cells
7.41102e-08	0.749992	0.188	0.019	0.0023444	NK_cells	Mgp	eWAT_NK_cells
8.7372e-08	-1.09763	0.646	0.878	0.00276392	NK_cells	H2-Ab1	eWAT_NK_cells
2.95263e-07	1.15724	0.344	0.108	0.00934036	NK_cells	Cma1	eWAT_NK_cells
3.95003e-07	0.714747	0.927	0.92	0.0124955	NK_cells	Ubc	eWAT_NK_cells
6.94685e-07	-0.351931	0.979	1	0.0219757	NK_cells	Rps8	eWAT_NK_cells
8.02933e-07	-0.636525	0.615	0.883	0.0254	NK_cells	Gapdh	eWAT_NK_cells
1.08167e-06	0.427128	0.979	0.991	0.0342175	NK_cells	Ddx5	eWAT_NK_cells
1.14902e-06	-0.866833	0.021	0.258	0.036348	NK_cells	Retnla	eWAT_NK_cells
1.30938e-06	-0.338348	0.99	1	0.0414209	NK_cells	Rpl11	eWAT_NK_cells
1.52405e-06	-0.321519	0.99	1	0.0482117	NK_cells	Rpl10	eWAT_NK_cells
1.77236e-06	-0.322629	1	1	0.0560669	NK_cells	Tpt1	eWAT_NK_cells
2.29237e-06	0.655592	0.167	0.023	0.0725169	NK_cells	Igfbp7	eWAT_NK_cells
2.6183e-06	-0.495048	0.833	0.953	0.0828274	NK_cells	H3f3a	eWAT_NK_cells
2.82287e-06	0.668924	0.177	0.028	0.0892986	NK_cells	Sparc	eWAT_NK_cells
4.35892e-42	1.47089	0.983	0.797	1.3789e-37	Foamy_Trem2_mac	Gm42418	eWAT_Foamy_Trem2_mac
1.8826e-38	1.05603	0.488	0.054	5.95542e-34	Foamy_Trem2_mac	Dcn	eWAT_Foamy_Trem2_mac
3.87136e-38	1.49685	0.868	0.637	1.22467e-33	Foamy_Trem2_mac	AY036118	eWAT_Foamy_Trem2_mac
5.56851e-18	0.665043	0.38	0.084	1.76154e-13	Foamy_Trem2_mac	Sparc	eWAT_Foamy_Trem2_mac
1.46555e-16	0.521839	0.19	0.016	4.63611e-12	Foamy_Trem2_mac	Gpihbp1	eWAT_Foamy_Trem2_mac
1.85894e-16	0.425541	0.215	0.023	5.88057e-12	Foamy_Trem2_mac	Mgp	eWAT_Foamy_Trem2_mac
1.20668e-15	-0.622811	0.983	0.998	3.8172e-11	Foamy_Trem2_mac	Tpt1	eWAT_Foamy_Trem2_mac
9.76255e-14	-0.472617	0.983	0.989	3.08829e-09	Foamy_Trem2_mac	Rps24	eWAT_Foamy_Trem2_mac
1.43657e-13	-0.485965	0.934	0.987	4.54444e-09	Foamy_Trem2_mac	Rpl28	eWAT_Foamy_Trem2_mac
1.94485e-13	0.566645	0.264	0.056	6.15234e-09	Foamy_Trem2_mac	Igfbp7	eWAT_Foamy_Trem2_mac
3.63698e-13	-0.386243	1	0.998	1.15052e-08	Foamy_Trem2_mac	Rpl23	eWAT_Foamy_Trem2_mac
6.67365e-13	0.520811	0.14	0.011	2.11114e-08	Foamy_Trem2_mac	Cldn5	eWAT_Foamy_Trem2_mac
1.84781e-12	-0.480866	0.926	0.98	5.84535e-08	Foamy_Trem2_mac	Rpl29	eWAT_Foamy_Trem2_mac
3.39566e-12	0.627302	0.983	0.962	1.07418e-07	Foamy_Trem2_mac	Ubc	eWAT_Foamy_Trem2_mac
4.27916e-12	-0.392993	0.975	0.996	1.35367e-07	Foamy_Trem2_mac	Rpl11	eWAT_Foamy_Trem2_mac
5.48553e-12	0.346051	0.223	0.043	1.73529e-07	Foamy_Trem2_mac	Mcpt4	eWAT_Foamy_Trem2_mac
8.88573e-12	-0.407359	0.942	0.982	2.81091e-07	Foamy_Trem2_mac	Rps10	eWAT_Foamy_Trem2_mac
1.35634e-11	-0.412457	0.959	0.998	4.29064e-07	Foamy_Trem2_mac	Rpl18	eWAT_Foamy_Trem2_mac
2.97011e-11	-0.427588	1	0.996	9.39566e-07	Foamy_Trem2_mac	Rps8	eWAT_Foamy_Trem2_mac
4.59815e-10	-0.366458	0.975	0.996	1.45458e-05	Foamy_Trem2_mac	Rps4x	eWAT_Foamy_Trem2_mac
6.62024e-10	-0.382915	0.959	0.986	2.09425e-05	Foamy_Trem2_mac	Rpl39	eWAT_Foamy_Trem2_mac
7.7501e-10	-0.486111	0.86	0.957	2.45167e-05	Foamy_Trem2_mac	Rpl12	eWAT_Foamy_Trem2_mac
8.11478e-10	-0.458434	0.942	0.984	2.56703e-05	Foamy_Trem2_mac	Ucp2	eWAT_Foamy_Trem2_mac
9.35186e-10	-0.357686	0.975	0.993	2.95837e-05	Foamy_Trem2_mac	Rpl10a	eWAT_Foamy_Trem2_mac
9.40103e-10	0.607857	0.496	0.269	2.97392e-05	Foamy_Trem2_mac	Gm8797	eWAT_Foamy_Trem2_mac
1.26967e-09	-0.357651	1	0.998	4.01647e-05	Foamy_Trem2_mac	Rps27a	eWAT_Foamy_Trem2_mac
2.13808e-09	0.400141	0.992	1	6.7636e-05	Foamy_Trem2_mac	Ubb	eWAT_Foamy_Trem2_mac
2.81755e-09	-0.302874	1	1	8.91305e-05	Foamy_Trem2_mac	Eef1a1	eWAT_Foamy_Trem2_mac
3.97319e-09	-0.31615	0.983	1	0.000125688	Foamy_Trem2_mac	Fau	eWAT_Foamy_Trem2_mac
4.56592e-09	-0.355491	0.975	0.991	0.000144438	Foamy_Trem2_mac	Rplp1	eWAT_Foamy_Trem2_mac
8.9603e-09	-0.374863	0.917	0.966	0.00028345	Foamy_Trem2_mac	Rpl7a	eWAT_Foamy_Trem2_mac
1.02236e-08	-0.632849	0.851	0.986	0.000323412	Foamy_Trem2_mac	Ccl9	eWAT_Foamy_Trem2_mac
1.1402e-08	-0.836853	0.901	0.989	0.000360691	Foamy_Trem2_mac	H2-Aa	eWAT_Foamy_Trem2_mac
1.44031e-08	0.553521	0.917	0.869	0.000455628	Foamy_Trem2_mac	Gsn	eWAT_Foamy_Trem2_mac
2.2255e-08	-0.384395	0.868	0.969	0.000704014	Foamy_Trem2_mac	Gnb2l1	eWAT_Foamy_Trem2_mac
2.37762e-08	1.18657	0.826	0.754	0.000752136	Foamy_Trem2_mac	Wfdc17	eWAT_Foamy_Trem2_mac
2.38958e-08	-0.318971	0.983	0.996	0.000755919	Foamy_Trem2_mac	Rpl19	eWAT_Foamy_Trem2_mac
2.45603e-08	0.321531	0.223	0.063	0.000776942	Foamy_Trem2_mac	Col3a1	eWAT_Foamy_Trem2_mac
2.72244e-08	-0.427925	0.893	0.964	0.000861218	Foamy_Trem2_mac	Rps12	eWAT_Foamy_Trem2_mac
3.20368e-08	-0.384899	0.975	0.995	0.00101345	Foamy_Trem2_mac	Rps2	eWAT_Foamy_Trem2_mac
3.41103e-08	-0.783315	0.967	1	0.00107905	Foamy_Trem2_mac	Cd74	eWAT_Foamy_Trem2_mac
4.90698e-08	-0.334946	0.992	0.998	0.00155227	Foamy_Trem2_mac	Rps16	eWAT_Foamy_Trem2_mac
5.05639e-08	-0.344817	0.926	0.986	0.00159954	Foamy_Trem2_mac	Rps20	eWAT_Foamy_Trem2_mac
6.53658e-08	-0.350307	0.942	0.987	0.00206778	Foamy_Trem2_mac	Rpl17	eWAT_Foamy_Trem2_mac
9.01359e-08	-0.347648	0.835	0.948	0.00285136	Foamy_Trem2_mac	Atp5g2	eWAT_Foamy_Trem2_mac
9.74086e-08	-0.257169	1	0.996	0.00308142	Foamy_Trem2_mac	Rpl10	eWAT_Foamy_Trem2_mac
1.30241e-07	-0.789395	0.926	0.995	0.00412004	Foamy_Trem2_mac	H2-Ab1	eWAT_Foamy_Trem2_mac
1.54794e-07	-0.338884	0.95	0.987	0.00489676	Foamy_Trem2_mac	Rps7	eWAT_Foamy_Trem2_mac
2.06807e-07	0.474975	0.926	0.952	0.00654214	Foamy_Trem2_mac	Uba52	eWAT_Foamy_Trem2_mac
2.07235e-07	-0.27453	0.967	0.991	0.00655567	Foamy_Trem2_mac	Rpl21	eWAT_Foamy_Trem2_mac
2.36103e-07	-0.315611	0.967	0.991	0.00746888	Foamy_Trem2_mac	Rpl8	eWAT_Foamy_Trem2_mac
2.62321e-07	-0.279617	0.975	0.996	0.00829825	Foamy_Trem2_mac	Rpl13a	eWAT_Foamy_Trem2_mac
4.28151e-07	-0.355576	0.975	1	0.0135441	Foamy_Trem2_mac	Lgals1	eWAT_Foamy_Trem2_mac
4.68356e-07	-0.300354	0.983	0.995	0.014816	Foamy_Trem2_mac	Rplp2	eWAT_Foamy_Trem2_mac
5.37722e-07	-0.348984	0.909	0.975	0.0170103	Foamy_Trem2_mac	Rpsa	eWAT_Foamy_Trem2_mac
3.08933e-06	-0.340876	0.926	0.991	0.097728	Foamy_Trem2_mac	Rps15a	eWAT_Foamy_Trem2_mac
5.38931e-36	0.76321	1	1	1.70485e-31	B cells 1	Uba52	eWAT_B cells 1
1.67659e-34	1.66649	0.822	0.411	5.30373e-30	B cells 1	AY036118	eWAT_B cells 1
1.84977e-32	1.55035	0.827	0.327	5.85158e-28	B cells 1	Fabp4	eWAT_B cells 1
2.61943e-27	0.628586	1	1	8.28631e-23	B cells 1	Malat1	eWAT_B cells 1
2.24726e-23	1.43883	0.813	0.599	7.10899e-19	B cells 1	Gm42418	eWAT_B cells 1
5.56002e-18	1.56691	0.64	0.292	1.75886e-13	B cells 1	Gsn	eWAT_B cells 1
1.01121e-16	-0.395486	1	1	3.19887e-12	B cells 1	Eef1a1	eWAT_B cells 1
2.96176e-16	1.38636	0.347	0.035	9.36925e-12	B cells 1	Dcn	eWAT_B cells 1
2.97667e-14	-0.431602	0.991	1	9.41639e-10	B cells 1	Rplp1	eWAT_B cells 1
1.14833e-13	0.597489	0.996	0.99	3.63264e-09	B cells 1	Ddx5	eWAT_B cells 1
1.91398e-13	-0.321715	1	1	6.05467e-09	B cells 1	Rps24	eWAT_B cells 1
2.97836e-13	-0.350729	0.996	1	9.42175e-09	B cells 1	Rpl11	eWAT_B cells 1
5.29075e-13	-0.384484	1	1	1.67368e-08	B cells 1	Rpl10	eWAT_B cells 1
9.86133e-13	0.689977	0.982	0.916	3.11953e-08	B cells 1	Junb	eWAT_B cells 1
1.00552e-12	-0.535736	0.942	1	3.18087e-08	B cells 1	Rps12	eWAT_B cells 1
2.5372e-12	-0.392131	0.987	1	8.02619e-08	B cells 1	Rps10	eWAT_B cells 1
8.42139e-12	0.307167	1	1	2.66402e-07	B cells 1	Rpl35	eWAT_B cells 1
8.44441e-12	-0.352396	1	1	2.67131e-07	B cells 1	Tpt1	eWAT_B cells 1
2.98707e-11	-0.704409	0.018	0.228	9.4493e-07	B cells 1	Retnla	eWAT_B cells 1
9.98706e-11	-0.307332	1	1	3.15931e-06	B cells 1	Rps4x	eWAT_B cells 1
2.29412e-10	-0.496261	0.853	0.985	7.25723e-06	B cells 1	Gnb2l1	eWAT_B cells 1
4.71246e-10	0.60038	0.938	0.916	1.49074e-05	B cells 1	Ubc	eWAT_B cells 1
5.67081e-10	-0.311142	1	1	1.7939e-05	B cells 1	Rpl21	eWAT_B cells 1
8.77677e-10	-0.285353	1	1	2.77644e-05	B cells 1	Rps27a	eWAT_B cells 1
8.95174e-10	-0.334154	0.996	1	2.83179e-05	B cells 1	Rpl18	eWAT_B cells 1
1.98492e-09	0.281519	1	1	6.27908e-05	B cells 1	Ubb	eWAT_B cells 1
3.07337e-09	-0.399961	0.947	1	9.72231e-05	B cells 1	Rpl29	eWAT_B cells 1
3.27789e-09	0.770873	0.462	0.228	0.000103693	B cells 1	Gm8797	eWAT_B cells 1
4.00534e-09	-0.340854	1	1	0.000126705	B cells 1	Rpsa	eWAT_B cells 1
6.93581e-09	-0.277709	1	1	0.000219407	B cells 1	Rpl23	eWAT_B cells 1
1.15787e-08	-0.520093	0.716	0.955	0.00036628	B cells 1	Eef1b2	eWAT_B cells 1
1.79099e-08	-0.25776	1	1	0.00056656	B cells 1	Rpl17	eWAT_B cells 1
3.63771e-08	0.785758	0.2	0.03	0.00115075	B cells 1	Igfbp7	eWAT_B cells 1
5.68523e-08	-0.254463	1	1	0.00179846	B cells 1	Rpl19	eWAT_B cells 1
7.86007e-08	0.553002	0.133	0	0.00248645	B cells 1	Cldn5	eWAT_B cells 1
8.24605e-08	-0.739023	0.422	0.673	0.00260855	B cells 1	Ifi30	eWAT_B cells 1
8.55992e-08	-0.514931	0.249	0.525	0.00270784	B cells 1	Aes	eWAT_B cells 1
8.61194e-08	-0.266396	1	1	0.0027243	B cells 1	Rps3a1	eWAT_B cells 1
1.47468e-07	0.643033	0.151	0.01	0.00466501	B cells 1	Mgp	eWAT_B cells 1
1.61012e-07	-0.38849	0.933	0.965	0.00509345	B cells 1	Actg1	eWAT_B cells 1
1.77884e-07	-0.282432	1	1	0.00562719	B cells 1	Rpl39	eWAT_B cells 1
2.75615e-07	-0.350963	0.973	1	0.00871881	B cells 1	Rpl12	eWAT_B cells 1
3.44354e-07	-0.344996	0.96	1	0.0108933	B cells 1	Rpl28	eWAT_B cells 1
3.54537e-07	-0.25755	1	1	0.0112154	B cells 1	Rpl27a	eWAT_B cells 1
8.21002e-07	0.71968	0.738	0.644	0.0259716	B cells 1	Hspa5	eWAT_B cells 1
1.07676e-06	0.3674	1	0.99	0.0340623	B cells 1	H3f3b	eWAT_B cells 1
1.41853e-06	-0.889996	0.169	0.381	0.0448737	B cells 1	Ccl9	eWAT_B cells 1
1.44613e-06	0.643596	0.187	0.04	0.0457468	B cells 1	Sparc	eWAT_B cells 1
1.68517e-06	-0.29367	0.982	1	0.0533088	B cells 1	Rpl30	eWAT_B cells 1
1.98473e-06	-0.306984	0.96	0.99	0.062785	B cells 1	Rpl22	eWAT_B cells 1
2.22339e-06	-0.521902	0.48	0.723	0.0703348	B cells 1	Ucp2	eWAT_B cells 1
1.03032e-13	2.29289	0.907	0.385	3.25932e-09	Il17_Cxcr6_T_cells	Gm42418	eWAT_Il17_Cxcr6_T_cells
1.11687e-11	0.873728	1	1	3.5331e-07	Il17_Cxcr6_T_cells	Malat1	eWAT_Il17_Cxcr6_T_cells
5.15809e-10	1.76363	0.815	0.346	1.63171e-05	Il17_Cxcr6_T_cells	AY036118	eWAT_Il17_Cxcr6_T_cells
7.71868e-10	2.13129	0.759	0.25	2.44173e-05	Il17_Cxcr6_T_cells	Fabp4	eWAT_Il17_Cxcr6_T_cells
1.13152e-13	1.7684	0.947	0.446	3.57946e-09	mDC	AY036118	eWAT_mDC
1.16921e-13	1.85878	0.974	0.635	3.69869e-09	mDC	Gm42418	eWAT_mDC
3.77199e-07	0.921094	0.421	0.041	0.0119323	mDC	Dcn	eWAT_mDC
8.41598e-07	-0.507106	1	1	0.0266231	mDC	Rpl19	eWAT_mDC
1.31483e-06	0.705852	0.289	0	0.0415934	mDC	Cldn5	eWAT_mDC
2.08566e-06	0.695673	0.895	0.486	0.0659776	mDC	Fabp4	eWAT_mDC
6.00893e-13	2.16612	0.844	0.312	1.90087e-08	Tregs	AY036118	eWAT_Tregs
1.89516e-12	2.07761	0.844	0.25	5.99514e-08	Tregs	Fabp4	eWAT_Tregs
3.90536e-11	1.94909	0.891	0.521	1.23542e-06	Tregs	Gm42418	eWAT_Tregs
9.498e-10	0.937155	1	1	3.0046e-05	Tregs	Malat1	eWAT_Tregs
3.2844e-07	-0.69839	0.984	1	0.0103899	Tregs	Rps10	eWAT_Tregs
3.95556e-07	0.704549	0.969	1	0.012513	Tregs	Uba52	eWAT_Tregs
8.99537e-07	-0.58096	0.938	1	0.028456	Tregs	Rpl10a	eWAT_Tregs
2.10377e-07	1.56013	1	0.629	0.00665506	CD4_CD8_T_cells	AY036118	eWAT_CD4_CD8_T_cells
3.74563e-165	-4.78003	0	0.993	1.18489e-160	Resident_mac	Selenop	plaque_Resident_mac
9.61454e-157	-3.21744	0	0.956	3.04146e-152	Resident_mac	Sem1	plaque_Resident_mac
2.99328e-152	-2.60067	0	0.936	9.46894e-148	Resident_mac	Selenow	plaque_Resident_mac
1.6546e-151	-3.04942	0	0.933	5.23415e-147	Resident_mac	Rack1	plaque_Resident_mac
4.99273e-150	-2.71036	0	0.926	1.5794e-145	Resident_mac	Elob	plaque_Resident_mac
2.6719e-141	-2.22423	0	0.886	8.45227e-137	Resident_mac	Selenok	plaque_Resident_mac
8.02136e-133	-2.03404	0	0.846	2.53748e-128	Resident_mac	Selenof	plaque_Resident_mac
7.13053e-128	4.88654	0.984	0	2.25567e-123	Resident_mac	Gm10116	plaque_Resident_mac
2.62953e-127	-1.78173	0	0.819	8.31826e-123	Resident_mac	Jpt1	plaque_Resident_mac
2.52668e-125	5.45512	0.973	0	7.9929e-121	Resident_mac	Sepp1	plaque_Resident_mac
1.37291e-124	-1.87083	0	0.805	4.34305e-120	Resident_mac	Cops9	plaque_Resident_mac
1.8737e-119	-3.1424	0.72	0.993	5.92727e-115	Resident_mac	Rps21	plaque_Resident_mac
1.67019e-118	-3.11177	0.617	0.987	5.28348e-114	Resident_mac	Rpl30	plaque_Resident_mac
2.99456e-117	-1.53316	0	0.768	9.47298e-113	Resident_mac	Rtraf	plaque_Resident_mac
2.99487e-117	-2.44308	0	0.768	9.47397e-113	Resident_mac	Ighm	plaque_Resident_mac
3.15913e-117	-2.30291	0.916	1	9.99359e-113	Resident_mac	Fau	plaque_Resident_mac
7.84528e-116	-2.88085	0.817	0.993	2.48178e-111	Resident_mac	Rps24	plaque_Resident_mac
1.00137e-115	-2.70592	0.658	0.99	3.16775e-111	Resident_mac	Rps12	plaque_Resident_mac
1.66967e-114	-2.71132	0.726	0.987	5.28183e-110	Resident_mac	Rps20	plaque_Resident_mac
4.0739e-114	-2.36106	0.85	0.993	1.28874e-109	Resident_mac	Rps8	plaque_Resident_mac
6.76033e-114	-2.20966	0.864	0.997	2.13856e-109	Resident_mac	Rpl23	plaque_Resident_mac
2.49528e-113	-1.83314	0	0.748	7.89356e-109	Resident_mac	Ifi207	plaque_Resident_mac
1.50248e-112	1.93273	1	0.997	4.75296e-108	Resident_mac	Ftl1	plaque_Resident_mac
3.58013e-112	-2.7302	0.644	0.98	1.13254e-107	Resident_mac	Rps10	plaque_Resident_mac
9.53352e-111	-1.56671	0	0.735	3.01583e-106	Resident_mac	Snu13	plaque_Resident_mac
3.31998e-110	-2.24987	0.689	0.987	1.05024e-105	Resident_mac	Rps26	plaque_Resident_mac
4.48504e-110	-2.34059	0.819	0.987	1.4188e-105	Resident_mac	Rpl39	plaque_Resident_mac
3.43822e-108	-1.55192	0	0.721	1.08765e-103	Resident_mac	Atp5o.1	plaque_Resident_mac
1.48484e-107	-1.42297	0	0.718	4.69715e-103	Resident_mac	Eloc	plaque_Resident_mac
5.98704e-107	-2.14507	0.609	0.977	1.89394e-102	Resident_mac	Rpl22	plaque_Resident_mac
9.3125e-106	3.38239	0.877	0	2.94592e-101	Resident_mac	Shfm1	plaque_Resident_mac
2.98491e-105	-2.00166	0.712	0.98	9.44245e-101	Resident_mac	Rpl28	plaque_Resident_mac
4.32761e-105	-1.82814	0.864	0.99	1.369e-100	Resident_mac	Rpl38	plaque_Resident_mac
3.87655e-103	3.11785	0.864	0	1.22631e-98	Resident_mac	Selk	plaque_Resident_mac
4.31958e-102	-2.0892	0.667	0.98	1.36645e-97	Resident_mac	Rpl18	plaque_Resident_mac
6.62177e-102	-3.32638	0	0.688	2.09473e-97	Resident_mac	Trbc2	plaque_Resident_mac
6.26872e-100	-2.447	0.605	0.96	1.98305e-95	Resident_mac	Rpsa	plaque_Resident_mac
8.34761e-100	-1.78097	0.881	0.987	2.64068e-95	Resident_mac	Tpt1	plaque_Resident_mac
8.05803e-99	-1.38094	0	0.671	2.54908e-94	Resident_mac	Grk2	plaque_Resident_mac
8.0587e-99	-1.98596	0	0.671	2.54929e-94	Resident_mac	Cd300c2	plaque_Resident_mac
8.83257e-99	-1.58334	0.912	0.99	2.7941e-94	Resident_mac	Rpl35a	plaque_Resident_mac
1.50892e-98	-1.79075	0.831	0.983	4.77333e-94	Resident_mac	Rpl19	plaque_Resident_mac
1.31687e-97	-1.6885	0.85	0.98	4.16577e-93	Resident_mac	Rps3a1	plaque_Resident_mac
2.33224e-97	-2.01876	0.79	0.973	7.3778e-93	Resident_mac	Rps15a	plaque_Resident_mac
6.04905e-97	-1.77601	0.794	0.99	1.91356e-92	Resident_mac	Rps13	plaque_Resident_mac
1.61717e-96	-1.66268	0.897	0.99	5.11577e-92	Resident_mac	Rplp1	plaque_Resident_mac
9.56127e-96	-1.8145	0.819	0.977	3.02461e-91	Resident_mac	Rpl21	plaque_Resident_mac
3.62422e-95	-1.18586	0	0.651	1.14649e-90	Resident_mac	Vps28	plaque_Resident_mac
5.82191e-94	-1.24482	0	0.644	1.8417e-89	Resident_mac	Selenos	plaque_Resident_mac
4.45497e-93	2.89363	0.809	0	1.40928e-88	Resident_mac	Sepw1	plaque_Resident_mac
1.64728e-92	-1.45745	0.889	1	5.21102e-88	Resident_mac	Rpl34	plaque_Resident_mac
3.65457e-92	-1.66954	0	0.634	1.15609e-87	Resident_mac	AC160336.1	plaque_Resident_mac
5.28003e-91	-1.64533	0.829	0.99	1.67028e-86	Resident_mac	Rpl9	plaque_Resident_mac
5.67576e-91	-1.18278	0	0.628	1.79547e-86	Resident_mac	Mia2	plaque_Resident_mac
6.52735e-91	-1.42918	0.92	0.99	2.06486e-86	Resident_mac	Eef1a1	plaque_Resident_mac
6.79203e-91	-2.30411	0.486	0.943	2.14859e-86	Resident_mac	Rpl12	plaque_Resident_mac
1.409e-90	-1.66132	0.837	0.98	4.45722e-86	Resident_mac	Rpl27a	plaque_Resident_mac
2.13259e-90	-1.72797	0.745	0.983	6.74624e-86	Resident_mac	Rps2	plaque_Resident_mac
3.28838e-90	-1.60859	0.757	0.99	1.04025e-85	Resident_mac	Rpl8	plaque_Resident_mac
1.71008e-89	-1.42743	0.938	0.99	5.40965e-85	Resident_mac	Rps27a	plaque_Resident_mac
3.38851e-89	-1.28482	0	0.617	1.07192e-84	Resident_mac	Arhgap45	plaque_Resident_mac
6.69638e-89	-1.87429	0.333	0.926	2.11833e-84	Resident_mac	Eef1b2	plaque_Resident_mac
2.39332e-88	-1.52784	0.918	0.99	7.57102e-84	Resident_mac	Rps16	plaque_Resident_mac
5.09093e-88	-1.20448	0	0.611	1.61046e-83	Resident_mac	Nsd3	plaque_Resident_mac
8.12772e-88	-1.47511	0.87	0.99	2.57112e-83	Resident_mac	Rplp2	plaque_Resident_mac
1.33765e-87	-1.51733	0.87	0.987	4.23151e-83	Resident_mac	Rpl6	plaque_Resident_mac
2.89214e-86	-1.07418	0	0.601	9.14901e-82	Resident_mac	Trir	plaque_Resident_mac
4.2049e-85	-1.17608	0	0.594	1.33018e-80	Resident_mac	Cenpx	plaque_Resident_mac
5.75307e-85	-1.68135	0.811	0.977	1.81993e-80	Resident_mac	Rps7	plaque_Resident_mac
5.53313e-84	2.57502	0.757	0	1.75035e-79	Resident_mac	Tceb2	plaque_Resident_mac
1.19516e-81	-1.09354	0	0.574	3.78078e-77	Resident_mac	Rex1bd	plaque_Resident_mac
2.21867e-81	-1.38996	0.862	0.97	7.01853e-77	Resident_mac	Rps4x	plaque_Resident_mac
2.39765e-81	-1.56875	0.607	0.963	7.58472e-77	Resident_mac	Rpl29	plaque_Resident_mac
7.57602e-79	-1.20799	0.94	0.99	2.3966e-74	Resident_mac	Rpl37	plaque_Resident_mac
9.83193e-79	-1.35473	0.856	0.973	3.11023e-74	Resident_mac	Rpl11	plaque_Resident_mac
5.20319e-77	-1.54692	0.263	0.916	1.64598e-72	Resident_mac	Nsa2	plaque_Resident_mac
7.38599e-75	1.71787	0.998	0.98	2.33648e-70	Resident_mac	Lyz2	plaque_Resident_mac
9.84861e-75	1.18979	0.998	0.987	3.11551e-70	Resident_mac	Ubb	plaque_Resident_mac
4.10592e-74	2.51114	0.722	0.047	1.29887e-69	Resident_mac	Gm8797	plaque_Resident_mac
5.30281e-74	-1.26183	0.757	0.987	1.67749e-69	Resident_mac	H3f3a	plaque_Resident_mac
7.3387e-74	-1.43307	0.179	0.862	2.32153e-69	Resident_mac	H2-T23	plaque_Resident_mac
1.44282e-71	-1.34962	0.586	0.96	4.56422e-67	Resident_mac	Rpl7a	plaque_Resident_mac
1.72979e-71	-1.30879	0.113	0.765	5.47201e-67	Resident_mac	Hnrnpa0	plaque_Resident_mac
5.96252e-70	-2.48988	0	0.503	1.88618e-65	Resident_mac	Trbc1	plaque_Resident_mac
1.06636e-69	-1.51738	0.146	0.779	3.37333e-65	Resident_mac	Slc38a2	plaque_Resident_mac
2.97552e-67	-1.33611	0	0.487	9.41277e-63	Resident_mac	Trac	plaque_Resident_mac
1.83065e-65	2.21514	0.638	0	5.79109e-61	Resident_mac	2025-09-15	plaque_Resident_mac
2.44367e-65	-1.36492	0.232	0.866	7.73032e-61	Resident_mac	mt-Nd3	plaque_Resident_mac
2.13364e-64	-1.23087	0.893	0.977	6.74956e-60	Resident_mac	Uba52	plaque_Resident_mac
5.58285e-63	-1.09194	0.862	0.983	1.76608e-58	Resident_mac	Rpl24	plaque_Resident_mac
5.88833e-63	-1.12882	0.099	0.698	1.86271e-58	Resident_mac	Taf10	plaque_Resident_mac
1.07683e-61	1.53966	0.947	0.866	3.40643e-57	Resident_mac	Cd63	plaque_Resident_mac
1.99435e-61	1.65138	1	0.98	6.30892e-57	Resident_mac	Apoe	plaque_Resident_mac
4.88398e-61	2.07273	0.607	0	1.545e-56	Resident_mac	Rpl23a-ps3	plaque_Resident_mac
1.76101e-60	-1.33757	0.453	0.916	5.57078e-56	Resident_mac	Gapdh	plaque_Resident_mac
1.20383e-59	-1.15932	0.767	0.943	3.80818e-55	Resident_mac	Rpl10a	plaque_Resident_mac
2.63154e-57	-1.20388	0.457	0.93	8.32462e-53	Resident_mac	Atp5g2	plaque_Resident_mac
6.07575e-57	-1.08426	0.191	0.799	1.922e-52	Resident_mac	Pak2	plaque_Resident_mac
6.1728e-57	1.21944	0.996	0.993	1.9527e-52	Resident_mac	Ctsb	plaque_Resident_mac
2.49543e-55	-1.16889	0.233	0.822	7.89405e-51	Resident_mac	Aes	plaque_Resident_mac
7.66631e-55	1.26408	0.979	0.956	2.42516e-50	Resident_mac	Cd81	plaque_Resident_mac
3.98382e-54	1.10827	0.998	0.983	1.26024e-49	Resident_mac	mt-Atp6	plaque_Resident_mac
1.00521e-51	-1.41537	0.335	0.869	3.1799e-47	Resident_mac	Txnip	plaque_Resident_mac
1.00043e-50	1.56766	0.911	0.842	3.16475e-46	Resident_mac	Ubc	plaque_Resident_mac
2.6206e-50	1.79369	0.901	0.829	8.29e-46	Resident_mac	Cd14	plaque_Resident_mac
5.92055e-50	1.7596	0.523	0	1.87291e-45	Resident_mac	Hn1	plaque_Resident_mac
2.57559e-49	1.13514	0.973	0.933	8.14763e-45	Resident_mac	Lgmn	plaque_Resident_mac
4.71204e-49	1.90194	0.65	0.195	1.49061e-44	Resident_mac	Gm10073	plaque_Resident_mac
2.59663e-48	1.15602	0.903	0.862	8.21418e-44	Resident_mac	Rpl13a	plaque_Resident_mac
4.75807e-48	-1.30771	0.352	0.872	1.50517e-43	Resident_mac	mt-Nd4l	plaque_Resident_mac
1.54586e-47	1.7131	0.504	0	4.89018e-43	Resident_mac	Atp5o	plaque_Resident_mac
1.59038e-46	-2.68701	0.704	0.956	5.03102e-42	Resident_mac	Gm42418	plaque_Resident_mac
2.80342e-46	1.46679	0.957	0.896	8.86835e-42	Resident_mac	Dusp1	plaque_Resident_mac
7.02294e-46	1.73918	0.49	0	2.22164e-41	Resident_mac	Gnb2l1	plaque_Resident_mac
6.04028e-45	1.57171	0.482	0	1.91078e-40	Resident_mac	Tceb1	plaque_Resident_mac
5.08859e-44	1.55378	0.475	0	1.60972e-39	Resident_mac	Gm9843	plaque_Resident_mac
1.1974e-42	1.77944	0.463	0	3.78785e-38	Resident_mac	AF251705	plaque_Resident_mac
2.01799e-42	1.62729	0.461	0	6.38369e-38	Resident_mac	Myeov2	plaque_Resident_mac
1.09845e-40	1.36078	0.953	0.883	3.47483e-36	Resident_mac	Junb	plaque_Resident_mac
5.49492e-40	1.50186	0.451	0.01	1.73826e-35	Resident_mac	Tonsl	plaque_Resident_mac
1.71953e-38	1.69458	0.558	0.107	5.43955e-34	Resident_mac	Spp1	plaque_Resident_mac
5.31236e-38	1.4736	0.422	0	1.68051e-33	Resident_mac	Rpl6l	plaque_Resident_mac
1.02394e-36	1.43028	0.411	0	3.23912e-32	Resident_mac	2700060E02Rik	plaque_Resident_mac
1.66969e-36	1.43722	0.409	0	5.28188e-32	Resident_mac	Gm8730	plaque_Resident_mac
4.42401e-36	1.43723	0.405	0	1.39949e-31	Resident_mac	Vimp	plaque_Resident_mac
2.24061e-33	1.2624	0.86	0.802	7.08795e-29	Resident_mac	Lgals1	plaque_Resident_mac
9.12078e-33	3.01847	0.772	0.49	2.88527e-28	Resident_mac	Ccl7	plaque_Resident_mac
2.31179e-32	1.26106	0.37	0	7.31311e-28	Resident_mac	Stra13	plaque_Resident_mac
3.67972e-32	1.24898	0.368	0	1.16404e-27	Resident_mac	Gltscr2	plaque_Resident_mac
2.19602e-31	1.34161	0.434	0.064	6.9469e-27	Resident_mac	Gm9493	plaque_Resident_mac
2.33585e-31	1.214	0.36	0	7.38923e-27	Resident_mac	Gm10020	plaque_Resident_mac
2.82227e-31	1.494	0.498	0.138	8.92797e-27	Resident_mac	Gm2000	plaque_Resident_mac
1.28684e-29	1.91005	0.947	0.936	4.0708e-25	Resident_mac	Wfdc17	plaque_Resident_mac
1.40073e-29	1.20231	0.342	0	4.43108e-25	Resident_mac	Nhp2l1	plaque_Resident_mac
3.43753e-29	1.19387	0.339	0	1.08743e-24	Resident_mac	Fam195b	plaque_Resident_mac
1.29845e-28	1.55592	0.625	0.362	4.10752e-24	Resident_mac	Nupr1	plaque_Resident_mac
1.94569e-27	1.1466	0.654	0.366	6.15499e-23	Resident_mac	AY036118	plaque_Resident_mac
2.52074e-26	1.21082	0.309	0	7.97412e-22	Resident_mac	Wbp5	plaque_Resident_mac
9.16915e-26	1.03203	0.304	0	2.90057e-21	Resident_mac	2310036O22Rik	plaque_Resident_mac
5.80765e-25	1.45125	0.34	0.03	1.83719e-20	Resident_mac	Hbb-bs	plaque_Resident_mac
1.80022e-24	1.05165	0.29	0	5.69482e-20	Resident_mac	Ifi30	plaque_Resident_mac
1.3028e-23	1.09884	0.364	0.06	4.12128e-19	Resident_mac	Gm6563	plaque_Resident_mac
4.92297e-23	1.25012	0.477	0.201	1.55733e-18	Resident_mac	Rpl10-ps3	plaque_Resident_mac
9.00448e-22	1.00081	0.261	0	2.84848e-17	Resident_mac	Hmha1	plaque_Resident_mac
1.89064e-21	1.35784	0.84	0.802	5.98085e-17	Resident_mac	Jun	plaque_Resident_mac
1.28968e-19	1.08539	0.409	0.144	4.07978e-15	Resident_mac	Igfbp7	plaque_Resident_mac
2.05835e-19	1.05586	0.79	0.523	6.51139e-15	Resident_mac	Cxcl2	plaque_Resident_mac
1.00475e-18	1.03822	0.333	0.077	3.17843e-14	Resident_mac	Rps12-ps3	plaque_Resident_mac
4.8606e-17	1.35692	0.652	0.513	1.5376e-12	Resident_mac	Ccl9	plaque_Resident_mac
3.15176e-14	1.02848	0.276	0.064	9.97027e-10	Resident_mac	Dcn	plaque_Resident_mac
1.41167e-10	1.0713	0.541	0.493	4.46568e-06	Resident_mac	Gsn	plaque_Resident_mac
1.01214e-16	-3.1839	0	0.906	3.20181e-12	Fcgr4_mac	Rack1	plaque_Fcgr4_mac
1.01214e-16	-3.00079	0	0.906	3.20181e-12	Fcgr4_mac	Cd300c2	plaque_Fcgr4_mac
1.01214e-16	-2.94307	0	0.906	3.20181e-12	Fcgr4_mac	Elob	plaque_Fcgr4_mac
5.2094e-16	-3.16674	0	0.875	1.64794e-11	Fcgr4_mac	Sem1	plaque_Fcgr4_mac
2.58586e-15	-2.13696	0	0.844	8.1801e-11	Fcgr4_mac	Selenok	plaque_Fcgr4_mac
1.23897e-14	-1.98966	0	0.812	3.91935e-10	Fcgr4_mac	Selenof	plaque_Fcgr4_mac
1.23897e-14	-2.41012	0	0.812	3.91935e-10	Fcgr4_mac	Selenow	plaque_Fcgr4_mac
1.72796e-14	3.45699	0.963	0	5.46623e-10	Fcgr4_mac	Shfm1	plaque_Fcgr4_mac
1.72796e-14	4.51427	0.963	0	5.46623e-10	Fcgr4_mac	Gm10116	plaque_Fcgr4_mac
3.26798e-14	-3.06894	0.704	1	1.03379e-09	Fcgr4_mac	Rps21	plaque_Fcgr4_mac
5.73475e-14	-2.02916	0	0.781	1.81413e-09	Fcgr4_mac	Eloc	plaque_Fcgr4_mac
3.99217e-13	-2.42978	0.907	0.969	1.26288e-08	Fcgr4_mac	Rps8	plaque_Fcgr4_mac
7.03842e-13	-1.90027	0.981	1	2.22653e-08	Fcgr4_mac	Fau	plaque_Fcgr4_mac
1.11137e-12	-1.99916	0	0.719	3.51571e-08	Fcgr4_mac	Cops9	plaque_Fcgr4_mac
1.11137e-12	-1.9992	0	0.719	3.51571e-08	Fcgr4_mac	Jpt1	plaque_Fcgr4_mac
2.5596e-12	1.66386	1	1	8.09704e-08	Fcgr4_mac	Ftl1	plaque_Fcgr4_mac
3.17206e-12	-1.97282	0.907	0.969	1.00345e-07	Fcgr4_mac	Rpl39	plaque_Fcgr4_mac
4.24412e-12	2.86246	0.852	0	1.34258e-07	Fcgr4_mac	Selk	plaque_Fcgr4_mac
4.24412e-12	2.98298	0.852	0	1.34258e-07	Fcgr4_mac	Tceb2	plaque_Fcgr4_mac
4.25471e-12	-2.34484	0.722	0.969	1.34594e-07	Fcgr4_mac	Rps10	plaque_Fcgr4_mac
4.66077e-12	-1.62851	0	0.688	1.47439e-07	Fcgr4_mac	Atp5o.1	plaque_Fcgr4_mac
9.93429e-12	2.87769	0.833	0	3.14261e-07	Fcgr4_mac	Sepw1	plaque_Fcgr4_mac
9.93678e-12	2.84289	0.833	0	3.1434e-07	Fcgr4_mac	Gm8797	plaque_Fcgr4_mac
1.17216e-11	-2.26747	0.667	0.938	3.70802e-07	Fcgr4_mac	Rpsa	plaque_Fcgr4_mac
1.27045e-11	-2.59019	0.704	0.938	4.01893e-07	Fcgr4_mac	Rps12	plaque_Fcgr4_mac
1.30548e-11	-2.65597	0.963	0.938	4.12976e-07	Fcgr4_mac	Rps24	plaque_Fcgr4_mac
1.89442e-11	-1.41937	0	0.656	5.9928e-07	Fcgr4_mac	Rtraf	plaque_Fcgr4_mac
1.89442e-11	-1.69804	0	0.656	5.9928e-07	Fcgr4_mac	Snu13	plaque_Fcgr4_mac
4.9874e-11	1.20029	1	0.906	1.57772e-06	Fcgr4_mac	Rpl35	plaque_Fcgr4_mac
5.30118e-11	1.19918	1	1	1.67697e-06	Fcgr4_mac	Ubb	plaque_Fcgr4_mac
5.62373e-11	1.59046	1	0.906	1.77901e-06	Fcgr4_mac	Rps19	plaque_Fcgr4_mac
6.43363e-11	-1.82617	0.833	0.938	2.03521e-06	Fcgr4_mac	Rpl18	plaque_Fcgr4_mac
7.46903e-11	-1.55819	0	0.625	2.36275e-06	Fcgr4_mac	Cenpx	plaque_Fcgr4_mac
7.46903e-11	-1.53055	0	0.625	2.36275e-06	Fcgr4_mac	Grk2	plaque_Fcgr4_mac
1.04853e-10	-1.20993	0.944	0.969	3.31693e-06	Fcgr4_mac	Rpl11	plaque_Fcgr4_mac
1.20387e-10	-1.57542	0.889	0.969	3.80833e-06	Fcgr4_mac	Rps2	plaque_Fcgr4_mac
1.72976e-10	-1.21901	0.963	1	5.47192e-06	Fcgr4_mac	Rplp2	plaque_Fcgr4_mac
1.78731e-10	-1.91725	0.426	0.938	5.65397e-06	Fcgr4_mac	Eef1b2	plaque_Fcgr4_mac
2.49967e-10	2.31191	0.759	0	7.90745e-06	Fcgr4_mac	Hn1	plaque_Fcgr4_mac
2.85872e-10	-1.3444	0	0.594	9.04328e-06	Fcgr4_mac	Selenos	plaque_Fcgr4_mac
3.08757e-10	-2.38032	0.796	0.906	9.76721e-06	Fcgr4_mac	Rps20	plaque_Fcgr4_mac
3.13252e-10	-2.80101	0.759	0.906	9.90942e-06	Fcgr4_mac	Rpl30	plaque_Fcgr4_mac
5.49433e-10	-1.30209	0.778	1	1.73808e-05	Fcgr4_mac	H3f3a	plaque_Fcgr4_mac
5.56395e-10	-1.66786	0.093	0.75	1.7601e-05	Fcgr4_mac	Taf10	plaque_Fcgr4_mac
6.86483e-10	-1.35201	1	0.938	2.17162e-05	Fcgr4_mac	Rpl35a	plaque_Fcgr4_mac
8.54866e-10	-1.68744	0.926	0.938	2.70428e-05	Fcgr4_mac	Rpl23	plaque_Fcgr4_mac
9.62495e-10	-1.25193	1	1	3.04476e-05	Fcgr4_mac	Rplp1	plaque_Fcgr4_mac
9.7279e-10	-1.74177	0.778	0.906	3.07732e-05	Fcgr4_mac	Rpl28	plaque_Fcgr4_mac
1.06304e-09	-1.32382	0	0.562	3.36282e-05	Fcgr4_mac	Rex1bd	plaque_Fcgr4_mac
1.17796e-09	2.09398	0.981	0.75	3.72634e-05	Fcgr4_mac	Dusp1	plaque_Fcgr4_mac
1.2432e-09	-1.80077	0.833	0.906	3.93273e-05	Fcgr4_mac	Rps26	plaque_Fcgr4_mac
2.35389e-09	2.41262	0.704	0	7.4463e-05	Fcgr4_mac	2025-09-15	plaque_Fcgr4_mac
2.53271e-09	-1.52776	0.852	0.938	8.01198e-05	Fcgr4_mac	Rps15a	plaque_Fcgr4_mac
2.53409e-09	-1.15075	0.981	0.969	8.01633e-05	Fcgr4_mac	Rps27a	plaque_Fcgr4_mac
2.58067e-09	-1.53888	0.926	0.906	8.1637e-05	Fcgr4_mac	Rpl38	plaque_Fcgr4_mac
2.86407e-09	-1.56764	0.889	0.938	9.06021e-05	Fcgr4_mac	Rps13	plaque_Fcgr4_mac
3.21561e-09	1.87886	0.963	0.656	0.000101723	Fcgr4_mac	Cd72	plaque_Fcgr4_mac
3.40852e-09	-1.51477	0.963	0.906	0.000107825	Fcgr4_mac	Tpt1	plaque_Fcgr4_mac
3.8437e-09	-1.20046	0	0.531	0.000121591	Fcgr4_mac	Trir	plaque_Fcgr4_mac
3.90647e-09	-1.58734	0.296	0.844	0.000123577	Fcgr4_mac	Nsa2	plaque_Fcgr4_mac
4.30196e-09	1.41395	0.944	0.844	0.000136088	Fcgr4_mac	Rpl13a	plaque_Fcgr4_mac
4.81465e-09	2.11946	0.685	0	0.000152307	Fcgr4_mac	Atp5o	plaque_Fcgr4_mac
4.83188e-09	-1.61646	0.574	0.906	0.000152852	Fcgr4_mac	Rpl29	plaque_Fcgr4_mac
5.55473e-09	-1.16048	1	0.938	0.000175718	Fcgr4_mac	Rps16	plaque_Fcgr4_mac
6.87807e-09	1.09034	1	1	0.000217581	Fcgr4_mac	H3f3b	plaque_Fcgr4_mac
7.15548e-09	-1.38944	0.889	0.938	0.000226356	Fcgr4_mac	Rps7	plaque_Fcgr4_mac
7.84239e-09	-1.17346	0.944	0.969	0.000248086	Fcgr4_mac	Rpl9	plaque_Fcgr4_mac
7.99346e-09	-1.31196	0.907	0.938	0.000252865	Fcgr4_mac	Rpl19	plaque_Fcgr4_mac
8.91637e-09	1.54215	0.944	0.688	0.000282061	Fcgr4_mac	Rpl4	plaque_Fcgr4_mac
9.69596e-09	2.13009	0.667	0	0.000306722	Fcgr4_mac	AF251705	plaque_Fcgr4_mac
9.96459e-09	1.6637	0.944	0.781	0.00031522	Fcgr4_mac	Ubc	plaque_Fcgr4_mac
1.32767e-08	-1.13762	0.944	0.969	0.000419997	Fcgr4_mac	Rpl6	plaque_Fcgr4_mac
1.35247e-08	-1.17034	0	0.5	0.000427841	Fcgr4_mac	Arhgap45	plaque_Fcgr4_mac
1.35247e-08	-1.26769	0	0.5	0.000427841	Fcgr4_mac	Selenop	plaque_Fcgr4_mac
1.92428e-08	2.35661	0.648	0	0.000608727	Fcgr4_mac	Rpl23a-ps3	plaque_Fcgr4_mac
1.92428e-08	2.87627	0.648	0	0.000608727	Fcgr4_mac	Sepp1	plaque_Fcgr4_mac
2.0945e-08	-1.40362	0.907	0.906	0.000662574	Fcgr4_mac	Rps3a1	plaque_Fcgr4_mac
2.64284e-08	-1.72834	0.667	0.875	0.000836038	Fcgr4_mac	Rpl22	plaque_Fcgr4_mac
3.52056e-08	1.44392	0.944	0.906	0.00111369	Fcgr4_mac	Rps6	plaque_Fcgr4_mac
4.63502e-08	-1.71482	0	0.469	0.00146624	Fcgr4_mac	Ifi207	plaque_Fcgr4_mac
4.63502e-08	-1.09212	0	0.469	0.00146624	Fcgr4_mac	Vps28	plaque_Fcgr4_mac
5.38999e-08	1.73062	0.981	0.812	0.00170507	Fcgr4_mac	Junb	plaque_Fcgr4_mac
1.14077e-07	-1.0611	0.963	0.938	0.00360872	Fcgr4_mac	Rpl34	plaque_Fcgr4_mac
1.3781e-07	1.78488	0.593	0	0.00435949	Fcgr4_mac	Rpl6l	plaque_Fcgr4_mac
1.37835e-07	2.07658	0.593	0	0.00436027	Fcgr4_mac	Gm8730	plaque_Fcgr4_mac
1.37835e-07	1.81762	0.593	0	0.00436027	Fcgr4_mac	Gm9843	plaque_Fcgr4_mac
1.5086e-07	-1.46562	0.833	0.906	0.0047723	Fcgr4_mac	Rpl21	plaque_Fcgr4_mac
1.54843e-07	-2.43199	0	0.438	0.00489831	Fcgr4_mac	Trbc1	plaque_Fcgr4_mac
1.54843e-07	-3.05613	0	0.438	0.00489831	Fcgr4_mac	Trbc2	plaque_Fcgr4_mac
1.54843e-07	-1.31932	0	0.438	0.00489831	Fcgr4_mac	Nsd3	plaque_Fcgr4_mac
1.54843e-07	-1.06511	0	0.438	0.00489831	Fcgr4_mac	AC160336.1	plaque_Fcgr4_mac
2.08739e-07	-1.05998	0.074	0.625	0.00660325	Fcgr4_mac	Hnrnpa0	plaque_Fcgr4_mac
2.09077e-07	-1.29871	0.944	0.969	0.00661393	Fcgr4_mac	Hsp90ab1	plaque_Fcgr4_mac
2.09859e-07	1.71501	0.926	0.812	0.00663867	Fcgr4_mac	Cd81	plaque_Fcgr4_mac
2.25861e-07	-1.6518	0.537	0.844	0.0071449	Fcgr4_mac	Rpl12	plaque_Fcgr4_mac
2.45061e-07	-1.31996	0.667	0.906	0.00775228	Fcgr4_mac	Gapdh	plaque_Fcgr4_mac
2.58407e-07	1.9548	0.574	0	0.00817446	Fcgr4_mac	Myeov2	plaque_Fcgr4_mac
2.58407e-07	-1.29668	0.148	0.719	0.00817446	Fcgr4_mac	Nme2	plaque_Fcgr4_mac
2.72127e-07	-1.14665	1	0.906	0.00860846	Fcgr4_mac	Eef1a1	plaque_Fcgr4_mac
5.04707e-07	-1.42349	0	0.406	0.0159659	Fcgr4_mac	Ighm	plaque_Fcgr4_mac
6.18241e-07	1.58975	0.889	0.562	0.0195574	Fcgr4_mac	C1qc	plaque_Fcgr4_mac
9.66497e-07	-1.20596	0.778	0.875	0.0305742	Fcgr4_mac	Rpl8	plaque_Fcgr4_mac
1.04024e-06	-1.03101	0.944	0.875	0.0329069	Fcgr4_mac	Rpl27a	plaque_Fcgr4_mac
1.35785e-06	2.20703	0.981	0.531	0.0429542	Fcgr4_mac	Lyz2	plaque_Fcgr4_mac
1.57346e-06	1.67716	0.519	0	0.0497747	Fcgr4_mac	Tonsl	plaque_Fcgr4_mac
1.60658e-06	-1.2962	0	0.375	0.0508225	Fcgr4_mac	Mia2	plaque_Fcgr4_mac
1.67896e-06	2.46226	0.778	0.438	0.0531122	Fcgr4_mac	Cd14	plaque_Fcgr4_mac
1.85104e-06	2.00041	0.796	0.25	0.0585558	Fcgr4_mac	Cxcl2	plaque_Fcgr4_mac
2.10324e-06	1.27509	0.944	0.625	0.0665338	Fcgr4_mac	C1qb	plaque_Fcgr4_mac
2.20212e-06	1.58428	0.852	0.438	0.0696619	Fcgr4_mac	Cd63	plaque_Fcgr4_mac
2.22352e-06	1.04438	0.963	0.844	0.0703389	Fcgr4_mac	Rpl3	plaque_Fcgr4_mac
2.33416e-06	1.59505	0.889	0.656	0.0738387	Fcgr4_mac	Lgmn	plaque_Fcgr4_mac
2.33856e-06	-1.10351	0.111	0.625	0.0739779	Fcgr4_mac	Hnrnpd	plaque_Fcgr4_mac
2.45985e-06	-1.0816	0.704	0.906	0.0778148	Fcgr4_mac	Rpl10a	plaque_Fcgr4_mac
1.15648e-41	3.47515	0.835	0	3.6584e-37	CD8_T_cells	Rpl23a-ps3	plaque_CD8_T_cells
4.02925e-40	3.67467	0.967	0.231	1.27461e-35	CD8_T_cells	Apoe	plaque_CD8_T_cells
1.53392e-39	-3.0919	0.67	1	4.8524e-35	CD8_T_cells	Rpl30	plaque_CD8_T_cells
1.6912e-39	-2.9444	0.813	1	5.34995e-35	CD8_T_cells	Rps21	plaque_CD8_T_cells
2.34551e-39	-4.43839	0	0.969	7.41977e-35	CD8_T_cells	Trbc2	plaque_CD8_T_cells
4.14362e-39	-2.64971	0.791	1	1.31079e-34	CD8_T_cells	Rps10	plaque_CD8_T_cells
4.49272e-39	-2.58931	0.901	1	1.42123e-34	CD8_T_cells	Rps24	plaque_CD8_T_cells
1.63616e-38	2.31197	1	0.912	5.17584e-34	CD8_T_cells	Rpl13a	plaque_CD8_T_cells
7.12543e-38	-2.05509	0.945	1	2.25406e-33	CD8_T_cells	Fau	plaque_CD8_T_cells
1.86214e-36	-2.20327	0.89	1	5.89069e-32	CD8_T_cells	Rps8	plaque_CD8_T_cells
3.99758e-36	-2.99042	0	0.919	1.26459e-31	CD8_T_cells	Sem1	plaque_CD8_T_cells
1.00838e-35	-1.65454	0.89	1	3.1899e-31	CD8_T_cells	Tpt1	plaque_CD8_T_cells
1.07941e-35	-2.13571	0.89	1	3.41462e-31	CD8_T_cells	Rpl39	plaque_CD8_T_cells
1.81534e-35	-2.48887	0.703	1	5.74266e-31	CD8_T_cells	Rps12	plaque_CD8_T_cells
2.40161e-35	-3.08604	0	0.906	7.59727e-31	CD8_T_cells	Trac	plaque_CD8_T_cells
2.40161e-35	-2.93353	0	0.906	7.59727e-31	CD8_T_cells	Elob	plaque_CD8_T_cells
5.63829e-35	-2.31592	0.78	0.994	1.78362e-30	CD8_T_cells	Rpsa	plaque_CD8_T_cells
6.23013e-35	2.94642	0.725	0	1.97084e-30	CD8_T_cells	Selk	plaque_CD8_T_cells
3.36651e-34	-3.36284	0	0.887	1.06496e-29	CD8_T_cells	Rack1	plaque_CD8_T_cells
6.83222e-34	-1.88029	0.967	1	2.1613e-29	CD8_T_cells	Rpl23	plaque_CD8_T_cells
1.199e-33	2.98981	0.703	0	3.7929e-29	CD8_T_cells	Sepw1	plaque_CD8_T_cells
1.199e-33	3.01757	0.703	0	3.7929e-29	CD8_T_cells	Tceb2	plaque_CD8_T_cells
1.60602e-33	-1.66159	0.89	1	5.08047e-29	CD8_T_cells	Rps3a1	plaque_CD8_T_cells
6.05716e-33	-2.15773	0.648	0.994	1.91612e-28	CD8_T_cells	Rpl22	plaque_CD8_T_cells
1.05094e-32	-1.69316	0.912	0.994	3.32454e-28	CD8_T_cells	Rpl18	plaque_CD8_T_cells
1.16602e-32	-1.86527	0.868	1	3.68858e-28	CD8_T_cells	Rps26	plaque_CD8_T_cells
1.81082e-32	-2.33355	0.824	0.994	5.72834e-28	CD8_T_cells	Rps20	plaque_CD8_T_cells
2.7881e-32	2.07714	1	0.975	8.81989e-28	CD8_T_cells	Rps19	plaque_CD8_T_cells
3.31125e-32	-1.43526	0.945	1	1.04748e-27	CD8_T_cells	Rpl38	plaque_CD8_T_cells
3.85071e-32	-1.3884	0.967	1	1.21813e-27	CD8_T_cells	Rps13	plaque_CD8_T_cells
9.29212e-32	2.7535	0.67	0	2.93947e-27	CD8_T_cells	Shfm1	plaque_CD8_T_cells
9.29212e-32	3.04966	0.67	0	2.93947e-27	CD8_T_cells	Gm8730	plaque_CD8_T_cells
9.74209e-32	2.05625	0.989	0.869	3.08181e-27	CD8_T_cells	Ftl1	plaque_CD8_T_cells
2.51921e-31	3.00749	0.714	0.038	7.96926e-27	CD8_T_cells	Gm8797	plaque_CD8_T_cells
2.90304e-31	-2.68618	0	0.838	9.18347e-27	CD8_T_cells	Selenow	plaque_CD8_T_cells
3.91574e-31	1.59873	1	0.938	1.23871e-26	CD8_T_cells	mt-Atp6	plaque_CD8_T_cells
4.65588e-31	-1.19861	0.967	1	1.47284e-26	CD8_T_cells	Rpl19	plaque_CD8_T_cells
2.52161e-29	-1.47911	0.912	1	7.97685e-25	CD8_T_cells	Rpl21	plaque_CD8_T_cells
2.92459e-29	-1.75624	0.714	0.994	9.25166e-25	CD8_T_cells	Rpl28	plaque_CD8_T_cells
1.04821e-28	2.68726	0.615	0	3.31591e-24	CD8_T_cells	Hn1	plaque_CD8_T_cells
2.32092e-28	1.9192	0.978	0.812	7.34201e-24	CD8_T_cells	Rpl4	plaque_CD8_T_cells
1.67103e-27	-1.10495	1	1	5.28613e-23	CD8_T_cells	Rpl34	plaque_CD8_T_cells
1.9969e-27	-1.28699	0.978	1	6.31699e-23	CD8_T_cells	Rps27a	plaque_CD8_T_cells
3.6811e-27	-1.22025	0.956	1	1.16448e-22	CD8_T_cells	Eef1a1	plaque_CD8_T_cells
3.82659e-27	-1.22888	0.934	1	1.2105e-22	CD8_T_cells	Rpl35a	plaque_CD8_T_cells
9.24214e-27	-1.12361	0.923	1	2.92366e-22	CD8_T_cells	Rpl11	plaque_CD8_T_cells
1.39411e-26	2.35173	0.901	0.55	4.41012e-22	CD8_T_cells	Ubc	plaque_CD8_T_cells
1.40969e-26	1.88858	0.967	0.863	4.45943e-22	CD8_T_cells	Rps6	plaque_CD8_T_cells
2.38951e-26	2.51306	0.571	0	7.55898e-22	CD8_T_cells	Tonsl	plaque_CD8_T_cells
4.6296e-26	1.08469	1	1	1.46453e-21	CD8_T_cells	Ubb	plaque_CD8_T_cells
3.38917e-25	2.59028	0.549	0	1.07213e-20	CD8_T_cells	Gnb2l1	plaque_CD8_T_cells
4.7392e-25	-1.11271	0.978	1	1.4992e-20	CD8_T_cells	Rps16	plaque_CD8_T_cells
7.87309e-25	-1.20955	0.934	1	2.49057e-20	CD8_T_cells	Rpl6	plaque_CD8_T_cells
9.07286e-25	2.84146	0.714	0.15	2.87011e-20	CD8_T_cells	Lyz2	plaque_CD8_T_cells
1.10033e-24	-2.12052	0.341	0.919	3.48079e-20	CD8_T_cells	Eef1b2	plaque_CD8_T_cells
1.18515e-24	-2.05607	0	0.713	3.74911e-20	CD8_T_cells	Selenok	plaque_CD8_T_cells
1.80403e-24	2.7014	0.604	0.044	5.70687e-20	CD8_T_cells	Gm9493	plaque_CD8_T_cells
2.37878e-24	2.70098	0.67	0.106	7.52504e-20	CD8_T_cells	Gm10073	plaque_CD8_T_cells
8.23594e-24	-1.56093	0.626	0.975	2.60536e-19	CD8_T_cells	Rpl29	plaque_CD8_T_cells
1.67767e-23	2.38816	0.516	0	5.30715e-19	CD8_T_cells	Rpl6l	plaque_CD8_T_cells
1.67767e-23	2.49109	0.516	0	5.30715e-19	CD8_T_cells	Gm10116	plaque_CD8_T_cells
1.67767e-23	2.39326	0.516	0	5.30715e-19	CD8_T_cells	Gm9843	plaque_CD8_T_cells
5.68478e-23	1.31962	1	0.988	1.79832e-18	CD8_T_cells	Rpl35	plaque_CD8_T_cells
6.7453e-23	-1.11744	0.967	1	2.13381e-18	CD8_T_cells	Rplp2	plaque_CD8_T_cells
9.99274e-23	1.247	0.989	0.95	3.1611e-18	CD8_T_cells	Rpl3	plaque_CD8_T_cells
1.28651e-22	-1.14145	0.956	1	4.06976e-18	CD8_T_cells	Rplp1	plaque_CD8_T_cells
1.44628e-22	-2.01028	0	0.669	4.57515e-18	CD8_T_cells	Jpt1	plaque_CD8_T_cells
2.15811e-22	-1.16582	1	1	6.82696e-18	CD8_T_cells	Rps7	plaque_CD8_T_cells
2.29318e-22	-1.12664	0.923	0.994	7.25424e-18	CD8_T_cells	Rpl27a	plaque_CD8_T_cells
5.51441e-22	-1.01561	1	1	1.74443e-17	CD8_T_cells	Rpl37	plaque_CD8_T_cells
1.34691e-21	-1.30829	0.835	1	4.26081e-17	CD8_T_cells	Rps2	plaque_CD8_T_cells
1.47837e-21	-1.11611	0.89	0.994	4.67667e-17	CD8_T_cells	Rpl8	plaque_CD8_T_cells
2.0106e-21	-2.04348	0	0.644	6.36033e-17	CD8_T_cells	Vps28	plaque_CD8_T_cells
3.53358e-21	1.15032	1	1	1.11781e-16	CD8_T_cells	H3f3b	plaque_CD8_T_cells
7.97412e-21	1.65617	1	0.938	2.52253e-16	CD8_T_cells	Junb	plaque_CD8_T_cells
1.26784e-20	1.22597	1	0.988	4.0107e-16	CD8_T_cells	Rps18	plaque_CD8_T_cells
1.65468e-20	-1.79637	0.659	0.919	5.23441e-16	CD8_T_cells	Rpl12	plaque_CD8_T_cells
2.58178e-20	-1.99326	0	0.619	8.1672e-16	CD8_T_cells	Nsd3	plaque_CD8_T_cells
3.15293e-20	2.16134	0.451	0	9.97399e-16	CD8_T_cells	Whsc1l1	plaque_CD8_T_cells
3.15293e-20	2.07587	0.451	0	9.97399e-16	CD8_T_cells	Atp5o	plaque_CD8_T_cells
4.31806e-20	-1.04003	0.934	1	1.36597e-15	CD8_T_cells	Rpl24	plaque_CD8_T_cells
8.69789e-20	-1.71334	0.077	0.725	2.75149e-15	CD8_T_cells	Taf10	plaque_CD8_T_cells
8.98685e-20	-3.38811	0	0.606	2.8429e-15	CD8_T_cells	Trbc1	plaque_CD8_T_cells
1.07126e-19	2.19273	0.44	0	3.38884e-15	CD8_T_cells	Gltscr2	plaque_CD8_T_cells
1.66471e-19	-1.83589	0	0.6	5.26614e-15	CD8_T_cells	Snu13	plaque_CD8_T_cells
1.20275e-18	2.27664	0.418	0	3.80479e-14	CD8_T_cells	Gm10020	plaque_CD8_T_cells
1.2028e-18	2.23259	0.418	0	3.80493e-14	CD8_T_cells	Hmha1	plaque_CD8_T_cells
2.32844e-18	2.43587	0.451	0.019	7.3658e-14	CD8_T_cells	Gm2000	plaque_CD8_T_cells
3.0181e-18	-1.54898	0.22	0.844	9.54745e-14	CD8_T_cells	Nsa2	plaque_CD8_T_cells
3.3858e-18	-1.73883	0	0.569	1.07106e-13	CD8_T_cells	Rtraf	plaque_CD8_T_cells
3.97545e-18	1.94938	0.407	0	1.25759e-13	CD8_T_cells	2025-09-15	plaque_CD8_T_cells
8.49238e-18	2.20116	0.429	0.013	2.68648e-13	CD8_T_cells	Spp1	plaque_CD8_T_cells
1.37638e-17	-1.79213	0.253	0.838	4.35405e-13	CD8_T_cells	Txnip	plaque_CD8_T_cells
2.39589e-17	-1.12181	0.758	1	7.57916e-13	CD8_T_cells	Rpl10a	plaque_CD8_T_cells
3.47372e-17	-1.56337	0	0.544	1.09888e-12	CD8_T_cells	Selenof	plaque_CD8_T_cells
5.63088e-17	-1.3866	0.33	0.887	1.78127e-12	CD8_T_cells	Atp5g2	plaque_CD8_T_cells
7.76629e-17	-1.54107	0.209	0.838	2.45679e-12	CD8_T_cells	Aes	plaque_CD8_T_cells
1.08354e-16	-1.69674	0	0.531	3.42767e-12	CD8_T_cells	Cops9	plaque_CD8_T_cells
1.36028e-16	1.85702	0.374	0	4.3031e-12	CD8_T_cells	Rpl13-ps3	plaque_CD8_T_cells
1.90124e-16	-1.57759	0	0.525	6.01439e-12	CD8_T_cells	Atp5o.1	plaque_CD8_T_cells
7.83626e-16	-1.1839	0.516	0.944	2.47892e-11	CD8_T_cells	Rpl7a	plaque_CD8_T_cells
1.0012e-15	-1.60675	0	0.506	3.1672e-11	CD8_T_cells	Eloc	plaque_CD8_T_cells
1.37218e-15	1.76556	0.352	0	4.34077e-11	CD8_T_cells	Nhp2l1	plaque_CD8_T_cells
1.50053e-15	-1.42412	0.374	0.894	4.74678e-11	CD8_T_cells	Gapdh	plaque_CD8_T_cells
5.07715e-15	-1.57121	0	0.488	1.6061e-10	CD8_T_cells	Arhgap45	plaque_CD8_T_cells
3.41697e-14	-1.11894	0.692	0.963	1.08093e-09	CD8_T_cells	Hsp90ab1	plaque_CD8_T_cells
4.12452e-14	1.67025	0.319	0	1.30475e-09	CD8_T_cells	2700060E02Rik	plaque_CD8_T_cells
6.90085e-14	1.62018	0.692	0.35	2.18301e-09	CD8_T_cells	Ctsb	plaque_CD8_T_cells
1.15665e-13	1.13174	0.934	0.863	3.65896e-09	CD8_T_cells	Sub1	plaque_CD8_T_cells
1.26128e-13	1.64482	0.308	0	3.98995e-09	CD8_T_cells	Tceb1	plaque_CD8_T_cells
1.26128e-13	1.64817	0.308	0	3.98995e-09	CD8_T_cells	Myeov2	plaque_CD8_T_cells
1.28288e-13	-1.3321	0.099	0.631	4.05826e-09	CD8_T_cells	Mcl1	plaque_CD8_T_cells
1.97536e-13	1.34696	0.824	0.731	6.24886e-09	CD8_T_cells	Slc25a5	plaque_CD8_T_cells
8.76366e-13	-1.30392	0	0.425	2.7723e-08	CD8_T_cells	Grk2	plaque_CD8_T_cells
1.43607e-12	-1.22552	0	0.419	4.54286e-08	CD8_T_cells	Trir	plaque_CD8_T_cells
2.31676e-12	-1.2089	0.121	0.637	7.32884e-08	CD8_T_cells	H2-T23	plaque_CD8_T_cells
4.58421e-12	-1.09973	0.121	0.644	1.45017e-07	CD8_T_cells	Pak2	plaque_CD8_T_cells
6.17993e-12	-1.30766	0	0.4	1.95496e-07	CD8_T_cells	Selenos	plaque_CD8_T_cells
6.17993e-12	-1.18863	0	0.4	1.95496e-07	CD8_T_cells	Rex1bd	plaque_CD8_T_cells
6.7696e-12	-1.38577	0.077	0.537	2.1415e-07	CD8_T_cells	Nme2	plaque_CD8_T_cells
1.01805e-11	1.5345	0.264	0	3.22051e-07	CD8_T_cells	Ict1	plaque_CD8_T_cells
1.51983e-11	-1.14276	0.066	0.531	4.80784e-07	CD8_T_cells	Hnrnpa0	plaque_CD8_T_cells
1.61988e-11	1.59922	0.681	0.456	5.12433e-07	CD8_T_cells	Eif4a1	plaque_CD8_T_cells
2.57389e-11	-1.21915	0	0.381	8.14224e-07	CD8_T_cells	Cenpx	plaque_CD8_T_cells
4.11192e-11	-1.44701	0	0.375	1.30076e-06	CD8_T_cells	AC160336.1	plaque_CD8_T_cells
4.97542e-11	1.61919	0.319	0.031	1.57392e-06	CD8_T_cells	Cd63	plaque_CD8_T_cells
5.46705e-11	1.68997	0.396	0.081	1.72945e-06	CD8_T_cells	Rpl10-ps3	plaque_CD8_T_cells
6.86983e-11	1.47684	0.341	0.044	2.1732e-06	CD8_T_cells	Rps12-ps3	plaque_CD8_T_cells
1.26034e-10	1.2178	0.769	0.619	3.98695e-06	CD8_T_cells	Hspa5	plaque_CD8_T_cells
2.37576e-10	1.47748	0.264	0.013	7.51547e-06	CD8_T_cells	Ccl7	plaque_CD8_T_cells
5.6721e-10	1.63878	0.363	0.069	1.79431e-05	CD8_T_cells	C1qb	plaque_CD8_T_cells
7.27168e-10	1.19203	0.22	0	2.30032e-05	CD8_T_cells	Vimp	plaque_CD8_T_cells
8.18473e-10	1.48969	0.516	0.225	2.58916e-05	CD8_T_cells	AY036118	plaque_CD8_T_cells
1.13603e-09	-1.03178	0.011	0.356	3.59373e-05	CD8_T_cells	Rab21	plaque_CD8_T_cells
1.5418e-09	-1.1499	0	0.325	4.87734e-05	CD8_T_cells	Ighm	plaque_CD8_T_cells
2.07621e-09	1.26436	0.209	0	6.56788e-05	CD8_T_cells	2310036O22Rik	plaque_CD8_T_cells
2.07621e-09	1.28972	0.209	0	6.56788e-05	CD8_T_cells	Sepp1	plaque_CD8_T_cells
3.8375e-09	1.58352	0.648	0.412	0.000121395	CD8_T_cells	Dusp1	plaque_CD8_T_cells
1.1527e-08	-1.01355	0.154	0.581	0.000364646	CD8_T_cells	mt-Nd3	plaque_CD8_T_cells
1.38356e-08	1.44368	0.319	0.062	0.000437676	CD8_T_cells	C1qc	plaque_CD8_T_cells
1.65837e-08	1.11996	0.187	0	0.000524609	CD8_T_cells	Fam195b	plaque_CD8_T_cells
1.65837e-08	1.13533	0.187	0	0.000524609	CD8_T_cells	Stra13	plaque_CD8_T_cells
2.66247e-08	2.04139	0.385	0.119	0.000842247	CD8_T_cells	Jun	plaque_CD8_T_cells
2.99899e-08	1.27499	0.242	0.025	0.0009487	CD8_T_cells	Gm6563	plaque_CD8_T_cells
4.36655e-08	-1.01123	0.242	0.65	0.00138131	CD8_T_cells	mt-Nd4l	plaque_CD8_T_cells
1.29094e-07	1.03572	0.165	0	0.00408376	CD8_T_cells	Wbp5	plaque_CD8_T_cells
3.68595e-07	1.11949	0.352	0.1	0.0116601	CD8_T_cells	H2-Ab1	plaque_CD8_T_cells
7.22794e-07	1.15636	0.264	0.056	0.0228649	CD8_T_cells	Hbb-bs	plaque_CD8_T_cells
8.16896e-07	1.29298	0.231	0.038	0.0258417	CD8_T_cells	Nupr1	plaque_CD8_T_cells
2.05399e-06	1.71622	0.209	0.031	0.0649759	CD8_T_cells	Cxcl2	plaque_CD8_T_cells
2.60935e-06	1.1167	0.286	0.075	0.0825441	CD8_T_cells	Wfdc17	plaque_CD8_T_cells
4.14396e-61	-3.23634	0	0.936	1.3109e-56	Inflammatory_mac	Sem1	plaque_Inflammatory_mac
1.48386e-59	-2.76353	0	0.918	4.69403e-55	Inflammatory_mac	Elob	plaque_Inflammatory_mac
8.73571e-59	-3.09589	0	0.909	2.76345e-54	Inflammatory_mac	Rack1	plaque_Inflammatory_mac
2.92873e-57	-2.34647	0	0.891	9.26473e-53	Inflammatory_mac	Selenok	plaque_Inflammatory_mac
5.2426e-55	-2.12119	0	0.864	1.65844e-50	Inflammatory_mac	Selenof	plaque_Inflammatory_mac
2.89243e-54	-2.29925	0	0.855	9.14992e-50	Inflammatory_mac	Selenow	plaque_Inflammatory_mac
2.89253e-54	-2.55329	0	0.855	9.15024e-50	Inflammatory_mac	Cd300c2	plaque_Inflammatory_mac
1.57886e-53	-1.87359	0	0.845	4.99457e-49	Inflammatory_mac	Rtraf	plaque_Inflammatory_mac
1.12069e-50	4.76897	1	0	3.5452e-46	Inflammatory_mac	Gm10116	plaque_Inflammatory_mac
6.54569e-50	-1.86659	0	0.8	2.07066e-45	Inflammatory_mac	Cops9	plaque_Inflammatory_mac
1.70566e-48	-3.34084	0	0.782	5.39568e-44	Inflammatory_mac	Selenop	plaque_Inflammatory_mac
2.11736e-47	-2.88569	0.7	0.991	6.69806e-43	Inflammatory_mac	Rpl30	plaque_Inflammatory_mac
5.78612e-47	-2.898	0.758	0.991	1.83038e-42	Inflammatory_mac	Rps21	plaque_Inflammatory_mac
2.10385e-46	-1.5958	0	0.755	6.65532e-42	Inflammatory_mac	Atp5o.1	plaque_Inflammatory_mac
6.19561e-46	-2.4762	0.928	0.991	1.95992e-41	Inflammatory_mac	Rps24	plaque_Inflammatory_mac
7.15686e-46	4.35776	0.942	0	2.264e-41	Inflammatory_mac	Sepp1	plaque_Inflammatory_mac
1.02673e-45	-1.86235	0	0.745	3.24797e-41	Inflammatory_mac	Jpt1	plaque_Inflammatory_mac
4.9612e-45	-1.51017	0	0.736	1.56943e-40	Inflammatory_mac	Snu13	plaque_Inflammatory_mac
5.40297e-45	-2.35778	0.821	0.991	1.70918e-40	Inflammatory_mac	Rps20	plaque_Inflammatory_mac
8.65332e-45	-2.10885	0.981	0.991	2.73739e-40	Inflammatory_mac	Fau	plaque_Inflammatory_mac
1.09947e-44	-2.41114	0.7	0.991	3.47805e-40	Inflammatory_mac	Rpsa	plaque_Inflammatory_mac
1.3677e-44	-2.01161	0.947	0.991	4.32659e-40	Inflammatory_mac	Rpl23	plaque_Inflammatory_mac
2.55178e-44	-2.57743	0.725	0.973	8.0723e-40	Inflammatory_mac	Rps10	plaque_Inflammatory_mac
3.3828e-44	-2.22177	0.802	1	1.07011e-39	Inflammatory_mac	Rps26	plaque_Inflammatory_mac
2.163e-43	-2.55688	0.734	0.973	6.84243e-39	Inflammatory_mac	Rps12	plaque_Inflammatory_mac
3.22526e-43	3.1021	0.908	0	1.02028e-38	Inflammatory_mac	Selk	plaque_Inflammatory_mac
7.72084e-43	-2.01824	0.923	0.982	2.44241e-38	Inflammatory_mac	Rpl39	plaque_Inflammatory_mac
1.7073e-42	-1.93669	0.792	0.982	5.40087e-38	Inflammatory_mac	Rpl28	plaque_Inflammatory_mac
1.76684e-42	3.15053	0.899	0	5.58921e-38	Inflammatory_mac	Shfm1	plaque_Inflammatory_mac
2.45664e-42	-1.39489	0	0.7	7.77135e-38	Inflammatory_mac	Eloc	plaque_Inflammatory_mac
2.45672e-42	-1.9002	0	0.7	7.77159e-38	Inflammatory_mac	Ifi207	plaque_Inflammatory_mac
2.9302e-42	-2.2058	0.889	0.982	9.2694e-38	Inflammatory_mac	Rps8	plaque_Inflammatory_mac
7.20338e-41	-1.67036	0.86	0.991	2.27872e-36	Inflammatory_mac	Rpl21	plaque_Inflammatory_mac
1.13893e-40	2.88258	0.874	0	3.60289e-36	Inflammatory_mac	Sepw1	plaque_Inflammatory_mac
1.14521e-39	-1.75924	0.937	0.982	3.62277e-35	Inflammatory_mac	Tpt1	plaque_Inflammatory_mac
1.333e-39	-1.88603	0.657	0.982	4.21683e-35	Inflammatory_mac	Rpl22	plaque_Inflammatory_mac
1.52004e-39	-1.43366	0.937	0.991	4.8085e-35	Inflammatory_mac	Rpl19	plaque_Inflammatory_mac
3.40374e-39	-1.394	0.986	0.991	1.07674e-34	Inflammatory_mac	Rpl6	plaque_Inflammatory_mac
4.41104e-39	2.05421	0.995	0.909	1.39539e-34	Inflammatory_mac	Ubc	plaque_Inflammatory_mac
4.63485e-39	-1.18449	0	0.655	1.46619e-34	Inflammatory_mac	Vps28	plaque_Inflammatory_mac
6.18688e-39	1.50277	1	0.9	1.95716e-34	Inflammatory_mac	mt-Atp6	plaque_Inflammatory_mac
7.27029e-39	-1.44523	0.957	0.991	2.29988e-34	Inflammatory_mac	Rpl9	plaque_Inflammatory_mac
1.64509e-38	2.9353	0.855	0.036	5.20408e-34	Inflammatory_mac	Gm8797	plaque_Inflammatory_mac
2.03773e-38	-1.56386	0	0.645	6.44616e-34	Inflammatory_mac	Ighm	plaque_Inflammatory_mac
2.70871e-38	-1.58762	0.894	0.973	8.56872e-34	Inflammatory_mac	Rps15a	plaque_Inflammatory_mac
4.37752e-38	-1.38899	0.952	0.982	1.38479e-33	Inflammatory_mac	Rpl11	plaque_Inflammatory_mac
7.6212e-38	-1.36187	0.976	0.991	2.41089e-33	Inflammatory_mac	Rps27a	plaque_Inflammatory_mac
8.87564e-38	-1.15006	0	0.636	2.80772e-33	Inflammatory_mac	Grk2	plaque_Inflammatory_mac
9.86943e-38	1.39311	1	0.991	3.1221e-33	Inflammatory_mac	Ftl1	plaque_Inflammatory_mac
1.96327e-37	-1.71847	0.826	0.982	6.21062e-33	Inflammatory_mac	Rpl18	plaque_Inflammatory_mac
3.83098e-37	-1.32539	0	0.627	1.21189e-32	Inflammatory_mac	Selenos	plaque_Inflammatory_mac
3.83143e-37	-1.20557	0	0.627	1.21203e-32	Inflammatory_mac	Cenpx	plaque_Inflammatory_mac
1.09093e-36	-1.67186	0.696	0.982	3.45106e-32	Inflammatory_mac	Rpl29	plaque_Inflammatory_mac
1.63876e-36	-1.16382	0	0.618	5.18406e-32	Inflammatory_mac	Rex1bd	plaque_Inflammatory_mac
1.63905e-36	-1.21079	0	0.618	5.18497e-32	Inflammatory_mac	Nsd3	plaque_Inflammatory_mac
5.25744e-36	-1.38902	0.981	0.991	1.66314e-31	Inflammatory_mac	Eef1a1	plaque_Inflammatory_mac
6.3777e-36	-1.37544	0.966	0.982	2.01752e-31	Inflammatory_mac	Rpl35a	plaque_Inflammatory_mac
1.29461e-35	-1.44527	0.952	0.973	4.09537e-31	Inflammatory_mac	Rps3a1	plaque_Inflammatory_mac
2.46572e-35	-1.55138	0.957	0.964	7.80007e-31	Inflammatory_mac	Rpl38	plaque_Inflammatory_mac
4.26575e-35	-1.84735	0.377	0.927	1.34943e-30	Inflammatory_mac	Eef1b2	plaque_Inflammatory_mac
4.93737e-35	-1.44732	0.918	0.982	1.56189e-30	Inflammatory_mac	Rpl27a	plaque_Inflammatory_mac
5.48534e-35	-1.53703	0.845	0.973	1.73523e-30	Inflammatory_mac	Rps2	plaque_Inflammatory_mac
1.31628e-34	1.3596	1	0.936	4.16393e-30	Inflammatory_mac	Rps19	plaque_Inflammatory_mac
2.57731e-34	1.88	1	0.9	8.15305e-30	Inflammatory_mac	Cd14	plaque_Inflammatory_mac
2.94316e-34	-1.41486	0.908	0.964	9.31039e-30	Inflammatory_mac	Rps13	plaque_Inflammatory_mac
7.28542e-34	-1.42103	0.942	0.991	2.30467e-29	Inflammatory_mac	Rps7	plaque_Inflammatory_mac
1.86567e-33	-1.1588	0.942	0.991	5.90187e-29	Inflammatory_mac	Rplp2	plaque_Inflammatory_mac
5.94601e-33	-1.36568	0.816	0.982	1.88096e-28	Inflammatory_mac	Rpl8	plaque_Inflammatory_mac
1.08235e-32	2.61027	0.758	0	3.42389e-28	Inflammatory_mac	Tceb2	plaque_Inflammatory_mac
1.15948e-32	-1.21668	0.957	0.991	3.66789e-28	Inflammatory_mac	Rps16	plaque_Inflammatory_mac
1.40908e-32	1.09451	1	0.991	4.45748e-28	Inflammatory_mac	Ubb	plaque_Inflammatory_mac
1.65614e-32	-1.03854	0.986	0.991	5.23903e-28	Inflammatory_mac	Rpl37	plaque_Inflammatory_mac
2.02863e-32	-1.29295	0.947	0.982	6.41738e-28	Inflammatory_mac	Rplp1	plaque_Inflammatory_mac
4.18953e-32	-1.16202	0.99	0.982	1.32531e-27	Inflammatory_mac	Rpl34	plaque_Inflammatory_mac
4.69563e-32	-1.0723	0.019	0.609	1.48542e-27	Inflammatory_mac	Rab21	plaque_Inflammatory_mac
1.33812e-31	-1.52809	0	0.545	4.23301e-27	Inflammatory_mac	AC160336.1	plaque_Inflammatory_mac
2.25321e-31	-1.82065	0.609	0.936	7.1278e-27	Inflammatory_mac	Rpl12	plaque_Inflammatory_mac
4.3289e-31	1.01225	0.995	0.982	1.36941e-26	Inflammatory_mac	Rpl35	plaque_Inflammatory_mac
1.21366e-30	-1.11994	0.932	0.973	3.8393e-26	Inflammatory_mac	Rps4x	plaque_Inflammatory_mac
3.97155e-30	-1.46158	0.145	0.818	1.25636e-25	Inflammatory_mac	Pak2	plaque_Inflammatory_mac
4.71785e-30	-1.24079	0.097	0.745	1.49245e-25	Inflammatory_mac	Hnrnpa0	plaque_Inflammatory_mac
1.53322e-28	2.03984	0.691	0	4.85019e-24	Inflammatory_mac	2025-09-15	plaque_Inflammatory_mac
3.52799e-28	-1.20171	0.845	0.955	1.11604e-23	Inflammatory_mac	H3f3a	plaque_Inflammatory_mac
5.26135e-28	-1.56624	0.585	0.936	1.66437e-23	Inflammatory_mac	Gapdh	plaque_Inflammatory_mac
8.26395e-28	1.33191	1	0.964	2.61422e-23	Inflammatory_mac	Junb	plaque_Inflammatory_mac
1.50196e-27	-1.33771	0.71	0.927	4.7513e-23	Inflammatory_mac	Rpl7a	plaque_Inflammatory_mac
1.75596e-27	-1.4899	0.536	0.945	5.5548e-23	Inflammatory_mac	Mcl1	plaque_Inflammatory_mac
2.63917e-27	1.46747	0.986	0.864	8.34874e-23	Inflammatory_mac	Cd81	plaque_Inflammatory_mac
2.09626e-26	1.32272	0.995	1	6.63131e-22	Inflammatory_mac	H3f3b	plaque_Inflammatory_mac
2.94856e-26	-1.29705	0.546	0.936	9.32749e-22	Inflammatory_mac	Atp5g2	plaque_Inflammatory_mac
8.76603e-26	2.05043	0.643	0	2.77305e-21	Inflammatory_mac	AF251705	plaque_Inflammatory_mac
1.46111e-25	1.22099	0.976	0.855	4.62206e-21	Inflammatory_mac	Rps6	plaque_Inflammatory_mac
1.6551e-25	1.35371	0.957	0.855	5.23575e-21	Inflammatory_mac	Rpl13a	plaque_Inflammatory_mac
2.34976e-25	-1.38411	0.237	0.873	7.43322e-21	Inflammatory_mac	Aes	plaque_Inflammatory_mac
2.98155e-25	2.10864	0.633	0	9.43185e-21	Inflammatory_mac	Rpl23a-ps3	plaque_Inflammatory_mac
3.68358e-25	-1.4197	0.135	0.718	1.16526e-20	Inflammatory_mac	H2-T23	plaque_Inflammatory_mac
9.99195e-25	1.89859	0.623	0	3.16085e-20	Inflammatory_mac	Hn1	plaque_Inflammatory_mac
2.33683e-24	-1.35175	0.295	0.864	7.39232e-20	Inflammatory_mac	Nsa2	plaque_Inflammatory_mac
3.2999e-24	1.87584	0.614	0	1.04389e-19	Inflammatory_mac	Gm8730	plaque_Inflammatory_mac
4.5258e-24	-1.24106	0.14	0.718	1.43169e-19	Inflammatory_mac	Nme2	plaque_Inflammatory_mac
1.00582e-22	1.77937	0.599	0.018	3.1818e-18	Inflammatory_mac	Tonsl	plaque_Inflammatory_mac
1.50788e-22	-1.23307	0.232	0.818	4.77003e-18	Inflammatory_mac	Slc38a2	plaque_Inflammatory_mac
1.79928e-22	-2.16285	0	0.4	5.69184e-18	Inflammatory_mac	Trbc2	plaque_Inflammatory_mac
3.50296e-22	-1.07209	0.155	0.736	1.10813e-17	Inflammatory_mac	Taf10	plaque_Inflammatory_mac
1.0473e-21	1.5862	0.565	0	3.31304e-17	Inflammatory_mac	Tceb1	plaque_Inflammatory_mac
3.17946e-21	1.64087	0.556	0	1.00579e-16	Inflammatory_mac	Gnb2l1	plaque_Inflammatory_mac
3.51557e-21	-1.25703	0.768	0.936	1.11212e-16	Inflammatory_mac	Ucp2	plaque_Inflammatory_mac
5.51179e-21	1.71132	0.551	0	1.7436e-16	Inflammatory_mac	Atp5o	plaque_Inflammatory_mac
8.32094e-21	-1.00691	0.841	0.945	2.63225e-16	Inflammatory_mac	Rpl10a	plaque_Inflammatory_mac
8.54672e-21	1.87065	0.667	0.2	2.70367e-16	Inflammatory_mac	Gm10073	plaque_Inflammatory_mac
9.52313e-21	1.7748	0.546	0	3.01255e-16	Inflammatory_mac	Gm9843	plaque_Inflammatory_mac
1.39882e-20	1.81384	0.609	0.091	4.42504e-16	Inflammatory_mac	Gm2000	plaque_Inflammatory_mac
2.81484e-20	1.66272	0.536	0	8.90446e-16	Inflammatory_mac	Myeov2	plaque_Inflammatory_mac
4.63516e-20	-1.22603	0.932	0.991	1.46629e-15	Inflammatory_mac	Actg1	plaque_Inflammatory_mac
2.36452e-19	1.6374	0.517	0	7.47991e-15	Inflammatory_mac	Rpl6l	plaque_Inflammatory_mac
2.56205e-18	1.64431	0.522	0.027	8.10478e-14	Inflammatory_mac	Gm9493	plaque_Inflammatory_mac
2.5982e-18	2.09667	1	0.8	8.21913e-14	Inflammatory_mac	Apoe	plaque_Inflammatory_mac
7.11338e-18	1.3533	0.99	0.945	2.25025e-13	Inflammatory_mac	Dusp1	plaque_Inflammatory_mac
3.36633e-17	-1.81016	0	0.309	1.06491e-12	Inflammatory_mac	Trbc1	plaque_Inflammatory_mac
3.83852e-17	1.12533	0.976	0.864	1.21428e-12	Inflammatory_mac	Lgmn	plaque_Inflammatory_mac
1.6859e-16	1.41086	0.454	0	5.33317e-12	Inflammatory_mac	Nhp2l1	plaque_Inflammatory_mac
4.27124e-16	1.3194	0.662	0.255	1.35116e-11	Inflammatory_mac	AY036118	plaque_Inflammatory_mac
4.42682e-16	1.38224	0.444	0	1.40038e-11	Inflammatory_mac	Vimp	plaque_Inflammatory_mac
4.42682e-16	1.45879	0.444	0	1.40038e-11	Inflammatory_mac	Gm10020	plaque_Inflammatory_mac
9.67003e-16	-1.2665	0.213	0.691	3.05902e-11	Inflammatory_mac	Txnip	plaque_Inflammatory_mac
1.14895e-15	1.44976	0.435	0	3.63459e-11	Inflammatory_mac	2700060E02Rik	plaque_Inflammatory_mac
2.94792e-15	1.22147	0.425	0	9.32546e-11	Inflammatory_mac	Gltscr2	plaque_Inflammatory_mac
1.08692e-13	1.00346	0.908	0.827	3.43837e-09	Inflammatory_mac	Rpl4	plaque_Inflammatory_mac
1.76078e-13	1.53729	0.981	0.918	5.57006e-09	Inflammatory_mac	Lyz2	plaque_Inflammatory_mac
1.02879e-12	1.11713	0.362	0	3.25446e-08	Inflammatory_mac	Stra13	plaque_Inflammatory_mac
2.80284e-12	1.33105	0.541	0.218	8.86649e-08	Inflammatory_mac	Rpl10-ps3	plaque_Inflammatory_mac
3.16125e-12	1.08973	1	0.945	1.00003e-07	Inflammatory_mac	Ctsb	plaque_Inflammatory_mac
5.69666e-12	1.18811	0.343	0	1.80208e-07	Inflammatory_mac	Wbp5	plaque_Inflammatory_mac
1.30251e-11	1.10045	0.357	0.018	4.12037e-07	Inflammatory_mac	Rps12-ps3	plaque_Inflammatory_mac
2.00255e-11	1.03297	0.329	0	6.33485e-07	Inflammatory_mac	Fam195b	plaque_Inflammatory_mac
2.70866e-11	1.32693	0.57	0.236	8.56856e-07	Inflammatory_mac	Nupr1	plaque_Inflammatory_mac
3.02982e-11	1.0683	0.324	0	9.58452e-07	Inflammatory_mac	Selt	plaque_Inflammatory_mac
2.0747e-10	1.02238	0.377	0.055	6.56309e-06	Inflammatory_mac	Gm6563	plaque_Inflammatory_mac
2.9383e-10	2.36029	0.696	0.345	9.29502e-06	Inflammatory_mac	Ccl7	plaque_Inflammatory_mac
7.05469e-10	1.01066	0.3	0.009	2.23168e-05	Inflammatory_mac	Dcn	plaque_Inflammatory_mac
7.70696e-10	1.08584	0.86	0.727	2.43802e-05	Inflammatory_mac	Cd72	plaque_Inflammatory_mac
1.67015e-09	1.00135	0.275	0	5.28334e-05	Inflammatory_mac	Ifi30	plaque_Inflammatory_mac
3.13791e-08	1.15982	0.932	0.827	0.000992646	Inflammatory_mac	Wfdc17	plaque_Inflammatory_mac
1.12422e-19	4.10596	0.938	0	3.55635e-15	Monocytes_2	Shfm1	plaque_Monocytes_2
7.14513e-19	4.03233	0.906	0	2.26029e-14	Monocytes_2	Gm10116	plaque_Monocytes_2
8.12684e-16	3.0987	0.781	0	2.57084e-11	Monocytes_2	Selk	plaque_Monocytes_2
1.30285e-15	-3.90056	0	0.984	4.12145e-11	Monocytes_2	Sem1	plaque_Monocytes_2
1.79465e-15	-1.77973	1	1	5.67718e-11	Monocytes_2	Fau	plaque_Monocytes_2
2.89702e-15	-2.90823	0.438	1	9.16442e-11	Monocytes_2	Rps21	plaque_Monocytes_2
3.19574e-15	-3.28901	0	0.969	1.01094e-10	Monocytes_2	Rack1	plaque_Monocytes_2
4.88821e-15	-2.5178	0.531	1	1.54634e-10	Monocytes_2	Rps10	plaque_Monocytes_2
5.17253e-15	2.00483	1	0.984	1.63628e-10	Monocytes_2	Rps19	plaque_Monocytes_2
7.08058e-15	-2.73761	0.531	1	2.23987e-10	Monocytes_2	Rpl30	plaque_Monocytes_2
1.00501e-14	-2.01574	0.781	1	3.17926e-10	Monocytes_2	Rpl39	plaque_Monocytes_2
1.29229e-14	-2.29016	0.844	1	4.08805e-10	Monocytes_2	Rps24	plaque_Monocytes_2
1.64749e-14	-1.92838	0.844	1	5.21166e-10	Monocytes_2	Rps8	plaque_Monocytes_2
2.93357e-14	-2.34356	0.562	1	9.28005e-10	Monocytes_2	Rps12	plaque_Monocytes_2
9.84154e-14	-3.02684	0	0.906	3.11327e-09	Monocytes_2	Cd300c2	plaque_Monocytes_2
1.1837e-13	-1.71691	0.906	1	3.74452e-09	Monocytes_2	Tpt1	plaque_Monocytes_2
1.3739e-13	-2.22781	0.562	1	4.34618e-09	Monocytes_2	Rps20	plaque_Monocytes_2
4.76064e-13	1.54218	1	1	1.50598e-08	Monocytes_2	Ftl1	plaque_Monocytes_2
5.38201e-13	2.89001	0.656	0	1.70255e-08	Monocytes_2	AF251705	plaque_Monocytes_2
5.38201e-13	2.96175	0.656	0	1.70255e-08	Monocytes_2	Tceb2	plaque_Monocytes_2
1.47717e-12	-1.48827	0.906	1	4.67289e-08	Monocytes_2	Rpl23	plaque_Monocytes_2
1.56338e-12	1.34948	1	1	4.9456e-08	Monocytes_2	Rpl35	plaque_Monocytes_2
2.8842e-12	1.32491	1	0.984	9.12386e-08	Monocytes_2	Ubb	plaque_Monocytes_2
5.04645e-12	-2.61435	0	0.828	1.59639e-07	Monocytes_2	Elob	plaque_Monocytes_2
5.77828e-12	-1.78591	0.656	0.984	1.8279e-07	Monocytes_2	Rpsa	plaque_Monocytes_2
6.87626e-12	1.80034	1	0.891	2.17524e-07	Monocytes_2	Ubc	plaque_Monocytes_2
7.16314e-12	-1.84518	0.406	1	2.26599e-07	Monocytes_2	Rpl22	plaque_Monocytes_2
1.73466e-11	1.67155	1	0.984	5.48741e-07	Monocytes_2	H3f3b	plaque_Monocytes_2
2.12803e-11	-1.44033	0.812	0.984	6.73182e-07	Monocytes_2	Rps3a1	plaque_Monocytes_2
3.48645e-11	2.60293	0.625	0.031	1.1029e-06	Monocytes_2	Gm8797	plaque_Monocytes_2
6.8098e-11	-1.26165	0.906	1	2.15421e-06	Monocytes_2	Rpl38	plaque_Monocytes_2
1.27687e-10	-1.5392	0.625	1	4.03926e-06	Monocytes_2	Rpl18	plaque_Monocytes_2
1.80805e-10	-1.98603	0	0.75	5.71958e-06	Monocytes_2	Selenof	plaque_Monocytes_2
3.55218e-10	-1.95521	0	0.734	1.1237e-05	Monocytes_2	Selenow	plaque_Monocytes_2
3.55218e-10	-2.0134	0	0.734	1.1237e-05	Monocytes_2	Selenok	plaque_Monocytes_2
5.5842e-10	-1.38525	0.688	1	1.7665e-05	Monocytes_2	Rpl28	plaque_Monocytes_2
6.46178e-10	-1.79341	0.188	0.922	2.04412e-05	Monocytes_2	Nsa2	plaque_Monocytes_2
6.88915e-10	-1.92614	0	0.719	2.17931e-05	Monocytes_2	Jpt1	plaque_Monocytes_2
8.04951e-10	1.21026	1	0.953	2.54638e-05	Monocytes_2	Rps18	plaque_Monocytes_2
9.09147e-10	2.2966	0.5	0	2.876e-05	Monocytes_2	Rpl23a-ps3	plaque_Monocytes_2
9.09147e-10	2.78601	0.5	0	2.876e-05	Monocytes_2	Hn1	plaque_Monocytes_2
1.33521e-09	-1.89425	0.344	0.953	4.22381e-05	Monocytes_2	Ucp2	plaque_Monocytes_2
1.82737e-09	-1.15464	0.812	1	5.78072e-05	Monocytes_2	Rpl35a	plaque_Monocytes_2
3.6953e-09	2.17264	0.469	0	0.000116897	Monocytes_2	2700060E02Rik	plaque_Monocytes_2
3.6953e-09	2.28289	0.469	0	0.000116897	Monocytes_2	Gnb2l1	plaque_Monocytes_2
3.7428e-09	-1.06077	0.938	1	0.0001184	Monocytes_2	Rpl19	plaque_Monocytes_2
4.16758e-09	-1.29239	0.781	0.984	0.000131837	Monocytes_2	Rps15a	plaque_Monocytes_2
4.28092e-09	-1.25721	0.844	0.969	0.000135423	Monocytes_2	Rps26	plaque_Monocytes_2
4.6613e-09	-1.81943	0	0.672	0.000147455	Monocytes_2	Nsd3	plaque_Monocytes_2
4.6613e-09	-1.81228	0	0.672	0.000147455	Monocytes_2	Grk2	plaque_Monocytes_2
6.54173e-09	-1.11331	0.844	1	0.000206941	Monocytes_2	Rps13	plaque_Monocytes_2
6.54941e-09	-1.0326	0.875	1	0.000207184	Monocytes_2	Rpl9	plaque_Monocytes_2
9.05381e-09	-1.02548	0.906	1	0.000286408	Monocytes_2	Rpl34	plaque_Monocytes_2
1.46318e-08	2.13974	0.438	0	0.000462861	Monocytes_2	Myeov2	plaque_Monocytes_2
1.46318e-08	2.09899	0.438	0	0.000462861	Monocytes_2	Sepw1	plaque_Monocytes_2
1.46318e-08	2.27354	0.438	0	0.000462861	Monocytes_2	Gm9843	plaque_Monocytes_2
1.52192e-08	1.60322	0.906	0.828	0.000481445	Monocytes_2	Rpl13a	plaque_Monocytes_2
1.6977e-08	-1.08698	0.75	1	0.000537051	Monocytes_2	Rpl21	plaque_Monocytes_2
2.14613e-08	1.35794	0.906	0.781	0.000678905	Monocytes_2	Rpl4	plaque_Monocytes_2
4.36188e-08	-1.01174	0.938	0.984	0.00137984	Monocytes_2	Rps7	plaque_Monocytes_2
4.42678e-08	-1.68703	0.156	0.828	0.00140037	Monocytes_2	Atp5g2	plaque_Monocytes_2
4.75362e-08	-1.05008	0.844	1	0.00150376	Monocytes_2	Eef1a1	plaque_Monocytes_2
5.0484e-08	-1.49333	0	0.609	0.00159701	Monocytes_2	Rtraf	plaque_Monocytes_2
5.0484e-08	-1.59208	0	0.609	0.00159701	Monocytes_2	Snu13	plaque_Monocytes_2
5.0484e-08	-1.44231	0	0.609	0.00159701	Monocytes_2	Atp5o.1	plaque_Monocytes_2
5.64865e-08	2.00027	0.406	0	0.00178689	Monocytes_2	Rpl6l	plaque_Monocytes_2
5.64865e-08	1.99492	0.406	0	0.00178689	Monocytes_2	Gm8730	plaque_Monocytes_2
8.90299e-08	-1.68379	0	0.594	0.00281637	Monocytes_2	Cops9	plaque_Monocytes_2
8.90299e-08	-1.67314	0	0.594	0.00281637	Monocytes_2	Ifi207	plaque_Monocytes_2
1.04216e-07	-1.3735	0.469	1	0.00329676	Monocytes_2	Gapdh	plaque_Monocytes_2
1.3945e-07	1.26827	0.969	0.938	0.00441135	Monocytes_2	Junb	plaque_Monocytes_2
1.55311e-07	-2.14138	0	0.578	0.00491312	Monocytes_2	AC160336.1	plaque_Monocytes_2
1.55311e-07	-1.92066	0	0.578	0.00491312	Monocytes_2	Selenop	plaque_Monocytes_2
2.12808e-07	1.90729	0.375	0	0.00673196	Monocytes_2	Tonsl	plaque_Monocytes_2
2.35281e-07	-1.20324	0.469	0.969	0.00744286	Monocytes_2	Rpl7a	plaque_Monocytes_2
2.63591e-07	1.91876	0.469	0.047	0.00833843	Monocytes_2	Gm9493	plaque_Monocytes_2
2.68072e-07	-1.49519	0	0.562	0.00848021	Monocytes_2	Mia2	plaque_Monocytes_2
3.08884e-07	1.09547	0.969	1	0.00977123	Monocytes_2	mt-Atp6	plaque_Monocytes_2
4.57909e-07	-1.39902	0	0.547	0.0144855	Monocytes_2	Selenos	plaque_Monocytes_2
6.67972e-07	-1.33823	0.094	0.688	0.0211306	Monocytes_2	Hnrnpa0	plaque_Monocytes_2
7.74249e-07	-1.544	0	0.531	0.0244926	Monocytes_2	Eloc	plaque_Monocytes_2
7.83162e-07	2.06438	0.344	0	0.0247746	Monocytes_2	Sepp1	plaque_Monocytes_2
7.83162e-07	1.7242	0.344	0	0.0247746	Monocytes_2	Atp5o	plaque_Monocytes_2
1.09272e-06	-1.5867	0.312	0.875	0.034567	Monocytes_2	Rpl12	plaque_Monocytes_2
1.30117e-06	-1.11161	0.656	0.938	0.0411612	Monocytes_2	Rps2	plaque_Monocytes_2
1.42543e-06	1.53578	0.969	0.859	0.0450919	Monocytes_2	Dusp1	plaque_Monocytes_2
1.88037e-06	-1.55936	0.125	0.719	0.0594837	Monocytes_2	Slc38a2	plaque_Monocytes_2
2.58999e-06	-1.19961	0.469	0.969	0.0819318	Monocytes_2	Mcl1	plaque_Monocytes_2
2.81844e-06	1.60056	0.312	0	0.0891584	Monocytes_2	Gltscr2	plaque_Monocytes_2
2.81844e-06	1.39819	0.312	0	0.0891584	Monocytes_2	Stra13	plaque_Monocytes_2
2.81844e-06	1.5766	0.312	0	0.0891584	Monocytes_2	Gm10020	plaque_Monocytes_2
4.38311e-22	4.49483	1	0	1.38655e-17	Monocytes_1	Gm10116	plaque_Monocytes_1
3.35153e-20	2.78471	0.929	0	1.06022e-15	Monocytes_1	Selk	plaque_Monocytes_1
2.75052e-19	3.55089	0.893	0	8.70099e-15	Monocytes_1	Shfm1	plaque_Monocytes_1
2.75052e-19	3.80028	0.893	0	8.70099e-15	Monocytes_1	Sepp1	plaque_Monocytes_1
2.16636e-18	2.18152	0.857	0	6.85308e-14	Monocytes_1	2025-09-15	plaque_Monocytes_1
1.19215e-16	3.01779	0.786	0	3.77125e-12	Monocytes_1	Sepw1	plaque_Monocytes_1
1.19215e-16	1.8846	0.786	0	3.77125e-12	Monocytes_1	Atp5o	plaque_Monocytes_1
5.31762e-16	1.96184	0.786	0.014	1.68218e-11	Monocytes_1	Tonsl	plaque_Monocytes_1
8.344e-16	2.169	0.75	0	2.63954e-11	Monocytes_1	Hn1	plaque_Monocytes_1
8.344e-16	2.6646	0.75	0	2.63954e-11	Monocytes_1	Tceb2	plaque_Monocytes_1
1.27385e-15	2.21396	0.857	0.071	4.02971e-11	Monocytes_1	Gm8797	plaque_Monocytes_1
5.6245e-15	1.79685	0.714	0	1.77925e-10	Monocytes_1	Myeov2	plaque_Monocytes_1
5.6245e-15	2.09022	0.714	0	1.77925e-10	Monocytes_1	Gm8730	plaque_Monocytes_1
1.33102e-14	-2.57166	0.964	1	4.21054e-10	Monocytes_1	Fau	plaque_Monocytes_1
1.43797e-14	-4.10066	0	0.986	4.54887e-10	Monocytes_1	Sem1	plaque_Monocytes_1
1.50524e-14	-2.34963	0.964	1	4.76166e-10	Monocytes_1	Rps8	plaque_Monocytes_1
1.70152e-14	-2.49237	0.929	1	5.38259e-10	Monocytes_1	Rps10	plaque_Monocytes_1
2.2864e-14	-2.96671	0.75	1	7.23281e-10	Monocytes_1	Rpl30	plaque_Monocytes_1
2.43987e-14	-2.9331	0.786	1	7.7183e-10	Monocytes_1	Rps21	plaque_Monocytes_1
2.60932e-14	-1.93866	0.929	1	8.25433e-10	Monocytes_1	Rps26	plaque_Monocytes_1
3.14515e-14	-3.16441	0	0.971	9.94938e-10	Monocytes_1	Rack1	plaque_Monocytes_1
3.328e-14	-1.94413	0.929	1	1.05278e-09	Monocytes_1	Rpl39	plaque_Monocytes_1
3.65459e-14	2.14238	0.679	0	1.15609e-09	Monocytes_1	Gnb2l1	plaque_Monocytes_1
4.50106e-14	-1.8005	0.893	1	1.42387e-09	Monocytes_1	Rpl19	plaque_Monocytes_1
6.46145e-14	-1.77963	0.929	1	2.04402e-09	Monocytes_1	Rpl38	plaque_Monocytes_1
6.64722e-14	-2.16513	0.893	0.986	2.10278e-09	Monocytes_1	Tpt1	plaque_Monocytes_1
7.06928e-14	-2.84077	0.964	0.986	2.2363e-09	Monocytes_1	Rps24	plaque_Monocytes_1
7.61774e-14	-2.37547	0.714	1	2.4098e-09	Monocytes_1	Rpsa	plaque_Monocytes_1
7.73463e-14	1.89433	1	1	2.44677e-09	Monocytes_1	Ftl1	plaque_Monocytes_1
7.91899e-14	-2.91985	0.821	0.986	2.50509e-09	Monocytes_1	Rps20	plaque_Monocytes_1
9.8182e-14	-2.1116	0.964	1	3.10589e-09	Monocytes_1	Rpl23	plaque_Monocytes_1
1.03849e-13	-2.03945	0.821	1	3.28517e-09	Monocytes_1	Rpl28	plaque_Monocytes_1
1.2092e-13	2.11466	1	0.857	3.82517e-09	Monocytes_1	Ubc	plaque_Monocytes_1
1.29369e-13	-2.90793	0.714	0.986	4.09244e-09	Monocytes_1	Rps12	plaque_Monocytes_1
1.578e-13	-1.38122	1	1	4.99183e-09	Monocytes_1	Rps16	plaque_Monocytes_1
2.29096e-13	1.80029	0.643	0	7.24721e-09	Monocytes_1	Tceb1	plaque_Monocytes_1
2.52676e-13	-1.59637	0.964	1	7.99316e-09	Monocytes_1	Rps3a1	plaque_Monocytes_1
3.03578e-13	-2.69677	0	0.929	9.60338e-09	Monocytes_1	Elob	plaque_Monocytes_1
3.18969e-13	-1.56708	0.893	1	1.00902e-08	Monocytes_1	Rpl35a	plaque_Monocytes_1
4.02886e-13	-1.74404	0.929	1	1.27449e-08	Monocytes_1	Rpl9	plaque_Monocytes_1
4.26973e-13	-1.55526	0.929	1	1.35069e-08	Monocytes_1	Rpl34	plaque_Monocytes_1
4.26973e-13	-1.51859	0.929	1	1.35069e-08	Monocytes_1	Rpl6	plaque_Monocytes_1
4.51012e-13	-2.09115	0.857	0.986	1.42673e-08	Monocytes_1	Rpl18	plaque_Monocytes_1
4.52549e-13	-1.44411	0.964	1	1.43159e-08	Monocytes_1	Rplp2	plaque_Monocytes_1
6.39902e-13	-1.57396	0.929	1	2.02427e-08	Monocytes_1	Rpl8	plaque_Monocytes_1
9.54907e-13	-1.66102	0.857	1	3.02075e-08	Monocytes_1	Rps15a	plaque_Monocytes_1
1.18295e-12	1.98661	0.75	0.086	3.74213e-08	Monocytes_1	Gm10073	plaque_Monocytes_1
1.28844e-12	-1.83686	0	0.9	4.07585e-08	Monocytes_1	Atp5o.1	plaque_Monocytes_1
1.38532e-12	-1.56692	0.964	0.986	4.38233e-08	Monocytes_1	Rps27a	plaque_Monocytes_1
1.38676e-12	1.7825	0.607	0	4.38689e-08	Monocytes_1	Gm9843	plaque_Monocytes_1
2.604e-12	-2.34501	0	0.886	8.23751e-08	Monocytes_1	Selenow	plaque_Monocytes_1
2.96416e-12	-1.60451	0.929	0.986	9.37683e-08	Monocytes_1	Rpl27a	plaque_Monocytes_1
3.31643e-12	-1.68722	0.929	1	1.04912e-07	Monocytes_1	Rpl21	plaque_Monocytes_1
5.19774e-12	-1.83007	0	0.871	1.64425e-07	Monocytes_1	Rtraf	plaque_Monocytes_1
5.19774e-12	-2.18234	0	0.871	1.64425e-07	Monocytes_1	Selenok	plaque_Monocytes_1
5.61436e-12	-1.37755	0.893	0.986	1.77605e-07	Monocytes_1	Rps13	plaque_Monocytes_1
6.44515e-12	-1.3948	0.857	1	2.03886e-07	Monocytes_1	Rpl7a	plaque_Monocytes_1
7.61256e-12	-1.31802	0.929	1	2.40816e-07	Monocytes_1	Eef1a1	plaque_Monocytes_1
7.94008e-12	-1.78902	0.714	1	2.51176e-07	Monocytes_1	Rpl22	plaque_Monocytes_1
8.113e-12	1.85939	0.571	0	2.56647e-07	Monocytes_1	Rpl23a-ps3	plaque_Monocytes_1
8.113e-12	1.83423	0.571	0	2.56647e-07	Monocytes_1	AF251705	plaque_Monocytes_1
8.113e-12	1.81963	0.571	0	2.56647e-07	Monocytes_1	Gm10020	plaque_Monocytes_1
1.0245e-11	-2.55881	0	0.857	3.2409e-07	Monocytes_1	Ifi207	plaque_Monocytes_1
1.05591e-11	-1.57915	0.857	1	3.34026e-07	Monocytes_1	Rps2	plaque_Monocytes_1
1.27293e-11	-1.75631	0.821	0.986	4.02679e-07	Monocytes_1	H3f3a	plaque_Monocytes_1
1.54262e-11	-1.49102	0.893	0.971	4.87992e-07	Monocytes_1	Rpl29	plaque_Monocytes_1
1.54696e-11	-1.24396	0.929	1	4.89366e-07	Monocytes_1	Rpl11	plaque_Monocytes_1
1.63323e-11	-1.22141	1	1	5.16657e-07	Monocytes_1	Rpl37	plaque_Monocytes_1
1.7237e-11	-1.4073	0.929	1	5.45275e-07	Monocytes_1	Rps7	plaque_Monocytes_1
2.08174e-11	-1.32192	0.964	0.986	6.58538e-07	Monocytes_1	Rpl24	plaque_Monocytes_1
3.83705e-11	-1.94522	0	0.829	1.21381e-06	Monocytes_1	Selenof	plaque_Monocytes_1
3.83705e-11	-1.73389	0	0.829	1.21381e-06	Monocytes_1	Mia2	plaque_Monocytes_1
4.59146e-11	1.38326	0.536	0	1.45246e-06	Monocytes_1	Selt	plaque_Monocytes_1
4.59146e-11	1.6187	0.536	0	1.45246e-06	Monocytes_1	Gltscr2	plaque_Monocytes_1
4.59146e-11	1.44551	0.536	0	1.45246e-06	Monocytes_1	Vimp	plaque_Monocytes_1
4.59146e-11	1.279	0.536	0	1.45246e-06	Monocytes_1	Rpl6l	plaque_Monocytes_1
4.59146e-11	2.04236	0.536	0	1.45246e-06	Monocytes_1	Ifi30	plaque_Monocytes_1
7.29353e-11	-1.98263	0	0.814	2.30724e-06	Monocytes_1	Cops9	plaque_Monocytes_1
8.48426e-11	1.3382	1	1	2.68391e-06	Monocytes_1	mt-Atp6	plaque_Monocytes_1
1.64875e-10	1.69966	0.929	0.829	5.21567e-06	Monocytes_1	Rpl13a	plaque_Monocytes_1
2.29383e-10	-1.60677	0.643	0.971	7.25629e-06	Monocytes_1	Gapdh	plaque_Monocytes_1
2.51602e-10	1.3604	0.5	0	7.95919e-06	Monocytes_1	2700060E02Rik	plaque_Monocytes_1
2.51602e-10	1.28826	0.5	0	7.95919e-06	Monocytes_1	Stra13	plaque_Monocytes_1
2.51602e-10	1.44563	0.5	0	7.95919e-06	Monocytes_1	Nhp2l1	plaque_Monocytes_1
2.52464e-10	1.73972	0.643	0.071	7.98645e-06	Monocytes_1	Gm2000	plaque_Monocytes_1
2.54413e-10	-1.67658	0	0.786	8.0481e-06	Monocytes_1	Eloc	plaque_Monocytes_1
2.54413e-10	-2.07025	0	0.786	8.0481e-06	Monocytes_1	Selenop	plaque_Monocytes_1
3.75821e-10	2.70424	0.75	0.129	1.18887e-05	Monocytes_1	Cd63	plaque_Monocytes_1
5.62834e-10	-1.78554	0.393	0.929	1.78047e-05	Monocytes_1	Eef1b2	plaque_Monocytes_1
6.45711e-10	3.05819	1	0.886	2.04264e-05	Monocytes_1	Apoe	plaque_Monocytes_1
8.09262e-10	2.75337	0.786	0.214	2.56002e-05	Monocytes_1	Cd81	plaque_Monocytes_1
1.2993e-09	1.36711	1	0.929	4.1102e-05	Monocytes_1	Rps6	plaque_Monocytes_1
1.37538e-09	2.19768	0.964	0.757	4.35087e-05	Monocytes_1	Lgmn	plaque_Monocytes_1
1.43552e-09	-1.0544	0.929	0.986	4.54111e-05	Monocytes_1	Uba52	plaque_Monocytes_1
1.49655e-09	-1.65212	0.321	0.929	4.73419e-05	Monocytes_1	Nsa2	plaque_Monocytes_1
2.22616e-09	3.62885	0.679	0.086	7.04223e-05	Monocytes_1	Spp1	plaque_Monocytes_1
2.82818e-09	-1.40285	1	0.986	8.94668e-05	Monocytes_1	Actg1	plaque_Monocytes_1
3.75137e-09	-1.77687	0.643	0.943	0.000118671	Monocytes_1	Mcl1	plaque_Monocytes_1
4.55704e-09	3.19054	0.679	0.143	0.000144157	Monocytes_1	Cd72	plaque_Monocytes_1
4.75487e-09	-1.94579	0	0.714	0.000150416	Monocytes_1	Cd300c2	plaque_Monocytes_1
6.48788e-09	1.35552	0.964	0.986	0.000205238	Monocytes_1	Rps19	plaque_Monocytes_1
8.26961e-09	-1.4292	0	0.7	0.000261601	Monocytes_1	Grk2	plaque_Monocytes_1
8.79052e-09	1.76745	1	0.971	0.000278079	Monocytes_1	Ctsb	plaque_Monocytes_1
1.60098e-08	-1.06116	0.893	1	0.000506454	Monocytes_1	Rps4x	plaque_Monocytes_1
2.42576e-08	-1.43005	0	0.671	0.000767366	Monocytes_1	Selenos	plaque_Monocytes_1
2.42576e-08	-1.38411	0	0.671	0.000767366	Monocytes_1	Nsd3	plaque_Monocytes_1
2.69857e-08	2.72799	0.821	0.286	0.000853665	Monocytes_1	C1qb	plaque_Monocytes_1
3.44615e-08	1.24913	0.393	0	0.00109016	Monocytes_1	Whsc1l1	plaque_Monocytes_1
4.09282e-08	-1.54709	0	0.657	0.00129472	Monocytes_1	Jpt1	plaque_Monocytes_1
6.7006e-08	-1.46761	0.214	0.857	0.00211967	Monocytes_1	Hnrnpd	plaque_Monocytes_1
6.83698e-08	-1.39122	0	0.643	0.00216281	Monocytes_1	Snu13	plaque_Monocytes_1
7.49176e-08	1.45422	0.679	0.214	0.00236994	Monocytes_1	Rpl10-ps3	plaque_Monocytes_1
7.87305e-08	2.47962	0.893	0.614	0.00249056	Monocytes_1	Cd14	plaque_Monocytes_1
7.99942e-08	1.2854	0.929	0.829	0.00253053	Monocytes_1	Rpl4	plaque_Monocytes_1
8.92475e-08	1.3828	0.964	0.857	0.00282326	Monocytes_1	Eif4a1	plaque_Monocytes_1
9.51188e-08	-1.00497	0.929	0.986	0.00300899	Monocytes_1	Rplp1	plaque_Monocytes_1
1.06814e-07	2.9855	0.679	0.171	0.00337896	Monocytes_1	C1qc	plaque_Monocytes_1
1.20512e-07	1.21594	0.5	0.057	0.00381229	Monocytes_1	Hbb-bs	plaque_Monocytes_1
1.64027e-07	1.34075	0.786	0.4	0.00518882	Monocytes_1	AY036118	plaque_Monocytes_1
1.67048e-07	1.65824	0.536	0.086	0.00528441	Monocytes_1	Gm9493	plaque_Monocytes_1
1.67723e-07	1.24617	0.357	0	0.00530575	Monocytes_1	2310036O22Rik	plaque_Monocytes_1
2.82704e-07	-1.29546	0.286	0.857	0.00894306	Monocytes_1	Nme2	plaque_Monocytes_1
4.85179e-07	-1.75488	0	0.586	0.0153481	Monocytes_1	Ighm	plaque_Monocytes_1
7.74256e-07	-1.10697	0	0.571	0.0244928	Monocytes_1	Cenpx	plaque_Monocytes_1
7.94844e-07	-1.30019	0.179	0.814	0.0251441	Monocytes_1	mt-Nd4l	plaque_Monocytes_1
8.13288e-07	-1.28453	0.179	0.729	0.0257275	Monocytes_1	mt-Nd3	plaque_Monocytes_1
1.10801e-06	1.06002	0.357	0.014	0.0350508	Monocytes_1	Dcn	plaque_Monocytes_1
1.10801e-06	1.00428	0.357	0.014	0.0350508	Monocytes_1	Gm6563	plaque_Monocytes_1
1.14733e-06	2.4808	0.571	0.1	0.0362945	Monocytes_1	Ccl7	plaque_Monocytes_1
1.19624e-06	-1.37611	0.179	0.743	0.037842	Monocytes_1	Slc38a2	plaque_Monocytes_1
1.2055e-06	-1.22804	0.286	0.829	0.0381348	Monocytes_1	Taf10	plaque_Monocytes_1
1.55878e-06	-1.39208	0.571	0.943	0.0493105	Monocytes_1	Rpl12	plaque_Monocytes_1
1.58997e-06	-1.08805	0.75	0.957	0.0502973	Monocytes_1	Ucp2	plaque_Monocytes_1
1.92098e-06	-1.53399	0	0.543	0.0607684	Monocytes_1	AC160336.1	plaque_Monocytes_1
2.29365e-06	2.36941	1	0.843	0.0725574	Monocytes_1	Cd74	plaque_Monocytes_1
2.39561e-06	-1.19935	0.357	0.871	0.0757828	Monocytes_1	H2-T23	plaque_Monocytes_1
2.98797e-06	-1.25643	0	0.529	0.0945215	Monocytes_1	Vps28	plaque_Monocytes_1
5.65511e-54	3.23643	0.911	0	1.78894e-49	Stem-like_mac	Shfm1	plaque_Stem-like_mac
2.86921e-53	3.27724	0.902	0	9.07647e-49	Stem-like_mac	Tceb2	plaque_Stem-like_mac
1.70791e-50	3.2125	0.866	0	5.40281e-46	Stem-like_mac	Hn1	plaque_Stem-like_mac
8.08896e-49	-3.41203	0	0.989	2.55886e-44	Stem-like_mac	Elob	plaque_Stem-like_mac
8.08917e-49	-3.45529	0	0.989	2.55893e-44	Stem-like_mac	Sem1	plaque_Stem-like_mac
6.17257e-48	-3.33335	0	0.978	1.95263e-43	Stem-like_mac	Rack1	plaque_Stem-like_mac
3.96864e-47	3.07646	0.821	0	1.25544e-42	Stem-like_mac	Nhp2l1	plaque_Stem-like_mac
1.81351e-46	2.62157	0.812	0	5.73687e-42	Stem-like_mac	Selk	plaque_Stem-like_mac
1.81358e-46	2.68274	0.812	0	5.73708e-42	Stem-like_mac	Gm8730	plaque_Stem-like_mac
4.15059e-46	-2.02449	0.875	1	1.313e-41	Stem-like_mac	Rpl28	plaque_Stem-like_mac
4.92537e-46	-2.02231	0.946	1	1.55809e-41	Stem-like_mac	Fau	plaque_Stem-like_mac
7.49048e-46	-2.29295	0.911	1	2.36954e-41	Stem-like_mac	Rps24	plaque_Stem-like_mac
8.20452e-46	2.52324	0.804	0	2.59542e-41	Stem-like_mac	Atp5o	plaque_Stem-like_mac
1.84701e-45	3.06441	0.875	0.087	5.84283e-41	Stem-like_mac	Gm8797	plaque_Stem-like_mac
3.13385e-45	-2.52638	0.795	0.995	9.91362e-41	Stem-like_mac	Rpl30	plaque_Stem-like_mac
7.194e-45	-2.30974	0.848	1	2.27575e-40	Stem-like_mac	Rps10	plaque_Stem-like_mac
1.63077e-44	-2.66446	0	0.934	5.15877e-40	Stem-like_mac	Jpt1	plaque_Stem-like_mac
3.78632e-44	-2.57719	0.786	0.995	1.19776e-39	Stem-like_mac	Rps21	plaque_Stem-like_mac
4.24822e-44	-2.40941	0	0.929	1.34388e-39	Stem-like_mac	Atp5o.1	plaque_Stem-like_mac
1.09991e-43	-2.23743	0	0.923	3.47945e-39	Stem-like_mac	Eloc	plaque_Stem-like_mac
1.1001e-43	-2.94994	0	0.923	3.48005e-39	Stem-like_mac	Snu13	plaque_Stem-like_mac
2.73216e-43	-2.30442	0.911	1	8.64291e-39	Stem-like_mac	Rps20	plaque_Stem-like_mac
6.82864e-43	-2.17724	0.839	1	2.16017e-38	Stem-like_mac	Rpsa	plaque_Stem-like_mac
3.32254e-42	-2.08559	0.902	1	1.05105e-37	Stem-like_mac	Rps8	plaque_Stem-like_mac
3.33291e-42	-2.65832	0.75	0.989	1.05433e-37	Stem-like_mac	Rps12	plaque_Stem-like_mac
4.53323e-42	-1.88295	0.946	0.989	1.43404e-37	Stem-like_mac	Rpl39	plaque_Stem-like_mac
4.65844e-42	-1.93026	0	0.902	1.47365e-37	Stem-like_mac	Selenof	plaque_Stem-like_mac
4.659e-42	-1.96048	0	0.902	1.47383e-37	Stem-like_mac	Rtraf	plaque_Stem-like_mac
5.71253e-42	2.61235	0.75	0	1.8071e-37	Stem-like_mac	Rpl23a-ps3	plaque_Stem-like_mac
1.51529e-41	-1.49597	0.929	1	4.79348e-37	Stem-like_mac	Tpt1	plaque_Stem-like_mac
2.3455e-41	-1.71384	0.911	1	7.41977e-37	Stem-like_mac	Rpl23	plaque_Stem-like_mac
1.00931e-40	3.26116	0.732	0	3.19285e-36	Stem-like_mac	Gm10116	plaque_Stem-like_mac
1.07778e-39	-1.72177	0	0.869	3.40945e-35	Stem-like_mac	Selenok	plaque_Stem-like_mac
1.71685e-39	2.23128	0.714	0	5.43108e-35	Stem-like_mac	Gm10020	plaque_Stem-like_mac
2.61744e-39	-2.06933	0	0.863	8.28003e-35	Stem-like_mac	Selenow	plaque_Stem-like_mac
3.96443e-39	-1.26817	0.982	1	1.25411e-34	Stem-like_mac	Rpl35a	plaque_Stem-like_mac
5.47415e-39	-1.84731	0.768	0.995	1.73169e-34	Stem-like_mac	Rpl22	plaque_Stem-like_mac
6.32023e-39	-1.91813	0	0.858	1.99934e-34	Stem-like_mac	Cops9	plaque_Stem-like_mac
6.98185e-39	2.29043	0.705	0	2.20864e-34	Stem-like_mac	Tceb1	plaque_Stem-like_mac
6.98185e-39	2.11839	0.705	0	2.20864e-34	Stem-like_mac	2025-09-15	plaque_Stem-like_mac
2.10751e-38	-1.91494	0.893	1	6.6669e-34	Stem-like_mac	Rps26	plaque_Stem-like_mac
2.81291e-38	2.25828	0.696	0	8.89837e-34	Stem-like_mac	Sepw1	plaque_Stem-like_mac
9.19518e-38	-1.55226	0.866	1	2.9088e-33	Stem-like_mac	Rpl18	plaque_Stem-like_mac
1.12294e-37	1.9861	0.688	0	3.55232e-33	Stem-like_mac	2700060E02Rik	plaque_Stem-like_mac
1.11533e-36	-5.32865	0	0.825	3.52824e-32	Stem-like_mac	Trbc2	plaque_Stem-like_mac
1.33943e-36	1.62731	1	0.984	4.23715e-32	Stem-like_mac	mt-Atp6	plaque_Stem-like_mac
1.95605e-36	-1.38974	0.911	0.989	6.18776e-32	Stem-like_mac	Rps13	plaque_Stem-like_mac
3.26096e-36	-1.90018	0.527	0.984	1.03157e-31	Stem-like_mac	Eef1b2	plaque_Stem-like_mac
4.02736e-36	-1.28318	0.902	1	1.27401e-31	Stem-like_mac	Rpl19	plaque_Stem-like_mac
9.93752e-36	-1.34807	0.911	0.995	3.14364e-31	Stem-like_mac	Rpl21	plaque_Stem-like_mac
2.01811e-35	-1.19664	0.973	0.989	6.3841e-31	Stem-like_mac	Rpl34	plaque_Stem-like_mac
2.60335e-35	2.26215	0.652	0	8.23543e-31	Stem-like_mac	Gnb2l1	plaque_Stem-like_mac
4.02454e-35	-1.31731	0.911	1	1.27312e-30	Stem-like_mac	Rplp2	plaque_Stem-like_mac
4.05605e-35	-1.43961	0.911	0.995	1.28309e-30	Stem-like_mac	Rpl38	plaque_Stem-like_mac
8.14555e-34	-1.44979	0	0.781	2.57676e-29	Stem-like_mac	Trir	plaque_Stem-like_mac
9.49065e-34	2.08252	0.723	0.082	3.00227e-29	Stem-like_mac	Gm2000	plaque_Stem-like_mac
9.92631e-34	-1.48174	0.777	1	3.14009e-29	Stem-like_mac	Rpl29	plaque_Stem-like_mac
2.07621e-33	-1.39383	0.875	1	6.56787e-29	Stem-like_mac	Rpl6	plaque_Stem-like_mac
5.13728e-33	-1.28264	0.911	1	1.62513e-28	Stem-like_mac	Rpl8	plaque_Stem-like_mac
1.74422e-32	-1.66212	0.259	0.945	5.51767e-28	Stem-like_mac	Hnrnpa0	plaque_Stem-like_mac
3.8178e-32	-1.62718	0.812	1	1.20772e-27	Stem-like_mac	Gapdh	plaque_Stem-like_mac
6.69288e-32	1.53037	0.964	0.951	2.11722e-27	Stem-like_mac	Slc25a5	plaque_Stem-like_mac
2.21109e-31	-1.27934	0.911	0.989	6.99456e-27	Stem-like_mac	Rps15a	plaque_Stem-like_mac
2.66318e-31	-1.19395	0.973	1	8.4247e-27	Stem-like_mac	Rps27a	plaque_Stem-like_mac
3.7303e-31	-1.74351	0.688	0.978	1.18004e-26	Stem-like_mac	Rpl12	plaque_Stem-like_mac
4.77309e-31	-1.20899	0.964	0.989	1.50992e-26	Stem-like_mac	Rpl11	plaque_Stem-like_mac
6.00674e-31	-1.26133	0.964	0.995	1.90017e-26	Stem-like_mac	Rps3a1	plaque_Stem-like_mac
1.11847e-30	-1.04909	1	1	3.53817e-26	Stem-like_mac	Rps16	plaque_Stem-like_mac
1.94078e-30	-1.31487	0	0.727	6.13946e-26	Stem-like_mac	Nsd3	plaque_Stem-like_mac
1.94081e-30	-1.40238	0	0.727	6.13957e-26	Stem-like_mac	Cenpx	plaque_Stem-like_mac
3.80955e-30	-1.13886	0.946	1	1.20511e-25	Stem-like_mac	Eef1a1	plaque_Stem-like_mac
4.10984e-30	-1.28719	0	0.721	1.30011e-25	Stem-like_mac	Vps28	plaque_Stem-like_mac
4.11075e-30	-2.3325	0	0.721	1.30039e-25	Stem-like_mac	Ighm	plaque_Stem-like_mac
5.5961e-30	-1.46574	0.152	0.891	1.77027e-25	Stem-like_mac	Taf10	plaque_Stem-like_mac
1.43944e-29	2.01354	0.661	0.077	4.55352e-25	Stem-like_mac	Gm9493	plaque_Stem-like_mac
1.81623e-29	-1.71046	0	0.71	5.74547e-25	Stem-like_mac	AC160336.1	plaque_Stem-like_mac
3.78919e-29	-1.16492	0	0.705	1.19867e-24	Stem-like_mac	Rex1bd	plaque_Stem-like_mac
4.03386e-29	1.44251	0.955	0.918	1.27607e-24	Stem-like_mac	Rpl4	plaque_Stem-like_mac
6.08599e-29	-1.30601	0.67	0.967	1.92524e-24	Stem-like_mac	Atp5g2	plaque_Stem-like_mac
6.44704e-29	1.55012	0.982	0.956	2.03946e-24	Stem-like_mac	Rpl13a	plaque_Stem-like_mac
1.39856e-28	1.62647	0.545	0	4.42421e-24	Stem-like_mac	Wbp5	plaque_Stem-like_mac
1.39856e-28	1.7004	0.545	0	4.42421e-24	Stem-like_mac	Gm9843	plaque_Stem-like_mac
1.3986e-28	1.71716	0.545	0	4.42434e-24	Stem-like_mac	Myeov2	plaque_Stem-like_mac
1.62681e-28	-1.43319	0	0.694	5.14625e-24	Stem-like_mac	Mia2	plaque_Stem-like_mac
1.76391e-28	1.99978	0.696	0.137	5.57995e-24	Stem-like_mac	Gm10073	plaque_Stem-like_mac
3.17662e-28	-1.10708	0.911	0.995	1.00489e-23	Stem-like_mac	Rps7	plaque_Stem-like_mac
4.81697e-28	1.74656	0.536	0	1.5238e-23	Stem-like_mac	Rpl6l	plaque_Stem-like_mac
4.84854e-28	1.91957	0.911	0.721	1.53379e-23	Stem-like_mac	Ubc	plaque_Stem-like_mac
7.83366e-28	1.7943	0.705	0.142	2.4781e-23	Stem-like_mac	Gm6563	plaque_Stem-like_mac
2.06853e-27	-1.13347	0.902	0.989	6.54359e-23	Stem-like_mac	Rpl9	plaque_Stem-like_mac
5.5764e-27	1.84001	0.518	0	1.76404e-22	Stem-like_mac	Ict1	plaque_Stem-like_mac
5.5764e-27	1.48575	0.518	0	1.76404e-22	Stem-like_mac	Stra13	plaque_Stem-like_mac
6.89177e-27	-1.22622	0.902	1	2.18014e-22	Stem-like_mac	Rpl27a	plaque_Stem-like_mac
7.68872e-27	-1.06528	0.964	1	2.43225e-22	Stem-like_mac	Rpl37	plaque_Stem-like_mac
1.36877e-26	1.36027	1	0.984	4.32996e-22	Stem-like_mac	Rps19	plaque_Stem-like_mac
1.64096e-26	2.37266	1	0.503	5.19102e-22	Stem-like_mac	Apoe	plaque_Stem-like_mac
1.87459e-26	1.50057	0.509	0	5.93007e-22	Stem-like_mac	2310036O22Rik	plaque_Stem-like_mac
2.5586e-26	-1.17831	0.938	0.995	8.09387e-22	Stem-like_mac	Rplp1	plaque_Stem-like_mac
2.62841e-26	-1.27123	0.723	0.989	8.31472e-22	Stem-like_mac	Rpl7a	plaque_Stem-like_mac
5.32455e-26	-1.48272	0.893	1	1.68437e-21	Stem-like_mac	Rps2	plaque_Stem-like_mac
6.25173e-26	1.5163	0.5	0	1.97767e-21	Stem-like_mac	Gltscr2	plaque_Stem-like_mac
1.19538e-25	-1.00403	0.991	0.989	3.78145e-21	Stem-like_mac	H3f3a	plaque_Stem-like_mac
1.83646e-25	-1.33384	0.375	0.951	5.80945e-21	Stem-like_mac	Nsa2	plaque_Stem-like_mac
1.73067e-24	2.57228	0.598	0.077	5.47479e-20	Stem-like_mac	Spp1	plaque_Stem-like_mac
1.74102e-24	2.17609	1	0.978	5.50753e-20	Stem-like_mac	Ftl1	plaque_Stem-like_mac
2.21203e-24	2.5334	0.473	0	6.99755e-20	Stem-like_mac	Sepp1	plaque_Stem-like_mac
7.15008e-24	1.39632	0.464	0	2.26186e-19	Stem-like_mac	Fam195b	plaque_Stem-like_mac
1.85572e-23	-1.10257	0	0.601	5.87037e-19	Stem-like_mac	Grk2	plaque_Stem-like_mac
7.23352e-22	1.32879	0.429	0	2.28825e-17	Stem-like_mac	Whsc1l1	plaque_Stem-like_mac
9.86322e-22	1.40758	0.527	0.055	3.12013e-17	Stem-like_mac	Tonsl	plaque_Stem-like_mac
2.732e-21	-1.03392	0.857	0.989	8.64239e-17	Stem-like_mac	Rpl10a	plaque_Stem-like_mac
5.32447e-21	-4.31109	0	0.552	1.68434e-16	Stem-like_mac	Trbc1	plaque_Stem-like_mac
1.23979e-20	-1.199	0.857	1	3.92197e-16	Stem-like_mac	Hsp90ab1	plaque_Stem-like_mac
1.95643e-20	1.04225	1	0.989	6.18897e-16	Stem-like_mac	Ubb	plaque_Stem-like_mac
2.13384e-20	1.18682	0.402	0	6.75018e-16	Stem-like_mac	Selt	plaque_Stem-like_mac
2.38121e-20	-1.22111	0.446	0.934	7.53273e-16	Stem-like_mac	Hnrnpd	plaque_Stem-like_mac
7.9216e-20	-1.09464	0.554	0.973	2.50592e-15	Stem-like_mac	Ucp2	plaque_Stem-like_mac
9.06444e-20	-1.20555	0.304	0.869	2.86744e-15	Stem-like_mac	mt-Nd3	plaque_Stem-like_mac
1.96449e-19	1.11408	0.384	0	6.21448e-15	Stem-like_mac	Hmha1	plaque_Stem-like_mac
8.197e-19	1.23716	0.946	0.956	2.59304e-14	Stem-like_mac	Rps6	plaque_Stem-like_mac
9.69694e-19	1.16322	1	0.995	3.06753e-14	Stem-like_mac	H3f3b	plaque_Stem-like_mac
1.75775e-18	1.26699	0.366	0	5.56048e-14	Stem-like_mac	Vimp	plaque_Stem-like_mac
2.09757e-18	1.20892	0.429	0.033	6.63544e-14	Stem-like_mac	Rps12-ps3	plaque_Stem-like_mac
6.86078e-18	-1.32726	0.393	0.918	2.17034e-13	Stem-like_mac	Slc38a2	plaque_Stem-like_mac
8.21062e-18	-1.07068	0.223	0.776	2.59735e-13	Stem-like_mac	Nme2	plaque_Stem-like_mac
4.06719e-16	1.60346	0.92	0.82	1.28662e-11	Stem-like_mac	Junb	plaque_Stem-like_mac
4.9617e-16	-1.32139	0	0.443	1.56958e-11	Stem-like_mac	Trac	plaque_Stem-like_mac
5.38329e-16	1.03985	0.929	0.945	1.70295e-11	Stem-like_mac	Eif4a1	plaque_Stem-like_mac
6.01301e-16	1.46363	0.902	0.448	1.90216e-11	Stem-like_mac	Lyz2	plaque_Stem-like_mac
7.36253e-16	1.38067	0.554	0.186	2.32906e-11	Stem-like_mac	Rpl10-ps3	plaque_Stem-like_mac
1.22119e-15	-1.01404	0.438	0.913	3.86311e-11	Stem-like_mac	mt-Nd4l	plaque_Stem-like_mac
3.0309e-15	1.06683	0.304	0	9.58795e-11	Stem-like_mac	Rpl13-ps3	plaque_Stem-like_mac
4.94045e-15	1.16132	0.438	0.071	1.56286e-10	Stem-like_mac	Hbb-bs	plaque_Stem-like_mac
9.06072e-15	1.78819	0.839	0.497	2.86627e-10	Stem-like_mac	Dusp1	plaque_Stem-like_mac
9.29609e-15	1.33136	0.696	0.393	2.94072e-10	Stem-like_mac	AY036118	plaque_Stem-like_mac
1.46126e-13	-1.88603	0	0.383	4.62254e-09	Stem-like_mac	Selenop	plaque_Stem-like_mac
4.91135e-13	1.20067	0.464	0.126	1.55366e-08	Stem-like_mac	Nupr1	plaque_Stem-like_mac
6.16004e-13	1.85421	0.527	0.131	1.94867e-08	Stem-like_mac	Ccl7	plaque_Stem-like_mac
9.85549e-12	1.0272	0.562	0.164	3.11768e-07	Stem-like_mac	Cxcl2	plaque_Stem-like_mac
2.25333e-11	2.42724	0.804	0.557	7.12819e-07	Stem-like_mac	Ctsb	plaque_Stem-like_mac
2.44695e-11	1.91159	0.571	0.23	7.74069e-07	Stem-like_mac	Cd63	plaque_Stem-like_mac
1.20207e-10	1.08279	0.295	0.038	3.80261e-06	Stem-like_mac	Dcn	plaque_Stem-like_mac
1.26944e-10	1.28339	0.875	0.891	4.01575e-06	Stem-like_mac	Lgals1	plaque_Stem-like_mac
2.74728e-10	1.61088	0.705	0.344	8.69076e-06	Stem-like_mac	C1qb	plaque_Stem-like_mac
4.32783e-10	1.17751	0.446	0.158	1.36906e-05	Stem-like_mac	Igfbp7	plaque_Stem-like_mac
1.09147e-09	1.34181	0.795	0.743	3.45274e-05	Stem-like_mac	Cd81	plaque_Stem-like_mac
7.02381e-09	1.77269	0.58	0.24	0.000222191	Stem-like_mac	C1qc	plaque_Stem-like_mac
3.94091e-08	1.28007	0.545	0.322	0.00124667	Stem-like_mac	Mgp	plaque_Stem-like_mac
1.76212e-07	2.13448	0.5	0.257	0.00557429	Stem-like_mac	Lgmn	plaque_Stem-like_mac
7.81234e-07	1.55877	0.598	0.421	0.0247136	Stem-like_mac	Jun	plaque_Stem-like_mac
1.30554e-06	1.03224	0.518	0.339	0.0412996	Stem-like_mac	Gsn	plaque_Stem-like_mac
2.62476e-57	3.13724	0.966	0.234	8.30316e-53	Naive_T_cells	Apoe	plaque_Naive_T_cells
3.52327e-55	-5.11111	0	0.978	1.11455e-50	Naive_T_cells	Trbc2	plaque_Naive_T_cells
1.26346e-54	3.39204	0.703	0	3.99683e-50	Naive_T_cells	Rpl23a-ps3	plaque_Naive_T_cells
3.29898e-53	-3.00867	0.771	0.996	1.0436e-48	Naive_T_cells	Rpl30	plaque_Naive_T_cells
1.53721e-51	3.17158	0.669	0	4.8628e-47	Naive_T_cells	Gm8730	plaque_Naive_T_cells
3.17621e-51	-2.93058	0.814	0.993	1.00476e-46	Naive_T_cells	Rps21	plaque_Naive_T_cells
1.68551e-50	1.78707	1	0.95	5.33194e-46	Naive_T_cells	mt-Atp6	plaque_Naive_T_cells
2.68388e-50	-2.33306	0.822	0.993	8.4902e-46	Naive_T_cells	Rps10	plaque_Naive_T_cells
1.03878e-49	-2.15742	0.924	0.996	3.28606e-45	Naive_T_cells	Fau	plaque_Naive_T_cells
4.24106e-49	-3.50594	0	0.914	1.34162e-44	Naive_T_cells	Rack1	plaque_Naive_T_cells
3.82812e-48	2.11569	1	0.867	1.21099e-43	Naive_T_cells	Rpl13a	plaque_Naive_T_cells
6.56255e-48	-2.41456	0.678	0.993	2.076e-43	Naive_T_cells	Rps12	plaque_Naive_T_cells
7.27988e-48	2.24714	1	0.946	2.30292e-43	Naive_T_cells	Rps19	plaque_Naive_T_cells
9.07593e-48	2.91085	0.627	0	2.87108e-43	Naive_T_cells	Selk	plaque_Naive_T_cells
1.45025e-47	-2.45327	0.915	0.996	4.58772e-43	Naive_T_cells	Rps20	plaque_Naive_T_cells
3.47394e-47	-2.46471	0.975	0.993	1.09895e-42	Naive_T_cells	Rps24	plaque_Naive_T_cells
9.56007e-47	-1.89645	0.864	0.996	3.02423e-42	Naive_T_cells	Rps26	plaque_Naive_T_cells
3.13789e-46	-2.0055	0.661	0.989	9.92641e-42	Naive_T_cells	Rpl28	plaque_Naive_T_cells
1.06384e-45	-2.14397	0.932	0.996	3.36536e-41	Naive_T_cells	Rps8	plaque_Naive_T_cells
1.27758e-45	-3.3225	0	0.874	4.04148e-41	Naive_T_cells	Trac	plaque_Naive_T_cells
2.70456e-45	-1.59579	0.898	0.996	8.5556e-41	Naive_T_cells	Tpt1	plaque_Naive_T_cells
2.80497e-44	1.69887	1	0.968	8.87324e-40	Naive_T_cells	Rpl35	plaque_Naive_T_cells
5.40482e-44	1.90014	0.992	0.935	1.70976e-39	Naive_T_cells	Ftl1	plaque_Naive_T_cells
1.12046e-43	2.88014	0.636	0.025	3.54446e-39	Naive_T_cells	Gm8797	plaque_Naive_T_cells
2.29816e-43	2.80609	0.576	0	7.26999e-39	Naive_T_cells	Gm10116	plaque_Naive_T_cells
2.29821e-43	2.68125	0.576	0	7.27014e-39	Naive_T_cells	Gm10020	plaque_Naive_T_cells
6.28951e-43	-2.24064	0.839	0.978	1.98962e-38	Naive_T_cells	Rpsa	plaque_Naive_T_cells
8.58385e-43	1.97404	0.983	0.871	2.71542e-38	Naive_T_cells	Rps6	plaque_Naive_T_cells
1.75938e-42	-1.9104	0.89	0.989	5.56562e-38	Naive_T_cells	Rpl23	plaque_Naive_T_cells
5.07524e-42	-2.74763	0	0.831	1.6055e-37	Naive_T_cells	Sem1	plaque_Naive_T_cells
3.26974e-41	2.75119	0.551	0	1.03435e-36	Naive_T_cells	Sepw1	plaque_Naive_T_cells
3.75155e-41	-2.7563	0	0.82	1.18677e-36	Naive_T_cells	Elob	plaque_Naive_T_cells
1.67935e-40	2.67323	0.542	0	5.31247e-36	Naive_T_cells	Shfm1	plaque_Naive_T_cells
1.67935e-40	2.50387	0.542	0	5.31247e-36	Naive_T_cells	Gltscr2	plaque_Naive_T_cells
1.67935e-40	2.48551	0.542	0	5.31247e-36	Naive_T_cells	Tceb2	plaque_Naive_T_cells
2.8322e-40	-2.08833	0.915	0.993	8.95939e-36	Naive_T_cells	Rpl39	plaque_Naive_T_cells
6.76625e-40	2.7092	0.686	0.094	2.14043e-35	Naive_T_cells	Gm9493	plaque_Naive_T_cells
8.4376e-40	-1.91537	0.661	0.989	2.66915e-35	Naive_T_cells	Rpl22	plaque_Naive_T_cells
1.88002e-39	-1.64759	0.907	0.989	5.94727e-35	Naive_T_cells	Rpl18	plaque_Naive_T_cells
1.88545e-39	-2.75484	0	0.799	5.96442e-35	Naive_T_cells	Selenow	plaque_Naive_T_cells
3.086e-39	-1.46654	0.907	0.996	9.76226e-35	Naive_T_cells	Rps13	plaque_Naive_T_cells
1.37004e-38	2.59211	0.661	0.083	4.33397e-34	Naive_T_cells	Gm2000	plaque_Naive_T_cells
4.89196e-38	-1.23025	0.958	0.996	1.54752e-33	Naive_T_cells	Rps3a1	plaque_Naive_T_cells
2.44877e-36	-1.16393	0.992	0.996	7.74645e-32	Naive_T_cells	Rps27a	plaque_Naive_T_cells
8.32267e-36	1.09635	1	0.996	2.63279e-31	Naive_T_cells	Ubb	plaque_Naive_T_cells
8.4198e-36	2.02293	0.949	0.687	2.66352e-31	Naive_T_cells	Rpl4	plaque_Naive_T_cells
1.09789e-35	-1.21022	0.966	0.993	3.47307e-31	Naive_T_cells	Rpl6	plaque_Naive_T_cells
5.66346e-35	2.46258	0.856	0.453	1.79158e-30	Naive_T_cells	Ubc	plaque_Naive_T_cells
6.10401e-35	2.43598	0.475	0	1.93094e-30	Naive_T_cells	Hmha1	plaque_Naive_T_cells
6.09146e-34	-1.45192	0.907	0.989	1.92697e-29	Naive_T_cells	Rpl38	plaque_Naive_T_cells
8.00524e-34	1.39786	0.992	0.899	2.53238e-29	Naive_T_cells	Rpl3	plaque_Naive_T_cells
8.28621e-34	-1.92273	0.729	0.964	2.62126e-29	Naive_T_cells	Rpl12	plaque_Naive_T_cells
1.38621e-33	2.38423	0.458	0	4.38515e-29	Naive_T_cells	Gnb2l1	plaque_Naive_T_cells
1.38624e-33	2.43647	0.458	0	4.38524e-29	Naive_T_cells	Hn1	plaque_Naive_T_cells
1.38624e-33	2.37796	0.458	0	4.38524e-29	Naive_T_cells	Gm9843	plaque_Naive_T_cells
3.08591e-33	1.40998	0.992	0.953	9.76196e-29	Naive_T_cells	Rps18	plaque_Naive_T_cells
9.1184e-33	-1.21075	0.949	0.986	2.88451e-28	Naive_T_cells	Rpl34	plaque_Naive_T_cells
9.77126e-33	1.47235	1	0.964	3.09104e-28	Naive_T_cells	Junb	plaque_Naive_T_cells
2.25309e-32	2.70957	0.653	0.137	7.12743e-28	Naive_T_cells	Gm10073	plaque_Naive_T_cells
4.5083e-32	-1.12504	0.924	0.993	1.42616e-27	Naive_T_cells	Rpl11	plaque_Naive_T_cells
5.10999e-32	-1.31586	0.932	0.989	1.61649e-27	Naive_T_cells	Rpl27a	plaque_Naive_T_cells
2.03123e-31	-1.34071	0.907	0.986	6.42559e-27	Naive_T_cells	Rpl21	plaque_Naive_T_cells
1.81209e-30	-1.24447	0.915	0.993	5.73237e-26	Naive_T_cells	Rplp1	plaque_Naive_T_cells
3.21706e-30	-1.34102	0.831	0.986	1.01768e-25	Naive_T_cells	Rps2	plaque_Naive_T_cells
6.82196e-30	-1.66559	0.458	0.932	2.15806e-25	Naive_T_cells	Eef1b2	plaque_Naive_T_cells
1.26812e-29	-1.15717	0.975	0.989	4.01158e-25	Naive_T_cells	Rps16	plaque_Naive_T_cells
2.53156e-29	-1.03972	0.932	0.989	8.00835e-25	Naive_T_cells	Rpl9	plaque_Naive_T_cells
4.17846e-29	-1.37638	0.661	0.993	1.32181e-24	Naive_T_cells	Hsp90ab1	plaque_Naive_T_cells
5.15742e-29	-1.16397	0.966	0.996	1.6315e-24	Naive_T_cells	Rpl19	plaque_Naive_T_cells
1.38932e-28	-1.00787	0.949	0.996	4.39497e-24	Naive_T_cells	Eef1a1	plaque_Naive_T_cells
2.72798e-28	2.33443	0.39	0	8.62968e-24	Naive_T_cells	Rpl6l	plaque_Naive_T_cells
2.72803e-28	2.08556	0.39	0	8.62985e-24	Naive_T_cells	Atp5o	plaque_Naive_T_cells
3.55948e-28	-1.03306	0.949	0.996	1.12601e-23	Naive_T_cells	Rps4x	plaque_Naive_T_cells
5.84833e-28	2.01587	0.72	0.245	1.85006e-23	Naive_T_cells	Cd74	plaque_Naive_T_cells
1.01612e-27	-1.32693	0.627	0.968	3.21438e-23	Naive_T_cells	Rpl29	plaque_Naive_T_cells
1.67315e-27	-1.81247	0.161	0.827	5.29285e-23	Naive_T_cells	Nsa2	plaque_Naive_T_cells
2.48771e-27	-1.07544	0.949	0.996	7.86961e-23	Naive_T_cells	Rpl35a	plaque_Naive_T_cells
5.29397e-26	-1.04563	0.958	0.993	1.67469e-21	Naive_T_cells	Rpl8	plaque_Naive_T_cells
1.01531e-25	1.96493	0.356	0	3.21182e-21	Naive_T_cells	2025-09-15	plaque_Naive_T_cells
1.25052e-25	-1.02761	0.958	0.989	3.95591e-21	Naive_T_cells	Rps15a	plaque_Naive_T_cells
1.67343e-25	-1.94536	0	0.594	5.29373e-21	Naive_T_cells	Selenok	plaque_Naive_T_cells
2.38959e-25	1.55214	0.898	0.752	7.55923e-21	Naive_T_cells	Slc25a5	plaque_Naive_T_cells
4.38095e-25	2.23176	0.347	0	1.38587e-20	Naive_T_cells	Nhp2l1	plaque_Naive_T_cells
6.51499e-25	-1.85096	0.076	0.694	2.06095e-20	Naive_T_cells	Hnrnpa0	plaque_Naive_T_cells
7.75537e-25	-1.01198	0.966	0.993	2.45333e-20	Naive_T_cells	Rps7	plaque_Naive_T_cells
1.87703e-24	1.87992	0.339	0	5.93779e-20	Naive_T_cells	Tonsl	plaque_Naive_T_cells
2.07999e-24	2.27792	0.585	0.144	6.57983e-20	Naive_T_cells	Lyz2	plaque_Naive_T_cells
2.28289e-24	-1.02754	0.941	0.978	7.22169e-20	Naive_T_cells	Rplp2	plaque_Naive_T_cells
3.02399e-24	-3.88056	0	0.572	9.56609e-20	Naive_T_cells	Trbc1	plaque_Naive_T_cells
7.98681e-24	1.83375	0.331	0	2.52655e-19	Naive_T_cells	Whsc1l1	plaque_Naive_T_cells
1.65654e-23	1.90216	0.347	0.007	5.24029e-19	Naive_T_cells	Spp1	plaque_Naive_T_cells
5.02731e-23	-1.86533	0	0.55	1.59034e-18	Naive_T_cells	Jpt1	plaque_Naive_T_cells
7.96788e-23	-1.83719	0	0.547	2.52056e-18	Naive_T_cells	Nsd3	plaque_Naive_T_cells
1.41639e-22	1.75122	0.314	0	4.48061e-18	Naive_T_cells	Tceb1	plaque_Naive_T_cells
3.78316e-22	-1.03825	0.856	0.968	1.19677e-17	Naive_T_cells	Rpl10a	plaque_Naive_T_cells
1.20538e-21	-1.77616	0	0.525	3.81311e-17	Naive_T_cells	Snu13	plaque_Naive_T_cells
1.20539e-21	-1.67901	0	0.525	3.81313e-17	Naive_T_cells	Rtraf	plaque_Naive_T_cells
1.00531e-20	1.60698	0.288	0	3.18019e-16	Naive_T_cells	Myeov2	plaque_Naive_T_cells
2.59775e-20	-1.6557	0	0.5	8.21773e-16	Naive_T_cells	Selenof	plaque_Naive_T_cells
2.78508e-20	2.04447	0.636	0.237	8.81033e-16	Naive_T_cells	Jun	plaque_Naive_T_cells
5.79319e-20	-1.34743	0.542	0.95	1.83262e-15	Naive_T_cells	H3f3a	plaque_Naive_T_cells
1.26229e-19	-1.44073	0.347	0.892	3.99313e-15	Naive_T_cells	Gapdh	plaque_Naive_T_cells
1.66702e-19	1.59938	0.271	0	5.27344e-15	Naive_T_cells	Sepp1	plaque_Naive_T_cells
1.93827e-19	1.70836	0.373	0.04	6.13151e-15	Naive_T_cells	H2-Ab1	plaque_Naive_T_cells
5.05001e-19	-1.51957	0	0.475	1.59752e-14	Naive_T_cells	Vps28	plaque_Naive_T_cells
7.65277e-19	-1.57184	0	0.471	2.42088e-14	Naive_T_cells	Atp5o.1	plaque_Naive_T_cells
1.74686e-18	-1.67248	0	0.464	5.52602e-14	Naive_T_cells	Arhgap45	plaque_Naive_T_cells
3.95533e-18	-1.4005	0.195	0.752	1.25123e-13	Naive_T_cells	Slc38a2	plaque_Naive_T_cells
3.95566e-18	-1.60759	0	0.457	1.25133e-13	Naive_T_cells	Cops9	plaque_Naive_T_cells
1.07211e-17	1.39728	0.246	0	3.39152e-13	Naive_T_cells	2700060E02Rik	plaque_Naive_T_cells
2.86467e-17	-1.29267	0.102	0.633	9.06211e-13	Naive_T_cells	Pak2	plaque_Naive_T_cells
4.2414e-17	1.39552	0.237	0	1.34172e-12	Naive_T_cells	Vimp	plaque_Naive_T_cells
1.01728e-16	1.17948	0.856	0.766	3.21805e-12	Naive_T_cells	Sub1	plaque_Naive_T_cells
1.66986e-16	1.68384	0.746	0.586	5.28245e-12	Naive_T_cells	Eif4a1	plaque_Naive_T_cells
2.50198e-16	-1.13317	0.254	0.802	7.91476e-12	Naive_T_cells	Aes	plaque_Naive_T_cells
6.32903e-16	-1.39873	0.22	0.723	2.00212e-11	Naive_T_cells	Txnip	plaque_Naive_T_cells
6.51522e-16	1.49045	0.22	0	2.06103e-11	Naive_T_cells	Rpl13-ps3	plaque_Naive_T_cells
6.63899e-16	-1.85117	0	0.41	2.10018e-11	Naive_T_cells	AC160336.1	plaque_Naive_T_cells
2.53027e-15	1.2709	0.212	0	8.00425e-11	Naive_T_cells	Ict1	plaque_Naive_T_cells
6.69133e-15	1.72152	0.542	0.241	2.11673e-10	Naive_T_cells	Ctsb	plaque_Naive_T_cells
8.13432e-15	-1.36082	0.136	0.615	2.57321e-10	Naive_T_cells	Mcl1	plaque_Naive_T_cells
1.86106e-14	-1.07636	0.271	0.781	5.88727e-10	Naive_T_cells	Atp5g2	plaque_Naive_T_cells
2.75741e-14	-1.29694	0	0.374	8.7228e-10	Naive_T_cells	Eloc	plaque_Naive_T_cells
3.34453e-14	-1.18084	0.093	0.547	1.05801e-09	Naive_T_cells	Taf10	plaque_Naive_T_cells
5.68713e-14	-1.33076	0	0.367	1.79907e-09	Naive_T_cells	Ighm	plaque_Naive_T_cells
6.13672e-14	1.39233	0.246	0.018	1.94129e-09	Naive_T_cells	Ccl7	plaque_Naive_T_cells
1.79801e-13	1.26281	0.22	0.011	5.68784e-09	Naive_T_cells	Lgmn	plaque_Naive_T_cells
7.18599e-13	1.16329	0.212	0.011	2.27322e-08	Naive_T_cells	Gm6563	plaque_Naive_T_cells
1.30493e-12	1.42096	0.636	0.392	4.12801e-08	Naive_T_cells	Dusp1	plaque_Naive_T_cells
1.37091e-12	-1.10824	0.068	0.471	4.33674e-08	Naive_T_cells	Nme2	plaque_Naive_T_cells
1.41694e-12	-1.02504	0.11	0.55	4.48236e-08	Naive_T_cells	Hnrnpd	plaque_Naive_T_cells
1.82352e-12	1.49717	0.28	0.043	5.76853e-08	Naive_T_cells	Rps12-ps3	plaque_Naive_T_cells
2.04771e-12	1.23023	0.169	0	6.47774e-08	Naive_T_cells	Selt	plaque_Naive_T_cells
7.68466e-12	1.03212	0.161	0	2.43097e-07	Naive_T_cells	Fam195b	plaque_Naive_T_cells
7.68479e-12	1.12107	0.161	0	2.43101e-07	Naive_T_cells	2310036O22Rik	plaque_Naive_T_cells
8.1126e-12	-1.07717	0.169	0.622	2.56634e-07	Naive_T_cells	Ucp2	plaque_Naive_T_cells
8.47208e-12	-1.09688	0.161	0.586	2.68006e-07	Naive_T_cells	mt-Nd3	plaque_Naive_T_cells
1.04447e-11	-1.17032	0	0.313	3.30409e-07	Naive_T_cells	Selenos	plaque_Naive_T_cells
1.04447e-11	-1.21486	0	0.313	3.30409e-07	Naive_T_cells	Trir	plaque_Naive_T_cells
1.3932e-11	1.28775	0.246	0.032	4.40726e-07	Naive_T_cells	Cxcl2	plaque_Naive_T_cells
2.3665e-11	1.22567	0.178	0.007	7.48619e-07	Naive_T_cells	Dcn	plaque_Naive_T_cells
3.94213e-11	-1.01114	0	0.299	1.24705e-06	Naive_T_cells	Mia2	plaque_Naive_T_cells
4.66921e-11	1.2555	0.305	0.068	1.47706e-06	Naive_T_cells	Nupr1	plaque_Naive_T_cells
1.32529e-10	1.29436	0.678	0.568	4.19243e-06	Naive_T_cells	Hspa5	plaque_Naive_T_cells
1.51092e-09	1.21066	0.22	0.036	4.77964e-05	Naive_T_cells	Cd63	plaque_Naive_T_cells
1.82972e-09	-1.12975	0	0.255	5.78814e-05	Naive_T_cells	Selenop	plaque_Naive_T_cells
4.47268e-09	1.1902	0.305	0.09	0.000141489	Naive_T_cells	H2-Aa	plaque_Naive_T_cells
6.95847e-09	1.11234	0.22	0.04	0.000220124	Naive_T_cells	Hbb-bs	plaque_Naive_T_cells
8.76261e-09	1.32765	0.347	0.126	0.000277196	Naive_T_cells	Gsn	plaque_Naive_T_cells
2.31231e-08	1.38954	0.415	0.212	0.000731475	Naive_T_cells	AY036118	plaque_Naive_T_cells
6.65378e-08	1.373	0.288	0.094	0.00210486	Naive_T_cells	C1qb	plaque_Naive_T_cells
9.06644e-08	1.29335	0.22	0.05	0.00286808	Naive_T_cells	C1qc	plaque_Naive_T_cells
3.38102e-07	1.1586	0.246	0.072	0.0106955	Naive_T_cells	Wfdc17	plaque_Naive_T_cells
5.85957e-07	1.22507	0.39	0.212	0.0185362	Naive_T_cells	Lgals1	plaque_Naive_T_cells
6.34867e-07	1.27595	0.347	0.158	0.0200834	Naive_T_cells	Cd81	plaque_Naive_T_cells
3.74899e-11	3.13163	1	0	1.18596e-06	cDC1	Gm10116	plaque_cDC1
3.74899e-11	2.74422	1	0	1.18596e-06	cDC1	Tceb2	plaque_cDC1
1.86289e-10	3.36861	0.95	0	5.89308e-06	cDC1	Shfm1	plaque_cDC1
1.86289e-10	2.63102	0.95	0	5.89308e-06	cDC1	Rpl23a-ps3	plaque_cDC1
3.58747e-10	2.96226	0.95	0.034	1.13486e-05	cDC1	Gm8797	plaque_cDC1
8.71307e-10	2.15406	0.9	0	2.75629e-05	cDC1	Tceb1	plaque_cDC1
1.06357e-09	-3.24402	0	1	3.36449e-05	cDC1	Rack1	plaque_cDC1
2.54487e-09	3.30311	1	0.517	8.05043e-05	cDC1	Apoe	plaque_cDC1
3.16098e-09	-3.32188	0	0.966	9.99945e-05	cDC1	Sem1	plaque_cDC1
3.16098e-09	-2.62494	0	0.966	9.99945e-05	cDC1	Elob	plaque_cDC1
3.84508e-09	2.35613	0.85	0	0.000121635	cDC1	Vimp	plaque_cDC1
3.84508e-09	2.65988	0.85	0	0.000121635	cDC1	Gm8730	plaque_cDC1
3.84508e-09	2.80937	0.85	0	0.000121635	cDC1	Selk	plaque_cDC1
3.84508e-09	2.37244	0.85	0	0.000121635	cDC1	Gnb2l1	plaque_cDC1
3.84508e-09	2.07971	0.85	0	0.000121635	cDC1	Hn1	plaque_cDC1
3.85065e-09	-2.40076	0.8	1	0.000121812	cDC1	Rps10	plaque_cDC1
3.87172e-09	-2.8314	0.85	1	0.000122478	cDC1	Rps12	plaque_cDC1
3.8823e-09	-2.70602	0.9	1	0.000122813	cDC1	Rps21	plaque_cDC1
3.8823e-09	-1.63297	0.9	1	0.000122813	cDC1	Rpl21	plaque_cDC1
3.88583e-09	-2.65642	0.95	1	0.000122924	cDC1	Rps20	plaque_cDC1
3.88583e-09	1.89759	1	1	0.000122924	cDC1	Rps19	plaque_cDC1
3.88583e-09	-2.53335	0.95	1	0.000122924	cDC1	Rps24	plaque_cDC1
3.88583e-09	-1.90525	1	1	0.000122924	cDC1	Rpl23	plaque_cDC1
3.88583e-09	-3.03453	0.95	1	0.000122924	cDC1	Rpl30	plaque_cDC1
3.88583e-09	-2.03128	1	1	0.000122924	cDC1	Fau	plaque_cDC1
4.39385e-09	-1.90578	1	1	0.000138995	cDC1	Rpl39	plaque_cDC1
4.39385e-09	-1.96993	0.95	1	0.000138995	cDC1	Rps8	plaque_cDC1
4.39385e-09	-1.74837	1	1	0.000138995	cDC1	Rps26	plaque_cDC1
4.39385e-09	-1.4902	0.95	1	0.000138995	cDC1	Eef1a1	plaque_cDC1
4.39385e-09	1.35616	1	1	0.000138995	cDC1	H2-Ab1	plaque_cDC1
4.96629e-09	1.21649	1	1	0.000157104	cDC1	Rpl35	plaque_cDC1
4.96629e-09	-1.49285	1	1	0.000157104	cDC1	Rpl27a	plaque_cDC1
4.96629e-09	-1.17429	1	1	0.000157104	cDC1	Rplp2	plaque_cDC1
4.96629e-09	-1.24285	1	1	0.000157104	cDC1	Rps27a	plaque_cDC1
5.61104e-09	-1.83864	1	1	0.0001775	cDC1	Rpl18	plaque_cDC1
7.14759e-09	-1.85312	0.9	1	0.000226107	cDC1	Rpl22	plaque_cDC1
7.15387e-09	1.50061	1	0.966	0.000226305	cDC1	Rpl13a	plaque_cDC1
7.15387e-09	-1.53902	1	1	0.000226305	cDC1	Rplp1	plaque_cDC1
9.02321e-09	-2.15597	0	0.931	0.00028544	cDC1	Rtraf	plaque_cDC1
9.03181e-09	-2.31138	0	0.931	0.000285712	cDC1	Selenow	plaque_cDC1
9.10621e-09	-2.13254	0.95	1	0.000288066	cDC1	Rpl28	plaque_cDC1
1.15727e-08	-1.13672	1	1	0.000366091	cDC1	Rps16	plaque_cDC1
1.15727e-08	-1.69479	0.95	1	0.000366091	cDC1	Tpt1	plaque_cDC1
1.15727e-08	-1.39544	1	1	0.000366091	cDC1	Rpl38	plaque_cDC1
1.15727e-08	1.18902	1	1	0.000366091	cDC1	Cd74	plaque_cDC1
1.30383e-08	-1.44076	1	1	0.000412453	cDC1	Rps15a	plaque_cDC1
1.30383e-08	-1.30469	1	1	0.000412453	cDC1	Rpl19	plaque_cDC1
1.30383e-08	-1.16462	0.95	1	0.000412453	cDC1	Rpl35a	plaque_cDC1
1.30383e-08	-1.45791	1	1	0.000412453	cDC1	Rps2	plaque_cDC1
1.46836e-08	-1.04351	1	1	0.0004645	cDC1	Rpl34	plaque_cDC1
1.46836e-08	-1.46111	1	1	0.0004645	cDC1	Rpl11	plaque_cDC1
1.60479e-08	2.27782	0.8	0	0.000507659	cDC1	Sepw1	plaque_cDC1
1.60479e-08	1.80723	0.8	0	0.000507659	cDC1	Rpl6l	plaque_cDC1
1.60479e-08	1.91538	0.8	0	0.000507659	cDC1	Tonsl	plaque_cDC1
1.60479e-08	2.26722	0.8	0	0.000507659	cDC1	Gm9843	plaque_cDC1
1.86006e-08	-1.29836	0.95	1	0.000588413	cDC1	Rpl6	plaque_cDC1
1.86006e-08	-1.22589	1	1	0.000588413	cDC1	Rps13	plaque_cDC1
1.86006e-08	1.75743	1	0.966	0.000588413	cDC1	mt-Atp6	plaque_cDC1
2.35248e-08	-1.26216	0.95	1	0.000744182	cDC1	Rpl9	plaque_cDC1
2.35248e-08	-1.21952	1	1	0.000744182	cDC1	Rps7	plaque_cDC1
2.48179e-08	-1.91745	0	0.897	0.000785089	cDC1	Hnrnpd	plaque_cDC1
2.644e-08	-1.08784	1	1	0.000836403	cDC1	Rps4x	plaque_cDC1
2.644e-08	-1.98457	1	1	0.000836403	cDC1	Rpsa	plaque_cDC1
3.74474e-08	-1.81895	0.95	1	0.00118461	cDC1	Eef1b2	plaque_cDC1
3.74474e-08	1.56573	1	1	0.00118461	cDC1	Ftl1	plaque_cDC1
3.74474e-08	1.09815	1	1	0.00118461	cDC1	Rpl3	plaque_cDC1
3.98059e-08	1.89233	0.85	0.069	0.00125922	cDC1	Gm2000	plaque_cDC1
5.82913e-08	1.84951	0.9	0.241	0.00184399	cDC1	Gm10073	plaque_cDC1
6.34924e-08	1.57811	0.75	0	0.00200852	cDC1	Myeov2	plaque_cDC1
6.34924e-08	2.10882	0.75	0	0.00200852	cDC1	2700060E02Rik	plaque_cDC1
6.57872e-08	-1.65153	0	0.862	0.00208111	cDC1	Cops9	plaque_cDC1
6.58445e-08	-1.65568	0	0.862	0.00208292	cDC1	Eloc	plaque_cDC1
6.63533e-08	1.1261	1	1	0.00209902	cDC1	Ubb	plaque_cDC1
7.37418e-08	-1.35971	0.8	1	0.00233275	cDC1	Rpl29	plaque_cDC1
8.57255e-08	1.9063	0.8	0.069	0.00271184	cDC1	Gm9493	plaque_cDC1
1.03718e-07	1.53207	1	0.897	0.00328101	cDC1	Ubc	plaque_cDC1
1.04105e-07	1.64302	1	1	0.00329327	cDC1	Junb	plaque_cDC1
1.05909e-07	2.78974	0.85	0.172	0.00335031	cDC1	C1qb	plaque_cDC1
1.55826e-07	1.87414	1	0.759	0.00492939	cDC1	Lyz2	plaque_cDC1
1.6828e-07	-1.67634	0	0.828	0.00532336	cDC1	Selenos	plaque_cDC1
2.38682e-07	1.83623	0.7	0	0.00755046	cDC1	Atp5o	plaque_cDC1
2.51376e-07	-1.26745	0.95	1	0.00795204	cDC1	Rpl8	plaque_cDC1
4.15889e-07	-1.60893	0	0.793	0.0131562	cDC1	Selenof	plaque_cDC1
4.15889e-07	-1.61002	0	0.793	0.0131562	cDC1	Jpt1	plaque_cDC1
4.1622e-07	-1.79074	0	0.793	0.0131667	cDC1	Selenok	plaque_cDC1
7.08686e-07	-1.78788	0.1	0.862	0.0224186	cDC1	Slc38a2	plaque_cDC1
7.10632e-07	-1.42065	0.05	0.828	0.0224801	cDC1	Taf10	plaque_cDC1
8.09605e-07	-1.57507	0.9	1	0.025611	cDC1	Rpl12	plaque_cDC1
8.54485e-07	1.30244	0.65	0	0.0270308	cDC1	2025-09-15	plaque_cDC1
8.54485e-07	1.36827	0.65	0	0.0270308	cDC1	Gltscr2	plaque_cDC1
8.54485e-07	1.71787	0.65	0	0.0270308	cDC1	Gm10020	plaque_cDC1
8.54485e-07	1.48616	0.65	0	0.0270308	cDC1	Nhp2l1	plaque_cDC1
9.943e-07	-1.36848	0	0.759	0.0314537	cDC1	Rab21	plaque_cDC1
9.95058e-07	-1.3727	0	0.759	0.0314777	cDC1	Mia2	plaque_cDC1
9.95058e-07	-1.64174	0	0.759	0.0314777	cDC1	Atp5o.1	plaque_cDC1
1.2228e-06	-1.62796	0.25	0.931	0.038682	cDC1	H2-T23	plaque_cDC1
1.31482e-06	1.99542	0.8	0.172	0.0415929	cDC1	AY036118	plaque_cDC1
1.35375e-06	1.28553	0.95	0.931	0.0428246	cDC1	Slc25a5	plaque_cDC1
1.62059e-06	2.50416	0.7	0.069	0.0512658	cDC1	C1qc	plaque_cDC1
2.03583e-06	1.52807	1	1	0.0644014	cDC1	H3f3b	plaque_cDC1
2.17694e-06	-1.65445	0.7	0.966	0.0688654	cDC1	Gapdh	plaque_cDC1
2.24547e-06	-1.17105	0.85	1	0.0710331	cDC1	Ucp2	plaque_cDC1
2.47288e-06	1.62514	1	0.862	0.0782272	cDC1	Cd81	plaque_cDC1
3.03455e-06	1.41232	1	1	0.095995	cDC1	Rps6	plaque_cDC1
8.70591e-14	3.37703	0.955	0	2.75403e-09	MoDC/cDC2	Shfm1	plaque_MoDC/cDC2
8.70591e-14	3.25412	0.955	0	2.75403e-09	MoDC/cDC2	Gm10116	plaque_MoDC/cDC2
5.32955e-13	2.77621	0.909	0	1.68595e-08	MoDC/cDC2	Gm8797	plaque_MoDC/cDC2
3.0935e-12	2.5291	0.864	0	9.78599e-08	MoDC/cDC2	Gnb2l1	plaque_MoDC/cDC2
3.0935e-12	2.84805	0.864	0	9.78599e-08	MoDC/cDC2	Tceb2	plaque_MoDC/cDC2
1.70544e-11	2.97985	0.818	0	5.39499e-07	MoDC/cDC2	Ifi30	plaque_MoDC/cDC2
1.70544e-11	2.48391	0.818	0	5.39499e-07	MoDC/cDC2	Selk	plaque_MoDC/cDC2
2.74311e-11	-3.37086	0	1	8.67755e-07	MoDC/cDC2	Sem1	plaque_MoDC/cDC2
2.74311e-11	-2.3666	0	1	8.67755e-07	MoDC/cDC2	Selenow	plaque_MoDC/cDC2
6.99726e-11	-3.36983	0	0.976	2.21351e-06	MoDC/cDC2	Rack1	plaque_MoDC/cDC2
8.94507e-11	2.11724	0.773	0	2.82968e-06	MoDC/cDC2	2700060E02Rik	plaque_MoDC/cDC2
8.94507e-11	2.41042	0.773	0	2.82968e-06	MoDC/cDC2	Rpl23a-ps3	plaque_MoDC/cDC2
1.31634e-10	-2.68254	0.818	1	4.16411e-06	MoDC/cDC2	Rps21	plaque_MoDC/cDC2
1.74018e-10	-2.94059	0	0.952	5.50488e-06	MoDC/cDC2	Elob	plaque_MoDC/cDC2
2.10078e-10	-2.01219	0.909	1	6.64561e-06	MoDC/cDC2	Rpsa	plaque_MoDC/cDC2
2.10178e-10	-1.77962	1	1	6.64876e-06	MoDC/cDC2	Rpl23	plaque_MoDC/cDC2
2.28233e-10	-2.96192	0.773	1	7.21992e-06	MoDC/cDC2	Rpl30	plaque_MoDC/cDC2
3.32019e-10	-1.5598	1	1	1.05031e-05	MoDC/cDC2	Rpl18	plaque_MoDC/cDC2
4.12499e-10	-2.03832	0.636	0.976	1.3049e-05	MoDC/cDC2	Rpl29	plaque_MoDC/cDC2
4.21943e-10	-2.10951	0	0.929	1.33478e-05	MoDC/cDC2	Selenof	plaque_MoDC/cDC2
4.35604e-10	-1.62791	0.909	1	1.37799e-05	MoDC/cDC2	Rpl21	plaque_MoDC/cDC2
4.47117e-10	2.16865	0.727	0	1.41441e-05	MoDC/cDC2	Sepw1	plaque_MoDC/cDC2
4.47117e-10	2.32573	0.727	0	1.41441e-05	MoDC/cDC2	Gm8730	plaque_MoDC/cDC2
4.47117e-10	2.60436	0.727	0	1.41441e-05	MoDC/cDC2	Gm9843	plaque_MoDC/cDC2
4.47117e-10	2.0998	0.727	0	1.41441e-05	MoDC/cDC2	Atp5o	plaque_MoDC/cDC2
5.20992e-10	-2.49948	0.909	0.976	1.64811e-05	MoDC/cDC2	Rps20	plaque_MoDC/cDC2
5.217e-10	-1.92944	1	0.976	1.65035e-05	MoDC/cDC2	Rps8	plaque_MoDC/cDC2
5.21936e-10	-1.74714	1	0.976	1.65109e-05	MoDC/cDC2	Rpl39	plaque_MoDC/cDC2
5.8763e-10	-2.14791	0.773	0.976	1.85891e-05	MoDC/cDC2	Rpl28	plaque_MoDC/cDC2
5.9696e-10	-1.6457	0.955	0.976	1.88842e-05	MoDC/cDC2	Rps13	plaque_MoDC/cDC2
5.9696e-10	-2.60197	0.955	0.976	1.88842e-05	MoDC/cDC2	Rps12	plaque_MoDC/cDC2
6.24605e-10	1.65337	1	1	1.97588e-05	MoDC/cDC2	Rps19	plaque_MoDC/cDC2
6.82776e-10	-1.46541	0.909	1	2.15989e-05	MoDC/cDC2	Rpl19	plaque_MoDC/cDC2
9.75197e-10	-1.72385	1	1	3.08494e-05	MoDC/cDC2	Fau	plaque_MoDC/cDC2
1.44955e-09	-1.44375	0.955	0.976	4.58549e-05	MoDC/cDC2	Rps2	plaque_MoDC/cDC2
1.60225e-09	2.28233	0.818	0.119	5.06857e-05	MoDC/cDC2	Gm2000	plaque_MoDC/cDC2
1.65308e-09	1.53623	1	1	5.22935e-05	MoDC/cDC2	Rps6	plaque_MoDC/cDC2
1.65379e-09	-1.21095	1	1	5.23159e-05	MoDC/cDC2	Rpl35a	plaque_MoDC/cDC2
2.13341e-09	2.03356	0.682	0	6.74883e-05	MoDC/cDC2	Myeov2	plaque_MoDC/cDC2
2.5545e-09	-2.31161	1	1	8.0809e-05	MoDC/cDC2	Rps24	plaque_MoDC/cDC2
2.78495e-09	-1.04698	0.955	1	8.8099e-05	MoDC/cDC2	Rpl9	plaque_MoDC/cDC2
3.02307e-09	-2.14757	0.909	0.952	9.56317e-05	MoDC/cDC2	Rps10	plaque_MoDC/cDC2
3.03559e-09	1.16364	1	1	9.60279e-05	MoDC/cDC2	Ubb	plaque_MoDC/cDC2
3.30815e-09	-1.33271	0.955	1	0.00010465	MoDC/cDC2	Rpl27a	plaque_MoDC/cDC2
3.30815e-09	-1.59011	1	1	0.00010465	MoDC/cDC2	Rps26	plaque_MoDC/cDC2
3.92659e-09	-1.29503	1	1	0.000124214	MoDC/cDC2	Rpl6	plaque_MoDC/cDC2
5.21475e-09	-1.89663	0	0.857	0.000164963	MoDC/cDC2	Selenok	plaque_MoDC/cDC2
5.21703e-09	-1.90868	0	0.857	0.000165036	MoDC/cDC2	Rtraf	plaque_MoDC/cDC2
5.21703e-09	-2.27139	0	0.857	0.000165036	MoDC/cDC2	Cd300c2	plaque_MoDC/cDC2
5.51017e-09	1.83972	1	0.929	0.000174309	MoDC/cDC2	H2-Ab1	plaque_MoDC/cDC2
9.14301e-09	-1.13011	1	1	0.00028923	MoDC/cDC2	Rps3a1	plaque_MoDC/cDC2
9.14301e-09	-1.13014	1	1	0.00028923	MoDC/cDC2	Rps27a	plaque_MoDC/cDC2
9.73351e-09	2.07747	0.636	0	0.00030791	MoDC/cDC2	2025-09-15	plaque_MoDC/cDC2
1.08016e-08	-1.1094	1	0.976	0.000341699	MoDC/cDC2	Rps7	plaque_MoDC/cDC2
1.15149e-08	-1.42381	0	0.833	0.000364263	MoDC/cDC2	Eloc	plaque_MoDC/cDC2
1.15198e-08	-1.84581	0	0.833	0.000364417	MoDC/cDC2	Cops9	plaque_MoDC/cDC2
1.17372e-08	-1.12655	1	0.976	0.000371293	MoDC/cDC2	H3f3a	plaque_MoDC/cDC2
1.75959e-08	-1.52962	0.864	0.952	0.000556629	MoDC/cDC2	Rpl22	plaque_MoDC/cDC2
1.77281e-08	-1.13808	0.955	1	0.000560811	MoDC/cDC2	Eef1a1	plaque_MoDC/cDC2
2.174e-08	-1.13254	0.955	0.976	0.000687723	MoDC/cDC2	Rpl34	plaque_MoDC/cDC2
2.26521e-08	1.29121	1	0.976	0.000716576	MoDC/cDC2	Cd74	plaque_MoDC/cDC2
2.48901e-08	-1.58667	0	0.81	0.000787373	MoDC/cDC2	Snu13	plaque_MoDC/cDC2
2.74321e-08	1.81701	0.955	0.714	0.000867786	MoDC/cDC2	Ubc	plaque_MoDC/cDC2
3.67893e-08	-1.26235	0.955	1	0.00116379	MoDC/cDC2	Rpl38	plaque_MoDC/cDC2
4.25341e-08	1.77243	0.591	0	0.00134552	MoDC/cDC2	Gltscr2	plaque_MoDC/cDC2
4.25341e-08	1.66498	0.591	0	0.00134552	MoDC/cDC2	Rpl6l	plaque_MoDC/cDC2
4.25341e-08	2.37541	0.591	0	0.00134552	MoDC/cDC2	AF251705	plaque_MoDC/cDC2
4.67615e-08	-1.14419	0.955	1	0.00147925	MoDC/cDC2	Rpl7a	plaque_MoDC/cDC2
5.05453e-08	-1.32781	0.909	0.976	0.00159895	MoDC/cDC2	Rpl8	plaque_MoDC/cDC2
5.25661e-08	-1.7581	0	0.786	0.00166288	MoDC/cDC2	Jpt1	plaque_MoDC/cDC2
5.26076e-08	-1.71167	0	0.786	0.00166419	MoDC/cDC2	Atp5o.1	plaque_MoDC/cDC2
6.42094e-08	-1.01686	1	0.976	0.0020312	MoDC/cDC2	Rpl11	plaque_MoDC/cDC2
6.42094e-08	-1.12601	0.955	1	0.0020312	MoDC/cDC2	Rplp2	plaque_MoDC/cDC2
6.9449e-08	1.28711	1	0.952	0.00219695	MoDC/cDC2	Rpl35	plaque_MoDC/cDC2
7.20116e-08	1.82135	0.955	0.929	0.00227802	MoDC/cDC2	Rpl13a	plaque_MoDC/cDC2
7.51275e-08	1.48483	1	0.952	0.00237658	MoDC/cDC2	Junb	plaque_MoDC/cDC2
8.78643e-08	-1.19292	1	0.976	0.0027795	MoDC/cDC2	Rps15a	plaque_MoDC/cDC2
1.07432e-07	-1.88993	0.455	0.929	0.00339851	MoDC/cDC2	Gapdh	plaque_MoDC/cDC2
1.07967e-07	-1.84855	0.136	0.857	0.00341543	MoDC/cDC2	Nme2	plaque_MoDC/cDC2
1.44866e-07	1.35667	0.955	0.929	0.00458268	MoDC/cDC2	Eif4a1	plaque_MoDC/cDC2
1.56987e-07	-1.14364	0.955	0.976	0.00496611	MoDC/cDC2	Rplp1	plaque_MoDC/cDC2
1.63198e-07	1.97521	0.591	0.024	0.00516262	MoDC/cDC2	Tonsl	plaque_MoDC/cDC2
1.78328e-07	1.68709	0.545	0	0.00564122	MoDC/cDC2	Gm10020	plaque_MoDC/cDC2
2.05118e-07	1.44778	1	0.976	0.00648871	MoDC/cDC2	mt-Atp6	plaque_MoDC/cDC2
2.20768e-07	-1.22782	0	0.738	0.00698377	MoDC/cDC2	Grk2	plaque_MoDC/cDC2
2.77446e-07	1.20298	1	1	0.00877674	MoDC/cDC2	Ftl1	plaque_MoDC/cDC2
2.78702e-07	-1.43448	0.136	0.929	0.00881645	MoDC/cDC2	Pak2	plaque_MoDC/cDC2
4.38662e-07	-1.17091	0	0.714	0.0138766	MoDC/cDC2	Cenpx	plaque_MoDC/cDC2
4.40703e-07	-1.60074	0.136	0.857	0.0139412	MoDC/cDC2	Taf10	plaque_MoDC/cDC2
5.79606e-07	-1.35575	0.818	0.976	0.0183352	MoDC/cDC2	Rpl12	plaque_MoDC/cDC2
7.18582e-07	1.49881	0.5	0	0.0227316	MoDC/cDC2	Hmha1	plaque_MoDC/cDC2
7.54959e-07	1.89959	0.636	0.095	0.0238824	MoDC/cDC2	Gm9493	plaque_MoDC/cDC2
7.80397e-07	1.33768	1	0.976	0.0246871	MoDC/cDC2	Sub1	plaque_MoDC/cDC2
1.47421e-06	-1.32939	0.5	0.976	0.0466353	MoDC/cDC2	Atp5g2	plaque_MoDC/cDC2
1.6368e-06	-1.36646	0	0.667	0.0517787	MoDC/cDC2	Selenos	plaque_MoDC/cDC2
1.6368e-06	-1.49079	0	0.667	0.0517787	MoDC/cDC2	Mia2	plaque_MoDC/cDC2
1.6368e-06	-1.3738	0	0.667	0.0517787	MoDC/cDC2	Ighm	plaque_MoDC/cDC2
1.6368e-06	-1.99668	0	0.667	0.0517787	MoDC/cDC2	Selenop	plaque_MoDC/cDC2
2.65653e-06	-1.47224	0.091	0.833	0.0840368	MoDC/cDC2	mt-Nd3	plaque_MoDC/cDC2
2.78809e-06	1.63498	0.455	0	0.0881984	MoDC/cDC2	Tceb1	plaque_MoDC/cDC2
2.78809e-06	1.42207	0.455	0	0.0881984	MoDC/cDC2	Stra13	plaque_MoDC/cDC2
2.78809e-06	1.39278	0.455	0	0.0881984	MoDC/cDC2	Sepp1	plaque_MoDC/cDC2
2.98803e-06	1.01396	1	1	0.0945235	MoDC/cDC2	H3f3b	plaque_MoDC/cDC2
3.07495e-06	-1.5666	0	0.643	0.0972729	MoDC/cDC2	Ifi207	plaque_MoDC/cDC2
3.02082e-19	3.24172	0.838	0	9.55607e-15	NK_cells	Rpl23a-ps3	plaque_NK_cells
8.92338e-19	3.86841	1	0.222	2.82282e-14	NK_cells	Apoe	plaque_NK_cells
1.72411e-17	-2.78912	0.73	1	5.45403e-13	NK_cells	Rps21	plaque_NK_cells
4.6197e-17	3.03835	0.757	0	1.4614e-12	NK_cells	Shfm1	plaque_NK_cells
9.11143e-17	-2.27965	0.946	1	2.88231e-12	NK_cells	Rps24	plaque_NK_cells
1.06601e-16	-2.77135	0.649	1	3.37222e-12	NK_cells	Rps10	plaque_NK_cells
1.44029e-16	-2.96309	0.73	1	4.5562e-12	NK_cells	Rpl30	plaque_NK_cells
4.27877e-16	-2.05854	0.892	1	1.35355e-11	NK_cells	Rps8	plaque_NK_cells
1.22189e-15	-1.82204	0.973	1	3.86532e-11	NK_cells	Fau	plaque_NK_cells
1.74947e-15	-2.93552	0	0.903	5.53426e-11	NK_cells	Elob	plaque_NK_cells
2.05079e-15	-1.90789	0.973	1	6.48747e-11	NK_cells	Rpl39	plaque_NK_cells
2.24541e-15	-2.03726	0.784	1	7.10313e-11	NK_cells	Rps12	plaque_NK_cells
2.27011e-15	-1.85914	0.892	1	7.18126e-11	NK_cells	Rpl23	plaque_NK_cells
4.00562e-15	-2.75056	0	0.889	1.26714e-10	NK_cells	Selenow	plaque_NK_cells
4.00562e-15	-3.21893	0	0.889	1.26714e-10	NK_cells	Rack1	plaque_NK_cells
4.74625e-15	2.2919	0.973	0.861	1.50143e-10	NK_cells	Ftl1	plaque_NK_cells
5.09388e-15	-2.46614	0.784	1	1.6114e-10	NK_cells	Rps20	plaque_NK_cells
5.44978e-15	2.67326	0.676	0	1.72398e-10	NK_cells	Tceb2	plaque_NK_cells
6.00374e-15	-1.63465	0.973	1	1.89922e-10	NK_cells	Tpt1	plaque_NK_cells
9.4286e-15	-1.98528	0.622	0.986	2.98264e-10	NK_cells	Rpl28	plaque_NK_cells
1.31548e-14	3.18687	0.703	0.028	4.16139e-10	NK_cells	Gm8797	plaque_NK_cells
1.48678e-14	1.34261	1	1	4.70328e-10	NK_cells	Ubb	plaque_NK_cells
4.43112e-14	-2.86299	0	0.847	1.40174e-09	NK_cells	Sem1	plaque_NK_cells
5.66603e-14	-1.97721	0.757	0.986	1.79239e-09	NK_cells	Rps26	plaque_NK_cells
1.14335e-13	2.85209	0.622	0	3.61687e-09	NK_cells	Gm8730	plaque_NK_cells
1.27696e-13	-2.08187	0.784	1	4.03954e-09	NK_cells	Rpsa	plaque_NK_cells
1.53208e-13	2.00743	0.973	0.875	4.84659e-09	NK_cells	Rpl13a	plaque_NK_cells
3.65883e-13	2.60474	0.703	0.069	1.15743e-08	NK_cells	Gm9493	plaque_NK_cells
4.11431e-13	-1.76365	0.784	1	1.30152e-08	NK_cells	Rpl18	plaque_NK_cells
4.46034e-13	-1.40895	0.919	1	1.41099e-08	NK_cells	Rps3a1	plaque_NK_cells
1.19022e-12	-1.34741	0.892	1	3.76515e-08	NK_cells	Rpl21	plaque_NK_cells
1.21812e-12	-1.36063	0.919	0.986	3.85339e-08	NK_cells	Eef1a1	plaque_NK_cells
2.48733e-12	1.44215	1	0.958	7.8684e-08	NK_cells	mt-Atp6	plaque_NK_cells
3.27116e-12	1.31593	1	0.986	1.0348e-07	NK_cells	Rps18	plaque_NK_cells
3.3052e-12	2.53836	0.892	0.556	1.04557e-07	NK_cells	Ubc	plaque_NK_cells
5.8736e-12	1.68654	0.973	0.944	1.85806e-07	NK_cells	Junb	plaque_NK_cells
6.15652e-12	-1.2919	0.946	1	1.94755e-07	NK_cells	Rps27a	plaque_NK_cells
6.87259e-12	-1.65704	0.703	1	2.17407e-07	NK_cells	Rpl22	plaque_NK_cells
9.05013e-12	2.66001	0.541	0	2.86292e-07	NK_cells	Selk	plaque_NK_cells
9.05013e-12	2.42442	0.541	0	2.86292e-07	NK_cells	Tonsl	plaque_NK_cells
9.05013e-12	2.37241	0.541	0	2.86292e-07	NK_cells	Gm9843	plaque_NK_cells
1.00033e-11	1.61575	0.973	0.917	3.16443e-07	NK_cells	Rps6	plaque_NK_cells
1.05221e-11	1.55456	1	0.986	3.32857e-07	NK_cells	Rpl35	plaque_NK_cells
1.17512e-11	-1.23157	0.946	1	3.71737e-07	NK_cells	Rpl35a	plaque_NK_cells
1.63112e-11	2.22095	0.946	0.944	5.15989e-07	NK_cells	Rps19	plaque_NK_cells
1.86802e-11	-1.10293	0.973	1	5.9093e-07	NK_cells	Rpl19	plaque_NK_cells
2.09789e-11	-1.93141	0.568	0.972	6.63646e-07	NK_cells	Rpl12	plaque_NK_cells
2.19103e-11	-1.69848	0.676	0.958	6.9311e-07	NK_cells	Rpl29	plaque_NK_cells
2.22558e-11	-1.13853	1	1	7.04041e-07	NK_cells	Rpl38	plaque_NK_cells
3.00591e-11	-3.39288	0	0.722	9.5089e-07	NK_cells	Trbc2	plaque_NK_cells
3.00591e-11	-2.10657	0	0.722	9.5089e-07	NK_cells	Selenok	plaque_NK_cells
3.69737e-11	2.09366	0.514	0	1.16962e-06	NK_cells	Atp5o	plaque_NK_cells
3.69824e-11	2.29606	0.514	0	1.1699e-06	NK_cells	Whsc1l1	plaque_NK_cells
3.69824e-11	2.69583	0.514	0	1.1699e-06	NK_cells	Hn1	plaque_NK_cells
3.98774e-11	-1.28995	0.865	0.986	1.26148e-06	NK_cells	Rpl27a	plaque_NK_cells
5.84201e-11	-2.18569	0	0.708	1.84806e-06	NK_cells	Jpt1	plaque_NK_cells
8.46137e-11	-1.32733	0.892	1	2.67667e-06	NK_cells	Rps13	plaque_NK_cells
9.60949e-11	-2.06283	0.081	0.792	3.03987e-06	NK_cells	Aes	plaque_NK_cells
1.12264e-10	-1.9674	0	0.694	3.55137e-06	NK_cells	Nsd3	plaque_NK_cells
1.12264e-10	-2.02245	0	0.694	3.55137e-06	NK_cells	Vps28	plaque_NK_cells
1.34535e-10	-1.87089	0.081	0.819	4.25589e-06	NK_cells	mt-Nd4l	plaque_NK_cells
1.47573e-10	2.58776	0.486	0	4.66833e-06	NK_cells	Sepw1	plaque_NK_cells
1.47573e-10	2.42092	0.486	0	4.66833e-06	NK_cells	Gm10116	plaque_NK_cells
1.93747e-10	2.64474	0.703	0.181	6.12898e-06	NK_cells	Lyz2	plaque_NK_cells
2.13022e-10	2.33727	0.703	0.194	6.73874e-06	NK_cells	Gm10073	plaque_NK_cells
3.10088e-10	-1.10505	0.946	1	9.80932e-06	NK_cells	Rpl34	plaque_NK_cells
3.19351e-10	-1.83398	0.405	0.889	1.01023e-05	NK_cells	Eef1b2	plaque_NK_cells
3.58291e-10	2.10862	0.838	0.333	1.13342e-05	NK_cells	Cd74	plaque_NK_cells
3.80917e-10	-1.01946	0.946	1	1.20499e-05	NK_cells	Rpl11	plaque_NK_cells
4.0105e-10	-1.86227	0	0.667	1.26868e-05	NK_cells	Selenof	plaque_NK_cells
5.75367e-10	2.2597	0.459	0	1.82012e-05	NK_cells	Tceb1	plaque_NK_cells
5.75367e-10	2.46812	0.459	0	1.82012e-05	NK_cells	Rpl6l	plaque_NK_cells
6.09084e-10	-1.00208	0.973	0.986	1.92678e-05	NK_cells	Rps16	plaque_NK_cells
6.87574e-10	-1.35751	0.919	1	2.17507e-05	NK_cells	Rps2	plaque_NK_cells
7.22206e-10	-2.00716	0.189	0.875	2.28463e-05	NK_cells	Txnip	plaque_NK_cells
7.80696e-10	1.37417	0.946	0.889	2.46965e-05	NK_cells	Rpl3	plaque_NK_cells
1.13718e-09	-1.06025	0.973	1	3.59735e-05	NK_cells	Rpl6	plaque_NK_cells
1.20727e-09	-1.18656	0.973	0.986	3.81909e-05	NK_cells	Rplp1	plaque_NK_cells
2.19317e-09	1.90785	0.432	0	6.93787e-05	NK_cells	Hmha1	plaque_NK_cells
3.36508e-09	1.45128	0.919	0.847	0.000106451	NK_cells	Rpl4	plaque_NK_cells
4.50543e-09	-1.69636	0	0.611	0.000142525	NK_cells	Rtraf	plaque_NK_cells
8.17823e-09	2.14989	0.405	0	0.00025871	NK_cells	Gnb2l1	plaque_NK_cells
8.17823e-09	1.98461	0.405	0	0.00025871	NK_cells	Nhp2l1	plaque_NK_cells
1.12113e-08	1.1986	1	1	0.000354657	NK_cells	H3f3b	plaque_NK_cells
1.45712e-08	-1.02714	0.946	1	0.000460946	NK_cells	Rpl8	plaque_NK_cells
2.09078e-08	-1.5128	0.189	0.875	0.000661397	NK_cells	Gapdh	plaque_NK_cells
2.52925e-08	-1.07542	0.811	1	0.000800102	NK_cells	Rpl24	plaque_NK_cells
2.98533e-08	2.25544	0.378	0	0.000944381	NK_cells	2025-09-15	plaque_NK_cells
2.98533e-08	1.78334	0.378	0	0.000944381	NK_cells	Gltscr2	plaque_NK_cells
4.31131e-08	-2.40541	0	0.556	0.00136384	NK_cells	Trbc1	plaque_NK_cells
4.31131e-08	-1.6883	0	0.556	0.00136384	NK_cells	Snu13	plaque_NK_cells
5.49116e-08	-1.46549	0.243	0.875	0.00173707	NK_cells	Nsa2	plaque_NK_cells
7.40491e-08	-1.54032	0	0.542	0.00234247	NK_cells	Selenos	plaque_NK_cells
1.06752e-07	1.73997	0.351	0	0.00337699	NK_cells	2700060E02Rik	plaque_NK_cells
[truncated: 570 more rows]
