# Supplementary material for: Caloric restriction promotes resolution of atherosclerosis in obese mice, while weight regain accelerates its progression
Source: J Clin Invest. 2025 Jul 8;135(18):e172198. doi: 10.1172/JCI172198 (PMC12435835; doi:10.1172/JCI172198)
Supplement: Supplemental table 3 [file jci-135-172198-s012.xlsx]

## Sheet: SuppTable2
Supp Table 3
DEGs in eWAT and plaque
stCR bias in eWAT: padj < 0.1 and log2(stCR/BL) > 0
stCR bias in plaque: padj < 0.1 and log2(stCR/BL) > 1
BL bias in eWAT: padj < 0.1 and log2(stCR/BL) < 0
BL bias in plaque: padj < 0.1 and log2(stCR/BL) < -1
	plaque_Resident_Mac	eWAT_Resident_Mac	plaque_Fcgr4_Mac	eWAT_Fcgr4_Mac	plaque_CD8_T_cells	eWAT_CD8_T_cells	plaque_Inflammatory_Mac	eWAT_Inflammatory_Mac	plaque_Monocytes_2	eWAT_Monocytes_2	plaque_Monocytes_1	eWAT_Monocytes_1	plaque_Activated_Mac	eWAT_Activated_Mac	plaque_Stem-like_Mac	eWAT_Stem-like_Mac	plaque_B cells 2	eWAT_B cells 2	plaque_Naive_T_cells	eWAT_Naive_T_cells	plaque_cDC1	eWAT_cDC1	plaque_MoDC/cDC2	eWAT_MoDC/cDC2	plaque_NK_cells	eWAT_NK_cells	plaque_Foamy_Trem2_Mac	eWAT_Foamy_Trem2_Mac	plaque_B_cells 2	eWAT_B_cells 1	plaque_Il17_Cxcr6_T_cells	eWAT_Il17_Cxcr6_T_cells	plaque_mDC	eWAT_mDC	plaque_Tregs	eWAT_Tregs	plaque_CD4_CD8_T_cells	eWAT_CD4_CD8_T_cells	plaque_NKT	eWAT_NKT	plaque_Stem-like T cells	eWAT_Stem-like T cells	plaque_Neutrophils	eWAT_Neutrophils	plaque_pDC	eWAT_pDC	gene
AY036118	CR_biased	CR_biased	Unbiased	CR_biased	CR_biased	CR_biased	CR_biased	CR_biased	Unbiased	CR_biased	CR_biased	CR_biased	Unbiased	CR_biased	CR_biased	CR_biased	Unbiased	CR_biased	CR_biased	CR_biased	CR_biased	CR_biased	Unbiased	CR_biased	Unbiased	CR_biased	Unbiased	CR_biased	CR_biased	CR_biased	CR_biased	CR_biased	Unbiased	CR_biased	Unbiased	CR_biased	Unbiased	CR_biased	Unbiased	Unbiased	Unbiased	Unbiased	Unbiased	Unbiased	Unbiased	Unbiased	AY036118
Gm42418	BL_biased	CR_biased	Unbiased	CR_biased	Unbiased	CR_biased	Unbiased	CR_biased	Unbiased	CR_biased	Unbiased	CR_biased	Unbiased	CR_biased	Unbiased	CR_biased	Unbiased	CR_biased	Unbiased	CR_biased	Unbiased	CR_biased	Unbiased	CR_biased	Unbiased	CR_biased	Unbiased	CR_biased	BL_biased	CR_biased	Unbiased	CR_biased	Unbiased	CR_biased	Unbiased	CR_biased	Unbiased	Unbiased	Unbiased	Unbiased	Unbiased	Unbiased	Unbiased	Unbiased	Unbiased	Unbiased	Gm42418
Dcn	CR_biased	CR_biased	Unbiased	CR_biased	Unbiased	CR_biased	CR_biased	CR_biased	Unbiased	CR_biased	CR_biased	CR_biased	Unbiased	Unbiased	CR_biased	CR_biased	Unbiased	Unbiased	CR_biased	CR_biased	Unbiased	CR_biased	Unbiased	CR_biased	Unbiased	CR_biased	CR_biased	CR_biased	CR_biased	CR_biased	Unbiased	Unbiased	Unbiased	CR_biased	Unbiased	Unbiased	CR_biased	Unbiased	Unbiased	Unbiased	Unbiased	Unbiased	Unbiased	Unbiased	Unbiased	Unbiased	Dcn
Fabp4	Unbiased	CR_biased	Unbiased	CR_biased	Unbiased	CR_biased	Unbiased	CR_biased	Unbiased	Unbiased	Unbiased	CR_biased	Unbiased	Unbiased	Unbiased	CR_biased	Unbiased	Unbiased	Unbiased	CR_biased	Unbiased	CR_biased	Unbiased	CR_biased	Unbiased	CR_biased	BL_biased	Unbiased	Unbiased	CR_biased	Unbiased	CR_biased	Unbiased	CR_biased	Unbiased	CR_biased	Unbiased	Unbiased	Unbiased	Unbiased	Unbiased	Unbiased	Unbiased	Unbiased	Unbiased	Unbiased	Fabp4
Mgp	Unbiased	CR_biased	Unbiased	CR_biased	Unbiased	CR_biased	Unbiased	CR_biased	Unbiased	CR_biased	Unbiased	Unbiased	Unbiased	Unbiased	CR_biased	CR_biased	Unbiased	Unbiased	Unbiased	Unbiased	Unbiased	CR_biased	Unbiased	CR_biased	Unbiased	CR_biased	Unbiased	CR_biased	Unbiased	CR_biased	Unbiased	Unbiased	Unbiased	Unbiased	Unbiased	Unbiased	Unbiased	Unbiased	Unbiased	Unbiased	Unbiased	Unbiased	Unbiased	Unbiased	Unbiased	Unbiased	Mgp
Klra17	Unbiased	CR_biased	Unbiased	CR_biased	Unbiased	Unbiased	Unbiased	CR_biased	Unbiased	Unbiased	Unbiased	Unbiased	Unbiased	Unbiased	Unbiased	CR_biased	Unbiased	Unbiased	Unbiased	Unbiased	Unbiased	Unbiased	Unbiased	Unbiased	Unbiased	Unbiased	Unbiased	Unbiased	Unbiased	Unbiased	Unbiased	Unbiased	Unbiased	Unbiased	Unbiased	Unbiased	Unbiased	Unbiased	Unbiased	Unbiased	Unbiased	Unbiased	Unbiased	Unbiased	Unbiased	Unbiased	Klra17
Igfbp7	CR_biased	CR_biased	Unbiased	CR_biased	Unbiased	CR_biased	Unbiased	CR_biased	Unbiased	Unbiased	Unbiased	CR_biased	Unbiased	CR_biased	CR_biased	CR_biased	Unbiased	Unbiased	Unbiased	CR_biased	Unbiased	CR_biased	Unbiased	CR_biased	Unbiased	CR_biased	Unbiased	CR_biased	CR_biased	CR_biased	Unbiased	Unbiased	Unbiased	Unbiased	Unbiased	Unbiased	Unbiased	Unbiased	Unbiased	Unbiased	Unbiased	Unbiased	Unbiased	Unbiased	Unbiased	Unbiased	Igfbp7
Fcrl5	Unbiased	CR_biased	Unbiased	CR_biased	Unbiased	Unbiased	Unbiased	CR_biased	Unbiased	Unbiased	Unbiased	Unbiased	Unbiased	Unbiased	Unbiased	CR_biased	Unbiased	Unbiased	Unbiased	Unbiased	Unbiased	Unbiased	Unbiased	Unbiased	Unbiased	Unbiased	Unbiased	Unbiased	Unbiased	Unbiased	Unbiased	Unbiased	Unbiased	Unbiased	Unbiased	Unbiased	Unbiased	Unbiased	Unbiased	Unbiased	Unbiased	Unbiased	Unbiased	Unbiased	Unbiased	Unbiased	Fcrl5
Col3a1	Unbiased	CR_biased	Unbiased	CR_biased	Unbiased	CR_biased	Unbiased	CR_biased	Unbiased	Unbiased	Unbiased	CR_biased	Unbiased	Unbiased	Unbiased	CR_biased	Unbiased	Unbiased	Unbiased	Unbiased	Unbiased	CR_biased	Unbiased	CR_biased	Unbiased	Unbiased	Unbiased	CR_biased	Unbiased	Unbiased	Unbiased	Unbiased	Unbiased	Unbiased	Unbiased	Unbiased	Unbiased	Unbiased	Unbiased	Unbiased	Unbiased	Unbiased	Unbiased	Unbiased	Unbiased	Unbiased	Col3a1
Cd300e	Unbiased	CR_biased	Unbiased	CR_biased	Unbiased	Unbiased	Unbiased	CR_biased	Unbiased	Unbiased	Unbiased	Unbiased	Unbiased	Unbiased	Unbiased	CR_biased	Unbiased	Unbiased	Unbiased	Unbiased	Unbiased	Unbiased	Unbiased	Unbiased	Unbiased	Unbiased	Unbiased	CR_biased	Unbiased	Unbiased	Unbiased	Unbiased	Unbiased	Unbiased	Unbiased	Unbiased	Unbiased	Unbiased	Unbiased	Unbiased	Unbiased	Unbiased	Unbiased	Unbiased	Unbiased	Unbiased	Cd300e
Lipg	Unbiased	CR_biased	Unbiased	CR_biased	Unbiased	Unbiased	Unbiased	CR_biased	Unbiased	Unbiased	Unbiased	Unbiased	Unbiased	Unbiased	Unbiased	CR_biased	Unbiased	Unbiased	Unbiased	Unbiased	Unbiased	Unbiased	Unbiased	Unbiased	Unbiased	Unbiased	Unbiased	Unbiased	Unbiased	Unbiased	Unbiased	Unbiased	Unbiased	Unbiased	Unbiased	Unbiased	Unbiased	Unbiased	Unbiased	Unbiased	Unbiased	Unbiased	Unbiased	Unbiased	Unbiased	Unbiased	Lipg
H2-Eb1	Unbiased	BL_biased	Unbiased	BL_biased	Unbiased	Unbiased	Unbiased	BL_biased	Unbiased	Unbiased	Unbiased	Unbiased	Unbiased	Unbiased	Unbiased	BL_biased	Unbiased	Unbiased	Unbiased	Unbiased	Unbiased	Unbiased	Unbiased	Unbiased	Unbiased	Unbiased	Unbiased	BL_biased	Unbiased	Unbiased	Unbiased	Unbiased	Unbiased	Unbiased	Unbiased	Unbiased	CR_biased	Unbiased	Unbiased	Unbiased	Unbiased	Unbiased	Unbiased	Unbiased	Unbiased	Unbiased	H2-Eb1
Malat1	Unbiased	CR_biased	Unbiased	CR_biased	Unbiased	CR_biased	Unbiased	CR_biased	Unbiased	CR_biased	Unbiased	Unbiased	Unbiased	Unbiased	Unbiased	CR_biased	Unbiased	Unbiased	Unbiased	CR_biased	Unbiased	Unbiased	Unbiased	Unbiased	Unbiased	CR_biased	CR_biased	Unbiased	Unbiased	CR_biased	Unbiased	CR_biased	Unbiased	Unbiased	Unbiased	CR_biased	Unbiased	Unbiased	Unbiased	Unbiased	Unbiased	Unbiased	Unbiased	Unbiased	Unbiased	Unbiased	Malat1
Mcpt4	Unbiased	CR_biased	Unbiased	CR_biased	Unbiased	Unbiased	Unbiased	Unbiased	Unbiased	Unbiased	Unbiased	Unbiased	Unbiased	CR_biased	Unbiased	CR_biased	Unbiased	Unbiased	Unbiased	Unbiased	Unbiased	CR_biased	Unbiased	Unbiased	Unbiased	Unbiased	Unbiased	CR_biased	Unbiased	Unbiased	Unbiased	Unbiased	Unbiased	Unbiased	Unbiased	Unbiased	Unbiased	Unbiased	Unbiased	Unbiased	Unbiased	Unbiased	Unbiased	Unbiased	Unbiased	Unbiased	Mcpt4
Aebp1	Unbiased	CR_biased	Unbiased	Unbiased	Unbiased	Unbiased	Unbiased	Unbiased	Unbiased	Unbiased	Unbiased	Unbiased	Unbiased	Unbiased	Unbiased	Unbiased	Unbiased	Unbiased	Unbiased	Unbiased	Unbiased	Unbiased	Unbiased	Unbiased	Unbiased	Unbiased	Unbiased	Unbiased	Unbiased	Unbiased	Unbiased	Unbiased	Unbiased	Unbiased	Unbiased	Unbiased	Unbiased	Unbiased	Unbiased	Unbiased	Unbiased	Unbiased	Unbiased	Unbiased	Unbiased	Unbiased	Aebp1
Gsn	CR_biased	CR_biased	Unbiased	CR_biased	Unbiased	CR_biased	Unbiased	CR_biased	Unbiased	CR_biased	Unbiased	CR_biased	Unbiased	CR_biased	CR_biased	Unbiased	Unbiased	Unbiased	CR_biased	CR_biased	Unbiased	CR_biased	Unbiased	CR_biased	Unbiased	CR_biased	CR_biased	CR_biased	CR_biased	CR_biased	Unbiased	Unbiased	Unbiased	Unbiased	Unbiased	Unbiased	Unbiased	Unbiased	Unbiased	Unbiased	Unbiased	Unbiased	Unbiased	Unbiased	Unbiased	Unbiased	Gsn
H2-Aa	Unbiased	BL_biased	Unbiased	BL_biased	Unbiased	BL_biased	Unbiased	BL_biased	Unbiased	Unbiased	Unbiased	Unbiased	Unbiased	Unbiased	Unbiased	BL_biased	Unbiased	Unbiased	CR_biased	Unbiased	Unbiased	Unbiased	Unbiased	Unbiased	Unbiased	BL_biased	Unbiased	BL_biased	Unbiased	Unbiased	Unbiased	Unbiased	Unbiased	Unbiased	Unbiased	Unbiased	CR_biased	Unbiased	Unbiased	Unbiased	Unbiased	Unbiased	Unbiased	Unbiased	Unbiased	Unbiased	H2-Aa
F11r	Unbiased	CR_biased	Unbiased	CR_biased	Unbiased	Unbiased	Unbiased	CR_biased	Unbiased	Unbiased	Unbiased	Unbiased	Unbiased	Unbiased	Unbiased	CR_biased	Unbiased	Unbiased	Unbiased	Unbiased	Unbiased	Unbiased	Unbiased	Unbiased	Unbiased	Unbiased	Unbiased	Unbiased	Unbiased	Unbiased	Unbiased	Unbiased	Unbiased	Unbiased	Unbiased	Unbiased	Unbiased	Unbiased	Unbiased	Unbiased	Unbiased	Unbiased	Unbiased	Unbiased	Unbiased	Unbiased	F11r
Gm8797	CR_biased	CR_biased	CR_biased	CR_biased	CR_biased	CR_biased	CR_biased	CR_biased	CR_biased	Unbiased	CR_biased	CR_biased	Unbiased	Unbiased	CR_biased	CR_biased	Unbiased	Unbiased	CR_biased	Unbiased	CR_biased	CR_biased	CR_biased	Unbiased	CR_biased	CR_biased	CR_biased	CR_biased	CR_biased	CR_biased	CR_biased	Unbiased	Unbiased	Unbiased	CR_biased	Unbiased	CR_biased	Unbiased	Unbiased	Unbiased	Unbiased	Unbiased	Unbiased	Unbiased	Unbiased	Unbiased	Gm8797
Uba52	BL_biased	CR_biased	Unbiased	CR_biased	Unbiased	CR_biased	Unbiased	CR_biased	Unbiased	Unbiased	BL_biased	CR_biased	Unbiased	CR_biased	Unbiased	CR_biased	Unbiased	Unbiased	Unbiased	CR_biased	Unbiased	CR_biased	Unbiased	CR_biased	Unbiased	CR_biased	Unbiased	CR_biased	Unbiased	CR_biased	Unbiased	Unbiased	Unbiased	Unbiased	Unbiased	CR_biased	Unbiased	Unbiased	Unbiased	Unbiased	Unbiased	Unbiased	Unbiased	Unbiased	Unbiased	Unbiased	Uba52
Tpsb2	Unbiased	CR_biased	Unbiased	CR_biased	Unbiased	CR_biased	Unbiased	CR_biased	Unbiased	Unbiased	Unbiased	Unbiased	Unbiased	Unbiased	Unbiased	CR_biased	Unbiased	Unbiased	Unbiased	Unbiased	Unbiased	CR_biased	Unbiased	CR_biased	Unbiased	Unbiased	Unbiased	Unbiased	Unbiased	Unbiased	Unbiased	Unbiased	Unbiased	Unbiased	Unbiased	Unbiased	Unbiased	Unbiased	Unbiased	Unbiased	Unbiased	Unbiased	Unbiased	Unbiased	Unbiased	Unbiased	Tpsb2
Cma1	Unbiased	CR_biased	Unbiased	CR_biased	Unbiased	CR_biased	Unbiased	CR_biased	Unbiased	Unbiased	Unbiased	CR_biased	Unbiased	Unbiased	Unbiased	CR_biased	Unbiased	CR_biased	Unbiased	Unbiased	Unbiased	CR_biased	Unbiased	CR_biased	Unbiased	CR_biased	Unbiased	Unbiased	Unbiased	Unbiased	Unbiased	Unbiased	Unbiased	Unbiased	Unbiased	Unbiased	Unbiased	Unbiased	Unbiased	Unbiased	Unbiased	Unbiased	Unbiased	Unbiased	Unbiased	Unbiased	Cma1
Ccnd2	Unbiased	CR_biased	Unbiased	CR_biased	Unbiased	Unbiased	Unbiased	CR_biased	Unbiased	Unbiased	Unbiased	Unbiased	Unbiased	Unbiased	Unbiased	CR_biased	Unbiased	Unbiased	Unbiased	Unbiased	Unbiased	Unbiased	Unbiased	Unbiased	Unbiased	Unbiased	Unbiased	Unbiased	Unbiased	Unbiased	Unbiased	Unbiased	Unbiased	Unbiased	Unbiased	Unbiased	Unbiased	Unbiased	Unbiased	Unbiased	Unbiased	Unbiased	Unbiased	Unbiased	Unbiased	Unbiased	Ccnd2
Cd74	Unbiased	BL_biased	Unbiased	BL_biased	Unbiased	BL_biased	Unbiased	BL_biased	Unbiased	Unbiased	CR_biased	Unbiased	Unbiased	Unbiased	Unbiased	BL_biased	Unbiased	Unbiased	CR_biased	Unbiased	CR_biased	Unbiased	CR_biased	Unbiased	CR_biased	BL_biased	Unbiased	BL_biased	CR_biased	Unbiased	CR_biased	Unbiased	Unbiased	Unbiased	Unbiased	Unbiased	CR_biased	Unbiased	Unbiased	Unbiased	Unbiased	Unbiased	Unbiased	Unbiased	Unbiased	Unbiased	Cd74
Gk	Unbiased	CR_biased	Unbiased	CR_biased	Unbiased	Unbiased	Unbiased	CR_biased	Unbiased	Unbiased	Unbiased	Unbiased	Unbiased	Unbiased	Unbiased	CR_biased	Unbiased	Unbiased	Unbiased	Unbiased	Unbiased	Unbiased	Unbiased	Unbiased	Unbiased	Unbiased	Unbiased	Unbiased	Unbiased	Unbiased	Unbiased	Unbiased	Unbiased	Unbiased	Unbiased	Unbiased	Unbiased	Unbiased	Unbiased	Unbiased	Unbiased	Unbiased	Unbiased	Unbiased	Unbiased	Unbiased	Gk
C3	Unbiased	CR_biased	Unbiased	Unbiased	Unbiased	Unbiased	Unbiased	Unbiased	Unbiased	Unbiased	Unbiased	Unbiased	Unbiased	Unbiased	Unbiased	Unbiased	Unbiased	Unbiased	Unbiased	Unbiased	Unbiased	CR_biased	Unbiased	Unbiased	Unbiased	Unbiased	Unbiased	CR_biased	Unbiased	Unbiased	Unbiased	Unbiased	Unbiased	Unbiased	Unbiased	Unbiased	Unbiased	Unbiased	Unbiased	Unbiased	Unbiased	Unbiased	Unbiased	Unbiased	Unbiased	Unbiased	C3
Rpl21	BL_biased	BL_biased	BL_biased	Unbiased	BL_biased	BL_biased	BL_biased	Unbiased	BL_biased	Unbiased	BL_biased	BL_biased	Unbiased	Unbiased	BL_biased	Unbiased	Unbiased	Unbiased	BL_biased	Unbiased	BL_biased	BL_biased	BL_biased	BL_biased	BL_biased	Unbiased	BL_biased	BL_biased	BL_biased	BL_biased	BL_biased	Unbiased	Unbiased	Unbiased	Unbiased	Unbiased	Unbiased	Unbiased	Unbiased	Unbiased	Unbiased	Unbiased	Unbiased	Unbiased	Unbiased	Unbiased	Rpl21
H2-Ab1	Unbiased	BL_biased	Unbiased	BL_biased	CR_biased	Unbiased	Unbiased	BL_biased	Unbiased	Unbiased	Unbiased	Unbiased	Unbiased	Unbiased	Unbiased	BL_biased	Unbiased	Unbiased	CR_biased	Unbiased	CR_biased	Unbiased	CR_biased	Unbiased	Unbiased	BL_biased	Unbiased	BL_biased	CR_biased	Unbiased	CR_biased	Unbiased	Unbiased	Unbiased	Unbiased	Unbiased	CR_biased	Unbiased	Unbiased	Unbiased	Unbiased	Unbiased	Unbiased	Unbiased	Unbiased	Unbiased	H2-Ab1
Cldn5	Unbiased	CR_biased	Unbiased	CR_biased	Unbiased	CR_biased	Unbiased	CR_biased	Unbiased	Unbiased	Unbiased	CR_biased	Unbiased	Unbiased	Unbiased	CR_biased	Unbiased	Unbiased	Unbiased	Unbiased	Unbiased	Unbiased	Unbiased	CR_biased	Unbiased	Unbiased	Unbiased	CR_biased	Unbiased	CR_biased	Unbiased	Unbiased	Unbiased	CR_biased	Unbiased	Unbiased	Unbiased	Unbiased	Unbiased	Unbiased	Unbiased	Unbiased	Unbiased	Unbiased	Unbiased	Unbiased	Cldn5
Klra2	Unbiased	CR_biased	Unbiased	CR_biased	Unbiased	Unbiased	Unbiased	CR_biased	Unbiased	Unbiased	Unbiased	Unbiased	Unbiased	Unbiased	Unbiased	CR_biased	Unbiased	Unbiased	Unbiased	Unbiased	Unbiased	Unbiased	Unbiased	Unbiased	Unbiased	Unbiased	Unbiased	Unbiased	Unbiased	Unbiased	Unbiased	Unbiased	Unbiased	Unbiased	Unbiased	Unbiased	Unbiased	Unbiased	Unbiased	Unbiased	Unbiased	Unbiased	Unbiased	Unbiased	Unbiased	Unbiased	Klra2
Lyz2	CR_biased	BL_biased	CR_biased	BL_biased	CR_biased	Unbiased	CR_biased	BL_biased	Unbiased	Unbiased	Unbiased	Unbiased	Unbiased	Unbiased	CR_biased	BL_biased	Unbiased	Unbiased	CR_biased	Unbiased	CR_biased	Unbiased	Unbiased	Unbiased	CR_biased	Unbiased	Unbiased	Unbiased	CR_biased	Unbiased	CR_biased	Unbiased	Unbiased	Unbiased	CR_biased	Unbiased	CR_biased	Unbiased	Unbiased	Unbiased	Unbiased	Unbiased	Unbiased	Unbiased	Unbiased	Unbiased	Lyz2
Rpl29	BL_biased	BL_biased	BL_biased	BL_biased	BL_biased	BL_biased	BL_biased	BL_biased	Unbiased	Unbiased	BL_biased	BL_biased	Unbiased	Unbiased	BL_biased	Unbiased	Unbiased	Unbiased	BL_biased	Unbiased	BL_biased	BL_biased	BL_biased	BL_biased	BL_biased	Unbiased	BL_biased	BL_biased	BL_biased	BL_biased	BL_biased	Unbiased	Unbiased	Unbiased	Unbiased	Unbiased	Unbiased	Unbiased	Unbiased	Unbiased	Unbiased	Unbiased	Unbiased	Unbiased	Unbiased	Unbiased	Rpl29
Sparc	Unbiased	CR_biased	Unbiased	CR_biased	Unbiased	CR_biased	Unbiased	CR_biased	Unbiased	CR_biased	Unbiased	CR_biased	Unbiased	Unbiased	Unbiased	CR_biased	Unbiased	Unbiased	Unbiased	CR_biased	Unbiased	CR_biased	Unbiased	CR_biased	Unbiased	CR_biased	Unbiased	CR_biased	CR_biased	CR_biased	Unbiased	Unbiased	Unbiased	Unbiased	Unbiased	Unbiased	Unbiased	Unbiased	Unbiased	Unbiased	Unbiased	Unbiased	Unbiased	Unbiased	Unbiased	Unbiased	Sparc
Gngt2	Unbiased	CR_biased	Unbiased	Unbiased	Unbiased	Unbiased	Unbiased	CR_biased	Unbiased	Unbiased	Unbiased	Unbiased	Unbiased	CR_biased	Unbiased	CR_biased	Unbiased	Unbiased	Unbiased	Unbiased	Unbiased	CR_biased	Unbiased	Unbiased	Unbiased	Unbiased	Unbiased	Unbiased	Unbiased	Unbiased	Unbiased	Unbiased	Unbiased	Unbiased	Unbiased	Unbiased	Unbiased	Unbiased	Unbiased	Unbiased	Unbiased	Unbiased	Unbiased	Unbiased	Unbiased	Unbiased	Gngt2
Tcf7l2	Unbiased	CR_biased	Unbiased	CR_biased	Unbiased	Unbiased	Unbiased	CR_biased	Unbiased	Unbiased	Unbiased	Unbiased	Unbiased	Unbiased	Unbiased	CR_biased	Unbiased	Unbiased	Unbiased	Unbiased	Unbiased	Unbiased	Unbiased	Unbiased	Unbiased	Unbiased	Unbiased	Unbiased	Unbiased	Unbiased	Unbiased	Unbiased	Unbiased	Unbiased	Unbiased	Unbiased	Unbiased	Unbiased	Unbiased	Unbiased	Unbiased	Unbiased	Unbiased	Unbiased	Unbiased	Unbiased	Tcf7l2
Rps10	BL_biased	BL_biased	BL_biased	BL_biased	BL_biased	BL_biased	BL_biased	Unbiased	BL_biased	Unbiased	BL_biased	BL_biased	Unbiased	Unbiased	BL_biased	BL_biased	Unbiased	Unbiased	BL_biased	BL_biased	BL_biased	BL_biased	BL_biased	BL_biased	BL_biased	Unbiased	BL_biased	BL_biased	BL_biased	BL_biased	BL_biased	Unbiased	Unbiased	Unbiased	Unbiased	BL_biased	BL_biased	Unbiased	Unbiased	Unbiased	Unbiased	Unbiased	Unbiased	Unbiased	Unbiased	Unbiased	Rps10
Tpt1	BL_biased	BL_biased	BL_biased	BL_biased	BL_biased	BL_biased	BL_biased	BL_biased	BL_biased	Unbiased	BL_biased	Unbiased	Unbiased	Unbiased	BL_biased	BL_biased	Unbiased	Unbiased	BL_biased	BL_biased	BL_biased	BL_biased	Unbiased	BL_biased	BL_biased	BL_biased	BL_biased	BL_biased	BL_biased	BL_biased	BL_biased	Unbiased	Unbiased	Unbiased	Unbiased	Unbiased	BL_biased	Unbiased	Unbiased	Unbiased	Unbiased	Unbiased	Unbiased	Unbiased	Unbiased	Unbiased	Tpt1
Ucp2	Unbiased	BL_biased	Unbiased	BL_biased	Unbiased	BL_biased	BL_biased	Unbiased	BL_biased	Unbiased	BL_biased	BL_biased	Unbiased	Unbiased	BL_biased	Unbiased	Unbiased	Unbiased	BL_biased	Unbiased	BL_biased	BL_biased	Unbiased	BL_biased	Unbiased	Unbiased	Unbiased	BL_biased	BL_biased	BL_biased	BL_biased	Unbiased	Unbiased	Unbiased	Unbiased	Unbiased	Unbiased	Unbiased	Unbiased	Unbiased	Unbiased	Unbiased	Unbiased	Unbiased	Unbiased	Unbiased	Ucp2
Rpl10	Unbiased	BL_biased	Unbiased	Unbiased	Unbiased	BL_biased	Unbiased	Unbiased	Unbiased	Unbiased	Unbiased	Unbiased	Unbiased	Unbiased	Unbiased	Unbiased	Unbiased	Unbiased	Unbiased	BL_biased	Unbiased	BL_biased	Unbiased	BL_biased	Unbiased	BL_biased	Unbiased	BL_biased	Unbiased	BL_biased	Unbiased	Unbiased	Unbiased	Unbiased	Unbiased	Unbiased	Unbiased	Unbiased	Unbiased	Unbiased	Unbiased	Unbiased	Unbiased	Unbiased	Unbiased	Unbiased	Rpl10
Rps24	BL_biased	BL_biased	BL_biased	BL_biased	BL_biased	Unbiased	BL_biased	Unbiased	BL_biased	Unbiased	BL_biased	BL_biased	Unbiased	Unbiased	BL_biased	BL_biased	Unbiased	Unbiased	BL_biased	BL_biased	BL_biased	BL_biased	BL_biased	BL_biased	BL_biased	BL_biased	BL_biased	BL_biased	BL_biased	BL_biased	BL_biased	Unbiased	Unbiased	Unbiased	Unbiased	Unbiased	BL_biased	Unbiased	Unbiased	Unbiased	Unbiased	Unbiased	Unbiased	Unbiased	Unbiased	Unbiased	Rps24
Tsc22d3	Unbiased	BL_biased	Unbiased	BL_biased	CR_biased	Unbiased	Unbiased	Unbiased	Unbiased	Unbiased	Unbiased	Unbiased	Unbiased	Unbiased	Unbiased	Unbiased	Unbiased	Unbiased	CR_biased	Unbiased	Unbiased	Unbiased	Unbiased	BL_biased	Unbiased	Unbiased	Unbiased	Unbiased	Unbiased	Unbiased	Unbiased	Unbiased	Unbiased	Unbiased	Unbiased	Unbiased	Unbiased	Unbiased	Unbiased	Unbiased	Unbiased	Unbiased	Unbiased	Unbiased	Unbiased	Unbiased	Tsc22d3
Sirpb1a	Unbiased	CR_biased	Unbiased	CR_biased	Unbiased	Unbiased	Unbiased	CR_biased	Unbiased	Unbiased	Unbiased	Unbiased	Unbiased	CR_biased	Unbiased	CR_biased	Unbiased	Unbiased	Unbiased	Unbiased	Unbiased	Unbiased	Unbiased	Unbiased	Unbiased	Unbiased	Unbiased	Unbiased	Unbiased	Unbiased	Unbiased	Unbiased	Unbiased	Unbiased	Unbiased	Unbiased	Unbiased	Unbiased	Unbiased	Unbiased	Unbiased	Unbiased	Unbiased	Unbiased	Unbiased	Unbiased	Sirpb1a
Hspa5	Unbiased	CR_biased	Unbiased	CR_biased	CR_biased	CR_biased	Unbiased	CR_biased	Unbiased	Unbiased	Unbiased	CR_biased	Unbiased	Unbiased	Unbiased	CR_biased	Unbiased	Unbiased	CR_biased	CR_biased	Unbiased	CR_biased	Unbiased	Unbiased	Unbiased	Unbiased	Unbiased	Unbiased	Unbiased	CR_biased	Unbiased	Unbiased	Unbiased	Unbiased	Unbiased	Unbiased	Unbiased	Unbiased	Unbiased	Unbiased	Unbiased	Unbiased	Unbiased	Unbiased	Unbiased	Unbiased	Hspa5
Ccl9	CR_biased	BL_biased	Unbiased	BL_biased	Unbiased	Unbiased	Unbiased	BL_biased	Unbiased	Unbiased	Unbiased	Unbiased	Unbiased	Unbiased	Unbiased	BL_biased	Unbiased	Unbiased	Unbiased	Unbiased	Unbiased	Unbiased	Unbiased	Unbiased	Unbiased	Unbiased	Unbiased	BL_biased	Unbiased	BL_biased	Unbiased	Unbiased	Unbiased	Unbiased	Unbiased	Unbiased	Unbiased	Unbiased	Unbiased	Unbiased	Unbiased	Unbiased	Unbiased	Unbiased	Unbiased	Unbiased	Ccl9
Wfdc17	CR_biased	CR_biased	Unbiased	Unbiased	CR_biased	CR_biased	CR_biased	CR_biased	Unbiased	Unbiased	Unbiased	Unbiased	Unbiased	Unbiased	Unbiased	CR_biased	Unbiased	Unbiased	CR_biased	Unbiased	Unbiased	CR_biased	Unbiased	Unbiased	Unbiased	CR_biased	Unbiased	CR_biased	Unbiased	Unbiased	CR_biased	Unbiased	Unbiased	Unbiased	Unbiased	Unbiased	CR_biased	Unbiased	Unbiased	Unbiased	Unbiased	Unbiased	Unbiased	Unbiased	Unbiased	Unbiased	Wfdc17
Cdkn2a	Unbiased	CR_biased	Unbiased	CR_biased	Unbiased	Unbiased	Unbiased	CR_biased	Unbiased	Unbiased	Unbiased	Unbiased	Unbiased	CR_biased	Unbiased	CR_biased	Unbiased	Unbiased	Unbiased	Unbiased	Unbiased	Unbiased	Unbiased	Unbiased	Unbiased	Unbiased	Unbiased	Unbiased	Unbiased	Unbiased	Unbiased	Unbiased	Unbiased	Unbiased	Unbiased	Unbiased	Unbiased	Unbiased	Unbiased	Unbiased	Unbiased	Unbiased	Unbiased	Unbiased	Unbiased	Unbiased	Cdkn2a
Gm26917	Unbiased	CR_biased	Unbiased	CR_biased	Unbiased	Unbiased	Unbiased	CR_biased	Unbiased	Unbiased	Unbiased	CR_biased	Unbiased	Unbiased	Unbiased	Unbiased	Unbiased	Unbiased	Unbiased	Unbiased	Unbiased	Unbiased	Unbiased	Unbiased	Unbiased	Unbiased	Unbiased	Unbiased	Unbiased	Unbiased	Unbiased	Unbiased	Unbiased	Unbiased	Unbiased	Unbiased	Unbiased	Unbiased	Unbiased	Unbiased	Unbiased	Unbiased	Unbiased	Unbiased	Unbiased	Unbiased	Gm26917
Gpihbp1	Unbiased	CR_biased	Unbiased	CR_biased	Unbiased	Unbiased	Unbiased	CR_biased	Unbiased	Unbiased	Unbiased	CR_biased	Unbiased	CR_biased	Unbiased	CR_biased	Unbiased	Unbiased	Unbiased	Unbiased	Unbiased	Unbiased	Unbiased	Unbiased	Unbiased	Unbiased	Unbiased	CR_biased	Unbiased	Unbiased	Unbiased	Unbiased	Unbiased	Unbiased	Unbiased	Unbiased	Unbiased	Unbiased	Unbiased	Unbiased	Unbiased	Unbiased	Unbiased	Unbiased	Unbiased	Unbiased	Gpihbp1
Retnla	Unbiased	BL_biased	Unbiased	BL_biased	Unbiased	BL_biased	Unbiased	BL_biased	Unbiased	Unbiased	Unbiased	BL_biased	Unbiased	BL_biased	Unbiased	BL_biased	Unbiased	Unbiased	Unbiased	Unbiased	Unbiased	BL_biased	Unbiased	BL_biased	Unbiased	BL_biased	Unbiased	Unbiased	Unbiased	BL_biased	Unbiased	Unbiased	Unbiased	Unbiased	Unbiased	Unbiased	Unbiased	Unbiased	Unbiased	Unbiased	Unbiased	Unbiased	Unbiased	Unbiased	Unbiased	Unbiased	Retnla
Rps13	BL_biased	BL_biased	BL_biased	Unbiased	BL_biased	BL_biased	BL_biased	Unbiased	BL_biased	Unbiased	BL_biased	BL_biased	Unbiased	Unbiased	BL_biased	Unbiased	Unbiased	Unbiased	BL_biased	BL_biased	BL_biased	BL_biased	BL_biased	BL_biased	BL_biased	Unbiased	BL_biased	Unbiased	BL_biased	Unbiased	BL_biased	Unbiased	Unbiased	Unbiased	Unbiased	Unbiased	Unbiased	Unbiased	Unbiased	Unbiased	Unbiased	Unbiased	Unbiased	Unbiased	Unbiased	Unbiased	Rps13
Crip1	Unbiased	BL_biased	Unbiased	BL_biased	Unbiased	Unbiased	Unbiased	BL_biased	Unbiased	Unbiased	Unbiased	Unbiased	Unbiased	Unbiased	Unbiased	BL_biased	Unbiased	Unbiased	Unbiased	Unbiased	Unbiased	Unbiased	Unbiased	Unbiased	Unbiased	Unbiased	Unbiased	Unbiased	Unbiased	Unbiased	Unbiased	Unbiased	Unbiased	Unbiased	Unbiased	Unbiased	Unbiased	Unbiased	Unbiased	Unbiased	Unbiased	Unbiased	Unbiased	Unbiased	Unbiased	Unbiased	Crip1
BC049352	Unbiased	CR_biased	Unbiased	Unbiased	Unbiased	Unbiased	Unbiased	CR_biased	Unbiased	Unbiased	Unbiased	Unbiased	Unbiased	Unbiased	Unbiased	CR_biased	Unbiased	Unbiased	Unbiased	Unbiased	Unbiased	Unbiased	Unbiased	Unbiased	Unbiased	Unbiased	Unbiased	Unbiased	Unbiased	Unbiased	Unbiased	Unbiased	Unbiased	Unbiased	Unbiased	Unbiased	Unbiased	Unbiased	Unbiased	Unbiased	Unbiased	Unbiased	Unbiased	Unbiased	Unbiased	Unbiased	BC049352
Zfp36	Unbiased	BL_biased	Unbiased	Unbiased	Unbiased	Unbiased	Unbiased	BL_biased	Unbiased	Unbiased	Unbiased	Unbiased	Unbiased	Unbiased	Unbiased	Unbiased	Unbiased	Unbiased	Unbiased	Unbiased	Unbiased	Unbiased	Unbiased	Unbiased	Unbiased	Unbiased	Unbiased	Unbiased	Unbiased	Unbiased	Unbiased	Unbiased	Unbiased	Unbiased	Unbiased	Unbiased	Unbiased	Unbiased	Unbiased	Unbiased	Unbiased	Unbiased	Unbiased	Unbiased	Unbiased	Unbiased	Zfp36
H2-DMa	Unbiased	BL_biased	Unbiased	BL_biased	Unbiased	Unbiased	Unbiased	BL_biased	Unbiased	Unbiased	Unbiased	Unbiased	Unbiased	Unbiased	Unbiased	BL_biased	Unbiased	Unbiased	Unbiased	Unbiased	CR_biased	Unbiased	Unbiased	Unbiased	Unbiased	Unbiased	Unbiased	Unbiased	CR_biased	Unbiased	Unbiased	Unbiased	Unbiased	Unbiased	Unbiased	Unbiased	Unbiased	Unbiased	Unbiased	Unbiased	Unbiased	Unbiased	Unbiased	Unbiased	Unbiased	Unbiased	H2-DMa
Rps11	Unbiased	BL_biased	Unbiased	Unbiased	Unbiased	Unbiased	Unbiased	Unbiased	Unbiased	Unbiased	Unbiased	Unbiased	Unbiased	Unbiased	Unbiased	Unbiased	Unbiased	Unbiased	Unbiased	BL_biased	Unbiased	Unbiased	Unbiased	Unbiased	Unbiased	Unbiased	Unbiased	BL_biased	Unbiased	Unbiased	Unbiased	Unbiased	Unbiased	Unbiased	Unbiased	Unbiased	Unbiased	Unbiased	Unbiased	Unbiased	Unbiased	Unbiased	Unbiased	Unbiased	Unbiased	Unbiased	Rps11
Emp3	Unbiased	BL_biased	Unbiased	BL_biased	Unbiased	Unbiased	Unbiased	BL_biased	Unbiased	Unbiased	Unbiased	Unbiased	Unbiased	Unbiased	Unbiased	BL_biased	Unbiased	Unbiased	Unbiased	Unbiased	Unbiased	Unbiased	Unbiased	Unbiased	Unbiased	Unbiased	Unbiased	Unbiased	Unbiased	Unbiased	Unbiased	Unbiased	Unbiased	Unbiased	Unbiased	Unbiased	Unbiased	Unbiased	Unbiased	Unbiased	Unbiased	Unbiased	Unbiased	Unbiased	Unbiased	Unbiased	Emp3
Rpl26	Unbiased	BL_biased	Unbiased	Unbiased	Unbiased	Unbiased	Unbiased	Unbiased	Unbiased	Unbiased	Unbiased	Unbiased	Unbiased	Unbiased	Unbiased	Unbiased	Unbiased	Unbiased	Unbiased	BL_biased	Unbiased	Unbiased	Unbiased	Unbiased	Unbiased	Unbiased	Unbiased	BL_biased	Unbiased	Unbiased	Unbiased	Unbiased	Unbiased	Unbiased	Unbiased	Unbiased	Unbiased	Unbiased	Unbiased	Unbiased	Unbiased	Unbiased	Unbiased	Unbiased	Unbiased	Unbiased	Rpl26
Bgn	Unbiased	CR_biased	Unbiased	Unbiased	Unbiased	Unbiased	Unbiased	Unbiased	Unbiased	Unbiased	Unbiased	Unbiased	Unbiased	Unbiased	Unbiased	Unbiased	Unbiased	Unbiased	CR_biased	Unbiased	Unbiased	Unbiased	Unbiased	Unbiased	Unbiased	Unbiased	Unbiased	Unbiased	Unbiased	Unbiased	Unbiased	Unbiased	Unbiased	Unbiased	Unbiased	Unbiased	Unbiased	Unbiased	Unbiased	Unbiased	Unbiased	Unbiased	Unbiased	Unbiased	Unbiased	Unbiased	Bgn
Ddx5	Unbiased	CR_biased	Unbiased	CR_biased	Unbiased	CR_biased	Unbiased	CR_biased	Unbiased	Unbiased	Unbiased	CR_biased	Unbiased	Unbiased	Unbiased	CR_biased	Unbiased	Unbiased	Unbiased	CR_biased	Unbiased	Unbiased	Unbiased	CR_biased	Unbiased	CR_biased	Unbiased	Unbiased	Unbiased	CR_biased	Unbiased	Unbiased	Unbiased	Unbiased	Unbiased	Unbiased	Unbiased	Unbiased	Unbiased	Unbiased	Unbiased	Unbiased	Unbiased	Unbiased	Unbiased	Unbiased	Ddx5
Phlda3	Unbiased	CR_biased	Unbiased	CR_biased	Unbiased	Unbiased	Unbiased	CR_biased	Unbiased	Unbiased	Unbiased	Unbiased	Unbiased	Unbiased	Unbiased	CR_biased	Unbiased	Unbiased	Unbiased	Unbiased	Unbiased	Unbiased	Unbiased	Unbiased	Unbiased	Unbiased	Unbiased	CR_biased	Unbiased	Unbiased	Unbiased	Unbiased	Unbiased	Unbiased	Unbiased	Unbiased	Unbiased	Unbiased	Unbiased	Unbiased	Unbiased	Unbiased	Unbiased	Unbiased	Unbiased	Unbiased	Phlda3
Bcl2a1a	Unbiased	CR_biased	Unbiased	Unbiased	Unbiased	Unbiased	Unbiased	CR_biased	Unbiased	Unbiased	Unbiased	Unbiased	Unbiased	Unbiased	Unbiased	CR_biased	Unbiased	Unbiased	Unbiased	Unbiased	Unbiased	Unbiased	Unbiased	Unbiased	Unbiased	Unbiased	Unbiased	Unbiased	Unbiased	Unbiased	Unbiased	Unbiased	Unbiased	Unbiased	Unbiased	Unbiased	Unbiased	Unbiased	Unbiased	Unbiased	Unbiased	Unbiased	Unbiased	Unbiased	Unbiased	Unbiased	Bcl2a1a
Ctsd	Unbiased	CR_biased	Unbiased	CR_biased	Unbiased	Unbiased	Unbiased	Unbiased	Unbiased	Unbiased	Unbiased	Unbiased	Unbiased	Unbiased	Unbiased	Unbiased	Unbiased	Unbiased	Unbiased	Unbiased	Unbiased	Unbiased	Unbiased	Unbiased	Unbiased	Unbiased	Unbiased	Unbiased	Unbiased	Unbiased	Unbiased	Unbiased	Unbiased	Unbiased	Unbiased	Unbiased	Unbiased	Unbiased	Unbiased	Unbiased	Unbiased	Unbiased	Unbiased	Unbiased	Unbiased	Unbiased	Ctsd
Itgad	Unbiased	CR_biased	Unbiased	CR_biased	Unbiased	Unbiased	Unbiased	CR_biased	Unbiased	Unbiased	Unbiased	Unbiased	Unbiased	Unbiased	Unbiased	CR_biased	Unbiased	Unbiased	Unbiased	Unbiased	Unbiased	Unbiased	Unbiased	Unbiased	Unbiased	Unbiased	Unbiased	Unbiased	Unbiased	Unbiased	Unbiased	Unbiased	Unbiased	Unbiased	Unbiased	Unbiased	Unbiased	Unbiased	Unbiased	Unbiased	Unbiased	Unbiased	Unbiased	Unbiased	Unbiased	Unbiased	Itgad
Egr1	Unbiased	CR_biased	Unbiased	CR_biased	Unbiased	Unbiased	Unbiased	Unbiased	Unbiased	Unbiased	Unbiased	Unbiased	Unbiased	Unbiased	Unbiased	Unbiased	Unbiased	Unbiased	Unbiased	Unbiased	Unbiased	Unbiased	Unbiased	Unbiased	Unbiased	Unbiased	Unbiased	Unbiased	Unbiased	Unbiased	Unbiased	Unbiased	Unbiased	Unbiased	Unbiased	Unbiased	Unbiased	Unbiased	Unbiased	Unbiased	Unbiased	Unbiased	Unbiased	Unbiased	Unbiased	Unbiased	Egr1
Ppp1r15a	Unbiased	CR_biased	Unbiased	Unbiased	Unbiased	Unbiased	Unbiased	CR_biased	Unbiased	Unbiased	Unbiased	Unbiased	Unbiased	Unbiased	Unbiased	Unbiased	Unbiased	Unbiased	Unbiased	Unbiased	Unbiased	Unbiased	Unbiased	Unbiased	Unbiased	Unbiased	Unbiased	Unbiased	Unbiased	Unbiased	Unbiased	Unbiased	Unbiased	Unbiased	Unbiased	Unbiased	Unbiased	Unbiased	Unbiased	Unbiased	Unbiased	Unbiased	Unbiased	Unbiased	Unbiased	Unbiased	Ppp1r15a
Pecam1	Unbiased	CR_biased	Unbiased	Unbiased	Unbiased	Unbiased	Unbiased	CR_biased	Unbiased	Unbiased	Unbiased	Unbiased	Unbiased	Unbiased	Unbiased	CR_biased	Unbiased	Unbiased	Unbiased	Unbiased	Unbiased	Unbiased	Unbiased	Unbiased	Unbiased	Unbiased	Unbiased	Unbiased	Unbiased	Unbiased	Unbiased	Unbiased	Unbiased	Unbiased	Unbiased	Unbiased	Unbiased	Unbiased	Unbiased	Unbiased	Unbiased	Unbiased	Unbiased	Unbiased	Unbiased	Unbiased	Pecam1
Gpx1	Unbiased	BL_biased	Unbiased	BL_biased	Unbiased	Unbiased	Unbiased	Unbiased	Unbiased	Unbiased	BL_biased	Unbiased	Unbiased	Unbiased	Unbiased	BL_biased	Unbiased	Unbiased	Unbiased	Unbiased	Unbiased	BL_biased	Unbiased	Unbiased	Unbiased	Unbiased	BL_biased	BL_biased	Unbiased	Unbiased	BL_biased	Unbiased	Unbiased	Unbiased	Unbiased	Unbiased	Unbiased	Unbiased	Unbiased	Unbiased	Unbiased	Unbiased	Unbiased	Unbiased	Unbiased	Unbiased	Gpx1
Rps14	Unbiased	BL_biased	Unbiased	Unbiased	CR_biased	Unbiased	Unbiased	Unbiased	Unbiased	Unbiased	Unbiased	Unbiased	Unbiased	Unbiased	Unbiased	Unbiased	Unbiased	Unbiased	CR_biased	Unbiased	Unbiased	Unbiased	Unbiased	Unbiased	Unbiased	Unbiased	Unbiased	Unbiased	CR_biased	Unbiased	CR_biased	Unbiased	Unbiased	Unbiased	Unbiased	Unbiased	CR_biased	Unbiased	Unbiased	Unbiased	Unbiased	Unbiased	Unbiased	Unbiased	Unbiased	Unbiased	Rps14
Cd72	Unbiased	CR_biased	CR_biased	CR_biased	Unbiased	Unbiased	CR_biased	CR_biased	Unbiased	Unbiased	CR_biased	Unbiased	Unbiased	Unbiased	Unbiased	CR_biased	Unbiased	Unbiased	Unbiased	Unbiased	Unbiased	Unbiased	Unbiased	Unbiased	Unbiased	Unbiased	CR_biased	Unbiased	CR_biased	Unbiased	Unbiased	Unbiased	Unbiased	Unbiased	Unbiased	Unbiased	CR_biased	Unbiased	Unbiased	Unbiased	Unbiased	Unbiased	Unbiased	Unbiased	Unbiased	Unbiased	Cd72
Rps12	BL_biased	BL_biased	BL_biased	BL_biased	BL_biased	Unbiased	BL_biased	Unbiased	BL_biased	Unbiased	BL_biased	Unbiased	Unbiased	Unbiased	BL_biased	Unbiased	Unbiased	Unbiased	BL_biased	BL_biased	BL_biased	BL_biased	BL_biased	BL_biased	BL_biased	Unbiased	BL_biased	BL_biased	BL_biased	BL_biased	BL_biased	Unbiased	Unbiased	Unbiased	Unbiased	Unbiased	BL_biased	Unbiased	Unbiased	Unbiased	Unbiased	Unbiased	Unbiased	Unbiased	Unbiased	Unbiased	Rps12
Ubc	CR_biased	CR_biased	CR_biased	Unbiased	CR_biased	CR_biased	CR_biased	CR_biased	CR_biased	Unbiased	CR_biased	CR_biased	Unbiased	Unbiased	CR_biased	Unbiased	Unbiased	Unbiased	CR_biased	CR_biased	CR_biased	CR_biased	CR_biased	CR_biased	CR_biased	CR_biased	CR_biased	CR_biased	CR_biased	CR_biased	CR_biased	Unbiased	Unbiased	Unbiased	Unbiased	Unbiased	CR_biased	Unbiased	Unbiased	Unbiased	Unbiased	Unbiased	Unbiased	Unbiased	Unbiased	Unbiased	Ubc
Rpl7a	BL_biased	BL_biased	Unbiased	Unbiased	BL_biased	BL_biased	BL_biased	Unbiased	BL_biased	Unbiased	BL_biased	Unbiased	Unbiased	Unbiased	BL_biased	Unbiased	Unbiased	Unbiased	Unbiased	BL_biased	Unbiased	BL_biased	BL_biased	Unbiased	Unbiased	Unbiased	BL_biased	BL_biased	Unbiased	Unbiased	BL_biased	Unbiased	Unbiased	Unbiased	Unbiased	Unbiased	Unbiased	Unbiased	Unbiased	Unbiased	Unbiased	Unbiased	Unbiased	Unbiased	Unbiased	Unbiased	Rpl7a
Abi3	Unbiased	CR_biased	Unbiased	Unbiased	Unbiased	Unbiased	Unbiased	CR_biased	Unbiased	Unbiased	Unbiased	Unbiased	Unbiased	Unbiased	Unbiased	CR_biased	Unbiased	Unbiased	Unbiased	Unbiased	Unbiased	Unbiased	Unbiased	Unbiased	Unbiased	Unbiased	Unbiased	Unbiased	Unbiased	Unbiased	Unbiased	Unbiased	Unbiased	Unbiased	Unbiased	Unbiased	Unbiased	Unbiased	Unbiased	Unbiased	Unbiased	Unbiased	Unbiased	Unbiased	Unbiased	Unbiased	Abi3
Asb2	Unbiased	CR_biased	Unbiased	CR_biased	Unbiased	Unbiased	Unbiased	CR_biased	Unbiased	Unbiased	Unbiased	Unbiased	Unbiased	Unbiased	Unbiased	CR_biased	Unbiased	Unbiased	Unbiased	Unbiased	Unbiased	Unbiased	Unbiased	Unbiased	Unbiased	Unbiased	Unbiased	Unbiased	Unbiased	Unbiased	Unbiased	Unbiased	Unbiased	Unbiased	Unbiased	Unbiased	Unbiased	Unbiased	Unbiased	Unbiased	Unbiased	Unbiased	Unbiased	Unbiased	Unbiased	Unbiased	Asb2
Mgll	Unbiased	CR_biased	Unbiased	CR_biased	Unbiased	Unbiased	Unbiased	Unbiased	Unbiased	Unbiased	Unbiased	Unbiased	Unbiased	Unbiased	Unbiased	Unbiased	Unbiased	Unbiased	Unbiased	Unbiased	Unbiased	Unbiased	Unbiased	Unbiased	Unbiased	Unbiased	Unbiased	Unbiased	Unbiased	Unbiased	Unbiased	Unbiased	Unbiased	Unbiased	Unbiased	Unbiased	Unbiased	Unbiased	Unbiased	Unbiased	Unbiased	Unbiased	Unbiased	Unbiased	Unbiased	Unbiased	Mgll
Gnb2l1	CR_biased	BL_biased	Unbiased	BL_biased	CR_biased	BL_biased	CR_biased	Unbiased	CR_biased	Unbiased	CR_biased	Unbiased	Unbiased	Unbiased	CR_biased	Unbiased	Unbiased	Unbiased	CR_biased	Unbiased	CR_biased	BL_biased	CR_biased	BL_biased	CR_biased	Unbiased	CR_biased	BL_biased	CR_biased	BL_biased	CR_biased	Unbiased	Unbiased	Unbiased	CR_biased	Unbiased	CR_biased	Unbiased	Unbiased	Unbiased	Unbiased	Unbiased	Unbiased	Unbiased	Unbiased	Unbiased	Gnb2l1
Negr1	Unbiased	CR_biased	Unbiased	Unbiased	Unbiased	Unbiased	Unbiased	CR_biased	Unbiased	Unbiased	Unbiased	Unbiased	Unbiased	Unbiased	Unbiased	CR_biased	Unbiased	Unbiased	Unbiased	Unbiased	Unbiased	Unbiased	Unbiased	Unbiased	Unbiased	Unbiased	Unbiased	Unbiased	Unbiased	Unbiased	Unbiased	Unbiased	Unbiased	Unbiased	Unbiased	Unbiased	Unbiased	Unbiased	Unbiased	Unbiased	Unbiased	Unbiased	Unbiased	Unbiased	Unbiased	Unbiased	Negr1
Rps20	BL_biased	BL_biased	BL_biased	Unbiased	BL_biased	BL_biased	BL_biased	Unbiased	BL_biased	Unbiased	BL_biased	Unbiased	Unbiased	Unbiased	BL_biased	Unbiased	Unbiased	Unbiased	BL_biased	BL_biased	BL_biased	BL_biased	BL_biased	Unbiased	BL_biased	Unbiased	BL_biased	BL_biased	BL_biased	Unbiased	BL_biased	Unbiased	Unbiased	Unbiased	Unbiased	Unbiased	BL_biased	Unbiased	Unbiased	Unbiased	Unbiased	Unbiased	Unbiased	Unbiased	Unbiased	Unbiased	Rps20
Nr1d1	Unbiased	CR_biased	Unbiased	Unbiased	Unbiased	Unbiased	Unbiased	Unbiased	Unbiased	Unbiased	Unbiased	Unbiased	Unbiased	Unbiased	Unbiased	Unbiased	Unbiased	Unbiased	Unbiased	Unbiased	Unbiased	Unbiased	Unbiased	Unbiased	Unbiased	Unbiased	Unbiased	Unbiased	Unbiased	Unbiased	Unbiased	Unbiased	Unbiased	Unbiased	Unbiased	Unbiased	Unbiased	Unbiased	Unbiased	Unbiased	Unbiased	Unbiased	Unbiased	Unbiased	Unbiased	Unbiased	Nr1d1
Ptpn18	Unbiased	BL_biased	Unbiased	Unbiased	Unbiased	Unbiased	Unbiased	Unbiased	Unbiased	Unbiased	Unbiased	Unbiased	Unbiased	Unbiased	Unbiased	Unbiased	Unbiased	Unbiased	Unbiased	Unbiased	Unbiased	Unbiased	Unbiased	Unbiased	BL_biased	Unbiased	Unbiased	Unbiased	Unbiased	Unbiased	Unbiased	Unbiased	Unbiased	Unbiased	Unbiased	Unbiased	Unbiased	Unbiased	Unbiased	Unbiased	Unbiased	Unbiased	Unbiased	Unbiased	Unbiased	Unbiased	Ptpn18
Rpl32	Unbiased	BL_biased	Unbiased	Unbiased	Unbiased	BL_biased	Unbiased	Unbiased	Unbiased	Unbiased	Unbiased	Unbiased	Unbiased	Unbiased	Unbiased	Unbiased	Unbiased	Unbiased	Unbiased	BL_biased	Unbiased	Unbiased	Unbiased	BL_biased	Unbiased	Unbiased	Unbiased	BL_biased	Unbiased	Unbiased	Unbiased	Unbiased	Unbiased	Unbiased	Unbiased	Unbiased	Unbiased	Unbiased	Unbiased	Unbiased	Unbiased	Unbiased	Unbiased	Unbiased	Unbiased	Unbiased	Rpl32
Rpl10a	BL_biased	BL_biased	BL_biased	Unbiased	BL_biased	BL_biased	BL_biased	Unbiased	Unbiased	Unbiased	Unbiased	Unbiased	Unbiased	Unbiased	BL_biased	Unbiased	Unbiased	Unbiased	BL_biased	BL_biased	Unbiased	BL_biased	Unbiased	Unbiased	Unbiased	Unbiased	BL_biased	BL_biased	Unbiased	Unbiased	Unbiased	Unbiased	Unbiased	Unbiased	Unbiased	BL_biased	Unbiased	Unbiased	Unbiased	Unbiased	Unbiased	Unbiased	Unbiased	Unbiased	Unbiased	Unbiased	Rpl10a
Fus	Unbiased	CR_biased	Unbiased	CR_biased	Unbiased	CR_biased	Unbiased	CR_biased	Unbiased	Unbiased	Unbiased	Unbiased	Unbiased	Unbiased	Unbiased	Unbiased	Unbiased	Unbiased	Unbiased	Unbiased	Unbiased	Unbiased	Unbiased	Unbiased	Unbiased	Unbiased	Unbiased	Unbiased	Unbiased	CR_biased	Unbiased	Unbiased	Unbiased	Unbiased	Unbiased	Unbiased	Unbiased	Unbiased	Unbiased	Unbiased	Unbiased	Unbiased	Unbiased	Unbiased	Unbiased	Unbiased	Fus
S100a10	Unbiased	BL_biased	Unbiased	BL_biased	Unbiased	Unbiased	BL_biased	BL_biased	Unbiased	Unbiased	Unbiased	Unbiased	Unbiased	Unbiased	Unbiased	BL_biased	Unbiased	Unbiased	Unbiased	Unbiased	Unbiased	Unbiased	Unbiased	BL_biased	Unbiased	Unbiased	Unbiased	Unbiased	Unbiased	Unbiased	Unbiased	Unbiased	Unbiased	Unbiased	Unbiased	Unbiased	Unbiased	Unbiased	Unbiased	Unbiased	Unbiased	Unbiased	Unbiased	Unbiased	Unbiased	Unbiased	S100a10
Cd209f	Unbiased	CR_biased	Unbiased	Unbiased	Unbiased	Unbiased	Unbiased	Unbiased	Unbiased	Unbiased	Unbiased	Unbiased	Unbiased	Unbiased	Unbiased	Unbiased	Unbiased	Unbiased	Unbiased	Unbiased	Unbiased	Unbiased	Unbiased	Unbiased	Unbiased	Unbiased	Unbiased	Unbiased	Unbiased	Unbiased	Unbiased	Unbiased	Unbiased	Unbiased	Unbiased	Unbiased	Unbiased	Unbiased	Unbiased	Unbiased	Unbiased	Unbiased	Unbiased	Unbiased	Unbiased	Unbiased	Cd209f
Ubb	CR_biased	CR_biased	CR_biased	CR_biased	CR_biased	Unbiased	CR_biased	CR_biased	CR_biased	Unbiased	Unbiased	Unbiased	Unbiased	Unbiased	CR_biased	Unbiased	Unbiased	Unbiased	CR_biased	CR_biased	CR_biased	Unbiased	CR_biased	Unbiased	CR_biased	Unbiased	Unbiased	CR_biased	CR_biased	CR_biased	CR_biased	Unbiased	Unbiased	Unbiased	Unbiased	Unbiased	Unbiased	Unbiased	Unbiased	Unbiased	Unbiased	Unbiased	Unbiased	Unbiased	Unbiased	Unbiased	Ubb
H2-DMb1	Unbiased	BL_biased	Unbiased	Unbiased	Unbiased	Unbiased	Unbiased	BL_biased	Unbiased	Unbiased	Unbiased	Unbiased	Unbiased	Unbiased	Unbiased	Unbiased	Unbiased	Unbiased	Unbiased	Unbiased	Unbiased	Unbiased	Unbiased	Unbiased	Unbiased	Unbiased	Unbiased	Unbiased	Unbiased	Unbiased	Unbiased	Unbiased	Unbiased	Unbiased	Unbiased	Unbiased	Unbiased	Unbiased	Unbiased	Unbiased	Unbiased	Unbiased	Unbiased	Unbiased	Unbiased	Unbiased	H2-DMb1
Rpl28	BL_biased	BL_biased	BL_biased	Unbiased	BL_biased	BL_biased	BL_biased	Unbiased	BL_biased	Unbiased	BL_biased	Unbiased	Unbiased	Unbiased	BL_biased	Unbiased	Unbiased	Unbiased	BL_biased	BL_biased	BL_biased	BL_biased	BL_biased	BL_biased	BL_biased	Unbiased	BL_biased	BL_biased	BL_biased	BL_biased	BL_biased	Unbiased	Unbiased	Unbiased	Unbiased	Unbiased	BL_biased	Unbiased	Unbiased	Unbiased	Unbiased	Unbiased	Unbiased	Unbiased	Unbiased	Unbiased	Rpl28
Ly6a	Unbiased	CR_biased	Unbiased	Unbiased	BL_biased	Unbiased	Unbiased	Unbiased	Unbiased	Unbiased	Unbiased	Unbiased	Unbiased	Unbiased	Unbiased	Unbiased	Unbiased	Unbiased	Unbiased	Unbiased	Unbiased	Unbiased	Unbiased	Unbiased	Unbiased	Unbiased	Unbiased	Unbiased	Unbiased	Unbiased	BL_biased	Unbiased	Unbiased	Unbiased	Unbiased	Unbiased	Unbiased	Unbiased	Unbiased	Unbiased	Unbiased	Unbiased	Unbiased	Unbiased	Unbiased	Unbiased	Ly6a
Rpl35	Unbiased	CR_biased	CR_biased	CR_biased	CR_biased	Unbiased	CR_biased	CR_biased	CR_biased	Unbiased	Unbiased	Unbiased	Unbiased	Unbiased	Unbiased	CR_biased	Unbiased	Unbiased	CR_biased	Unbiased	CR_biased	CR_biased	CR_biased	Unbiased	CR_biased	Unbiased	Unbiased	Unbiased	CR_biased	CR_biased	CR_biased	Unbiased	Unbiased	Unbiased	Unbiased	Unbiased	CR_biased	Unbiased	Unbiased	Unbiased	Unbiased	Unbiased	Unbiased	Unbiased	Unbiased	Unbiased	Rpl35
Ppp1r10	Unbiased	CR_biased	Unbiased	Unbiased	Unbiased	Unbiased	Unbiased	Unbiased	Unbiased	Unbiased	Unbiased	Unbiased	Unbiased	Unbiased	Unbiased	Unbiased	Unbiased	Unbiased	Unbiased	Unbiased	Unbiased	Unbiased	Unbiased	Unbiased	Unbiased	Unbiased	Unbiased	Unbiased	Unbiased	Unbiased	Unbiased	Unbiased	Unbiased	Unbiased	Unbiased	Unbiased	Unbiased	Unbiased	Unbiased	Unbiased	Unbiased	Unbiased	Unbiased	Unbiased	Unbiased	Unbiased	Ppp1r10
Gabarap	Unbiased	BL_biased	Unbiased	Unbiased	Unbiased	Unbiased	Unbiased	Unbiased	Unbiased	Unbiased	Unbiased	Unbiased	Unbiased	Unbiased	Unbiased	Unbiased	Unbiased	Unbiased	Unbiased	Unbiased	Unbiased	Unbiased	Unbiased	Unbiased	Unbiased	Unbiased	Unbiased	Unbiased	Unbiased	Unbiased	Unbiased	Unbiased	Unbiased	Unbiased	Unbiased	Unbiased	Unbiased	Unbiased	Unbiased	Unbiased	Unbiased	Unbiased	Unbiased	Unbiased	Unbiased	Unbiased	Gabarap
Rpl23	BL_biased	BL_biased	BL_biased	Unbiased	BL_biased	BL_biased	BL_biased	Unbiased	BL_biased	Unbiased	BL_biased	BL_biased	Unbiased	Unbiased	BL_biased	Unbiased	Unbiased	Unbiased	BL_biased	BL_biased	BL_biased	BL_biased	BL_biased	BL_biased	BL_biased	Unbiased	BL_biased	BL_biased	BL_biased	BL_biased	BL_biased	Unbiased	Unbiased	Unbiased	Unbiased	Unbiased	BL_biased	Unbiased	Unbiased	Unbiased	Unbiased	Unbiased	Unbiased	Unbiased	Unbiased	Unbiased	Rpl23
Ly6e	Unbiased	CR_biased	Unbiased	Unbiased	Unbiased	Unbiased	Unbiased	CR_biased	BL_biased	Unbiased	Unbiased	Unbiased	Unbiased	Unbiased	Unbiased	CR_biased	Unbiased	Unbiased	Unbiased	Unbiased	Unbiased	Unbiased	Unbiased	Unbiased	Unbiased	Unbiased	BL_biased	Unbiased	Unbiased	Unbiased	Unbiased	Unbiased	Unbiased	Unbiased	Unbiased	Unbiased	Unbiased	Unbiased	Unbiased	Unbiased	Unbiased	Unbiased	Unbiased	Unbiased	Unbiased	Unbiased	Ly6e
Cd38	Unbiased	CR_biased	Unbiased	Unbiased	Unbiased	Unbiased	Unbiased	Unbiased	Unbiased	Unbiased	Unbiased	CR_biased	Unbiased	CR_biased	Unbiased	Unbiased	Unbiased	Unbiased	Unbiased	Unbiased	Unbiased	Unbiased	Unbiased	Unbiased	Unbiased	Unbiased	Unbiased	Unbiased	Unbiased	Unbiased	Unbiased	Unbiased	Unbiased	Unbiased	Unbiased	Unbiased	Unbiased	Unbiased	Unbiased	Unbiased	Unbiased	Unbiased	Unbiased	Unbiased	Unbiased	Unbiased	Cd38
Kdm6b	Unbiased	CR_biased	Unbiased	CR_biased	Unbiased	Unbiased	Unbiased	Unbiased	Unbiased	Unbiased	Unbiased	Unbiased	Unbiased	Unbiased	Unbiased	Unbiased	Unbiased	Unbiased	Unbiased	Unbiased	Unbiased	Unbiased	Unbiased	Unbiased	Unbiased	Unbiased	Unbiased	Unbiased	Unbiased	Unbiased	Unbiased	Unbiased	Unbiased	Unbiased	Unbiased	Unbiased	Unbiased	Unbiased	Unbiased	Unbiased	Unbiased	Unbiased	Unbiased	Unbiased	Unbiased	Unbiased	Kdm6b
Rpl17	Unbiased	BL_biased	Unbiased	Unbiased	Unbiased	Unbiased	Unbiased	Unbiased	Unbiased	Unbiased	Unbiased	BL_biased	Unbiased	Unbiased	Unbiased	Unbiased	Unbiased	Unbiased	Unbiased	BL_biased	Unbiased	BL_biased	Unbiased	BL_biased	Unbiased	Unbiased	Unbiased	BL_biased	Unbiased	BL_biased	Unbiased	Unbiased	Unbiased	Unbiased	Unbiased	Unbiased	Unbiased	Unbiased	Unbiased	Unbiased	Unbiased	Unbiased	Unbiased	Unbiased	Unbiased	Unbiased	Rpl17
Lilrb4a	CR_biased	CR_biased	CR_biased	Unbiased	Unbiased	Unbiased	CR_biased	Unbiased	Unbiased	Unbiased	CR_biased	Unbiased	Unbiased	Unbiased	Unbiased	Unbiased	Unbiased	Unbiased	Unbiased	Unbiased	Unbiased	Unbiased	Unbiased	Unbiased	Unbiased	Unbiased	CR_biased	Unbiased	Unbiased	Unbiased	Unbiased	Unbiased	Unbiased	Unbiased	Unbiased	Unbiased	Unbiased	Unbiased	Unbiased	Unbiased	Unbiased	Unbiased	Unbiased	Unbiased	Unbiased	Unbiased	Lilrb4a
Pltp	Unbiased	BL_biased	Unbiased	BL_biased	Unbiased	Unbiased	Unbiased	Unbiased	Unbiased	Unbiased	Unbiased	Unbiased	Unbiased	Unbiased	Unbiased	Unbiased	Unbiased	Unbiased	Unbiased	Unbiased	Unbiased	Unbiased	Unbiased	Unbiased	Unbiased	Unbiased	Unbiased	Unbiased	Unbiased	Unbiased	Unbiased	Unbiased	Unbiased	Unbiased	Unbiased	Unbiased	Unbiased	Unbiased	Unbiased	Unbiased	Unbiased	Unbiased	Unbiased	Unbiased	Unbiased	Unbiased	Pltp
Hes1	Unbiased	CR_biased	Unbiased	CR_biased	Unbiased	Unbiased	Unbiased	CR_biased	Unbiased	Unbiased	Unbiased	Unbiased	Unbiased	Unbiased	Unbiased	Unbiased	Unbiased	Unbiased	Unbiased	Unbiased	Unbiased	Unbiased	Unbiased	Unbiased	Unbiased	Unbiased	Unbiased	Unbiased	Unbiased	Unbiased	Unbiased	Unbiased	Unbiased	Unbiased	Unbiased	Unbiased	Unbiased	Unbiased	Unbiased	Unbiased	Unbiased	Unbiased	Unbiased	Unbiased	Unbiased	Unbiased	Hes1
Dusp1	CR_biased	BL_biased	CR_biased	Unbiased	CR_biased	Unbiased	CR_biased	BL_biased	CR_biased	Unbiased	Unbiased	Unbiased	Unbiased	Unbiased	CR_biased	Unbiased	Unbiased	Unbiased	CR_biased	Unbiased	Unbiased	BL_biased	Unbiased	Unbiased	CR_biased	Unbiased	CR_biased	Unbiased	CR_biased	Unbiased	CR_biased	Unbiased	Unbiased	Unbiased	Unbiased	Unbiased	CR_biased	Unbiased	Unbiased	Unbiased	Unbiased	Unbiased	Unbiased	Unbiased	Unbiased	Unbiased	Dusp1
Fcgr4	Unbiased	CR_biased	Unbiased	CR_biased	Unbiased	Unbiased	Unbiased	CR_biased	Unbiased	Unbiased	Unbiased	Unbiased	Unbiased	Unbiased	Unbiased	CR_biased	Unbiased	Unbiased	Unbiased	Unbiased	Unbiased	CR_biased	Unbiased	Unbiased	Unbiased	Unbiased	Unbiased	Unbiased	Unbiased	Unbiased	Unbiased	Unbiased	Unbiased	Unbiased	Unbiased	Unbiased	Unbiased	Unbiased	Unbiased	Unbiased	Unbiased	Unbiased	Unbiased	Unbiased	Unbiased	Unbiased	Fcgr4
Rps8	BL_biased	BL_biased	BL_biased	Unbiased	BL_biased	BL_biased	BL_biased	Unbiased	BL_biased	Unbiased	BL_biased	Unbiased	Unbiased	Unbiased	BL_biased	Unbiased	Unbiased	Unbiased	BL_biased	BL_biased	BL_biased	BL_biased	BL_biased	Unbiased	BL_biased	BL_biased	BL_biased	BL_biased	BL_biased	Unbiased	BL_biased	Unbiased	Unbiased	Unbiased	Unbiased	Unbiased	BL_biased	Unbiased	Unbiased	Unbiased	Unbiased	Unbiased	Unbiased	Unbiased	Unbiased	Unbiased	Rps8
Rpl18	BL_biased	BL_biased	BL_biased	BL_biased	BL_biased	BL_biased	BL_biased	Unbiased	BL_biased	Unbiased	BL_biased	BL_biased	Unbiased	Unbiased	BL_biased	Unbiased	Unbiased	Unbiased	BL_biased	BL_biased	BL_biased	BL_biased	BL_biased	BL_biased	BL_biased	Unbiased	BL_biased	BL_biased	BL_biased	BL_biased	BL_biased	Unbiased	Unbiased	Unbiased	Unbiased	Unbiased	BL_biased	Unbiased	Unbiased	Unbiased	Unbiased	Unbiased	Unbiased	Unbiased	Unbiased	Unbiased	Rpl18
Vim	Unbiased	BL_biased	Unbiased	BL_biased	Unbiased	Unbiased	BL_biased	BL_biased	Unbiased	Unbiased	Unbiased	Unbiased	Unbiased	Unbiased	Unbiased	BL_biased	Unbiased	Unbiased	Unbiased	Unbiased	Unbiased	Unbiased	Unbiased	Unbiased	Unbiased	Unbiased	Unbiased	Unbiased	Unbiased	Unbiased	Unbiased	Unbiased	Unbiased	Unbiased	Unbiased	Unbiased	Unbiased	Unbiased	Unbiased	Unbiased	Unbiased	Unbiased	Unbiased	Unbiased	Unbiased	Unbiased	Vim
Ccl8	CR_biased	CR_biased	Unbiased	Unbiased	Unbiased	Unbiased	CR_biased	Unbiased	Unbiased	Unbiased	CR_biased	Unbiased	Unbiased	Unbiased	Unbiased	Unbiased	Unbiased	Unbiased	Unbiased	Unbiased	Unbiased	Unbiased	Unbiased	Unbiased	Unbiased	Unbiased	CR_biased	Unbiased	Unbiased	Unbiased	Unbiased	Unbiased	Unbiased	Unbiased	Unbiased	Unbiased	Unbiased	Unbiased	Unbiased	Unbiased	Unbiased	Unbiased	Unbiased	Unbiased	Unbiased	Unbiased	Ccl8
Ly86	Unbiased	BL_biased	Unbiased	BL_biased	Unbiased	Unbiased	Unbiased	BL_biased	Unbiased	Unbiased	Unbiased	Unbiased	Unbiased	Unbiased	Unbiased	BL_biased	Unbiased	Unbiased	Unbiased	Unbiased	Unbiased	Unbiased	Unbiased	Unbiased	Unbiased	Unbiased	Unbiased	Unbiased	Unbiased	Unbiased	Unbiased	Unbiased	Unbiased	Unbiased	Unbiased	Unbiased	Unbiased	Unbiased	Unbiased	Unbiased	Unbiased	Unbiased	Unbiased	Unbiased	Unbiased	Unbiased	Ly86
Sirpb1b	Unbiased	CR_biased	Unbiased	CR_biased	Unbiased	Unbiased	Unbiased	CR_biased	Unbiased	Unbiased	Unbiased	Unbiased	Unbiased	Unbiased	Unbiased	CR_biased	Unbiased	Unbiased	Unbiased	Unbiased	Unbiased	Unbiased	Unbiased	Unbiased	Unbiased	Unbiased	Unbiased	Unbiased	Unbiased	Unbiased	Unbiased	Unbiased	Unbiased	Unbiased	Unbiased	Unbiased	Unbiased	Unbiased	Unbiased	Unbiased	Unbiased	Unbiased	Unbiased	Unbiased	Unbiased	Unbiased	Sirpb1b
Fpr2	Unbiased	CR_biased	Unbiased	CR_biased	Unbiased	Unbiased	Unbiased	CR_biased	Unbiased	Unbiased	Unbiased	Unbiased	Unbiased	Unbiased	Unbiased	Unbiased	Unbiased	Unbiased	Unbiased	Unbiased	Unbiased	Unbiased	Unbiased	Unbiased	Unbiased	Unbiased	Unbiased	Unbiased	Unbiased	Unbiased	Unbiased	Unbiased	Unbiased	Unbiased	Unbiased	Unbiased	Unbiased	Unbiased	Unbiased	Unbiased	Unbiased	Unbiased	Unbiased	Unbiased	Unbiased	Unbiased	Fpr2
Mafb	Unbiased	BL_biased	Unbiased	Unbiased	Unbiased	Unbiased	Unbiased	BL_biased	Unbiased	Unbiased	Unbiased	Unbiased	Unbiased	Unbiased	Unbiased	Unbiased	Unbiased	Unbiased	Unbiased	Unbiased	Unbiased	Unbiased	Unbiased	Unbiased	Unbiased	Unbiased	Unbiased	Unbiased	Unbiased	Unbiased	Unbiased	Unbiased	Unbiased	Unbiased	Unbiased	Unbiased	Unbiased	Unbiased	Unbiased	Unbiased	Unbiased	Unbiased	Unbiased	Unbiased	Unbiased	Unbiased	Mafb
Ccl6	CR_biased	BL_biased	Unbiased	BL_biased	Unbiased	Unbiased	Unbiased	BL_biased	Unbiased	Unbiased	Unbiased	Unbiased	Unbiased	Unbiased	Unbiased	BL_biased	Unbiased	Unbiased	Unbiased	Unbiased	Unbiased	BL_biased	Unbiased	Unbiased	Unbiased	Unbiased	BL_biased	Unbiased	Unbiased	Unbiased	Unbiased	Unbiased	Unbiased	Unbiased	Unbiased	Unbiased	Unbiased	Unbiased	Unbiased	Unbiased	Unbiased	Unbiased	Unbiased	Unbiased	Unbiased	Unbiased	Ccl6
Ifrd1	Unbiased	CR_biased	Unbiased	CR_biased	Unbiased	Unbiased	Unbiased	Unbiased	Unbiased	Unbiased	Unbiased	Unbiased	Unbiased	Unbiased	Unbiased	Unbiased	Unbiased	Unbiased	Unbiased	Unbiased	Unbiased	Unbiased	Unbiased	Unbiased	Unbiased	Unbiased	Unbiased	Unbiased	Unbiased	Unbiased	Unbiased	Unbiased	Unbiased	Unbiased	Unbiased	Unbiased	Unbiased	Unbiased	Unbiased	Unbiased	Unbiased	Unbiased	Unbiased	Unbiased	Unbiased	Unbiased	Ifrd1
Psma6	Unbiased	CR_biased	Unbiased	CR_biased	Unbiased	Unbiased	Unbiased	CR_biased	Unbiased	Unbiased	Unbiased	Unbiased	Unbiased	Unbiased	Unbiased	CR_biased	Unbiased	Unbiased	Unbiased	Unbiased	Unbiased	Unbiased	Unbiased	Unbiased	Unbiased	Unbiased	Unbiased	Unbiased	Unbiased	Unbiased	Unbiased	Unbiased	Unbiased	Unbiased	Unbiased	Unbiased	Unbiased	Unbiased	Unbiased	Unbiased	Unbiased	Unbiased	Unbiased	Unbiased	Unbiased	Unbiased	Psma6
Nptn	Unbiased	BL_biased	Unbiased	Unbiased	Unbiased	Unbiased	Unbiased	BL_biased	Unbiased	Unbiased	Unbiased	Unbiased	Unbiased	Unbiased	Unbiased	Unbiased	Unbiased	Unbiased	Unbiased	Unbiased	Unbiased	Unbiased	Unbiased	Unbiased	Unbiased	Unbiased	Unbiased	Unbiased	Unbiased	Unbiased	Unbiased	Unbiased	Unbiased	Unbiased	Unbiased	Unbiased	Unbiased	Unbiased	Unbiased	Unbiased	Unbiased	Unbiased	Unbiased	Unbiased	Unbiased	Unbiased	Nptn
Spp1	CR_biased	CR_biased	Unbiased	Unbiased	CR_biased	Unbiased	Unbiased	Unbiased	Unbiased	Unbiased	CR_biased	CR_biased	Unbiased	Unbiased	CR_biased	Unbiased	Unbiased	Unbiased	CR_biased	Unbiased	Unbiased	Unbiased	Unbiased	Unbiased	Unbiased	Unbiased	CR_biased	Unbiased	CR_biased	Unbiased	CR_biased	Unbiased	Unbiased	Unbiased	CR_biased	Unbiased	CR_biased	Unbiased	Unbiased	Unbiased	Unbiased	Unbiased	Unbiased	Unbiased	Unbiased	Unbiased	Spp1
B930036N10Rik	Unbiased	CR_biased	Unbiased	Unbiased	Unbiased	Unbiased	Unbiased	Unbiased	Unbiased	Unbiased	Unbiased	Unbiased	Unbiased	Unbiased	Unbiased	Unbiased	Unbiased	Unbiased	Unbiased	Unbiased	Unbiased	Unbiased	Unbiased	Unbiased	Unbiased	Unbiased	Unbiased	Unbiased	Unbiased	Unbiased	Unbiased	Unbiased	Unbiased	Unbiased	Unbiased	Unbiased	Unbiased	Unbiased	Unbiased	Unbiased	Unbiased	Unbiased	Unbiased	Unbiased	Unbiased	Unbiased	B930036N10Rik
Gpx3	Unbiased	CR_biased	Unbiased	Unbiased	Unbiased	Unbiased	Unbiased	Unbiased	Unbiased	Unbiased	Unbiased	Unbiased	Unbiased	Unbiased	Unbiased	Unbiased	Unbiased	Unbiased	Unbiased	Unbiased	Unbiased	Unbiased	Unbiased	CR_biased	Unbiased	Unbiased	Unbiased	CR_biased	Unbiased	Unbiased	Unbiased	Unbiased	Unbiased	Unbiased	Unbiased	Unbiased	Unbiased	Unbiased	Unbiased	Unbiased	Unbiased	Unbiased	Unbiased	Unbiased	Unbiased	Unbiased	Gpx3
Sqstm1	Unbiased	CR_biased	Unbiased	CR_biased	Unbiased	Unbiased	Unbiased	Unbiased	Unbiased	Unbiased	Unbiased	Unbiased	Unbiased	Unbiased	Unbiased	Unbiased	Unbiased	Unbiased	Unbiased	Unbiased	Unbiased	Unbiased	Unbiased	Unbiased	Unbiased	Unbiased	Unbiased	Unbiased	Unbiased	Unbiased	Unbiased	Unbiased	Unbiased	Unbiased	Unbiased	Unbiased	Unbiased	Unbiased	Unbiased	Unbiased	Unbiased	Unbiased	Unbiased	Unbiased	Unbiased	Unbiased	Sqstm1
AI314180	Unbiased	CR_biased	Unbiased	Unbiased	Unbiased	Unbiased	Unbiased	Unbiased	Unbiased	Unbiased	Unbiased	Unbiased	Unbiased	Unbiased	Unbiased	Unbiased	Unbiased	Unbiased	Unbiased	Unbiased	Unbiased	Unbiased	Unbiased	Unbiased	Unbiased	Unbiased	Unbiased	Unbiased	Unbiased	Unbiased	Unbiased	Unbiased	Unbiased	Unbiased	Unbiased	Unbiased	Unbiased	Unbiased	Unbiased	Unbiased	Unbiased	Unbiased	Unbiased	Unbiased	Unbiased	Unbiased	AI314180
Igf1	Unbiased	BL_biased	Unbiased	Unbiased	Unbiased	Unbiased	Unbiased	BL_biased	Unbiased	Unbiased	Unbiased	Unbiased	Unbiased	Unbiased	Unbiased	Unbiased	Unbiased	Unbiased	Unbiased	Unbiased	Unbiased	Unbiased	Unbiased	Unbiased	Unbiased	Unbiased	Unbiased	Unbiased	Unbiased	Unbiased	Unbiased	Unbiased	Unbiased	Unbiased	Unbiased	Unbiased	Unbiased	Unbiased	Unbiased	Unbiased	Unbiased	Unbiased	Unbiased	Unbiased	Unbiased	Unbiased	Igf1
Skil	Unbiased	CR_biased	Unbiased	CR_biased	Unbiased	Unbiased	Unbiased	CR_biased	Unbiased	Unbiased	Unbiased	Unbiased	Unbiased	Unbiased	Unbiased	Unbiased	Unbiased	Unbiased	Unbiased	Unbiased	Unbiased	Unbiased	Unbiased	Unbiased	Unbiased	Unbiased	Unbiased	Unbiased	Unbiased	Unbiased	Unbiased	Unbiased	Unbiased	Unbiased	Unbiased	Unbiased	Unbiased	Unbiased	Unbiased	Unbiased	Unbiased	Unbiased	Unbiased	Unbiased	Unbiased	Unbiased	Skil
Ccl4	CR_biased	CR_biased	Unbiased	Unbiased	Unbiased	Unbiased	CR_biased	CR_biased	Unbiased	Unbiased	CR_biased	Unbiased	Unbiased	Unbiased	Unbiased	Unbiased	Unbiased	Unbiased	Unbiased	Unbiased	Unbiased	Unbiased	Unbiased	Unbiased	Unbiased	Unbiased	Unbiased	Unbiased	Unbiased	Unbiased	Unbiased	Unbiased	Unbiased	Unbiased	Unbiased	Unbiased	CR_biased	Unbiased	Unbiased	Unbiased	Unbiased	Unbiased	Unbiased	Unbiased	Unbiased	Unbiased	Ccl4
Gm10116	CR_biased	CR_biased	CR_biased	CR_biased	CR_biased	Unbiased	CR_biased	Unbiased	CR_biased	Unbiased	CR_biased	Unbiased	Unbiased	Unbiased	CR_biased	Unbiased	Unbiased	Unbiased	CR_biased	Unbiased	CR_biased	Unbiased	CR_biased	Unbiased	CR_biased	Unbiased	CR_biased	Unbiased	CR_biased	Unbiased	CR_biased	Unbiased	Unbiased	Unbiased	Unbiased	Unbiased	CR_biased	Unbiased	Unbiased	Unbiased	Unbiased	Unbiased	CR_biased	Unbiased	Unbiased	Unbiased	Gm10116
Hnrnpa3	Unbiased	CR_biased	Unbiased	Unbiased	Unbiased	Unbiased	Unbiased	Unbiased	Unbiased	Unbiased	Unbiased	Unbiased	Unbiased	Unbiased	Unbiased	Unbiased	Unbiased	Unbiased	Unbiased	Unbiased	Unbiased	Unbiased	Unbiased	Unbiased	Unbiased	Unbiased	Unbiased	Unbiased	Unbiased	Unbiased	Unbiased	Unbiased	Unbiased	Unbiased	Unbiased	Unbiased	Unbiased	Unbiased	Unbiased	Unbiased	Unbiased	Unbiased	Unbiased	Unbiased	Unbiased	Unbiased	Hnrnpa3
Wsb1	Unbiased	CR_biased	Unbiased	Unbiased	Unbiased	Unbiased	Unbiased	Unbiased	Unbiased	Unbiased	Unbiased	Unbiased	Unbiased	Unbiased	Unbiased	Unbiased	Unbiased	Unbiased	Unbiased	Unbiased	Unbiased	Unbiased	Unbiased	Unbiased	Unbiased	Unbiased	Unbiased	Unbiased	Unbiased	Unbiased	Unbiased	Unbiased	Unbiased	Unbiased	Unbiased	Unbiased	Unbiased	Unbiased	Unbiased	Unbiased	Unbiased	Unbiased	Unbiased	Unbiased	Unbiased	Unbiased	Wsb1
Ier5	Unbiased	CR_biased	Unbiased	Unbiased	Unbiased	Unbiased	Unbiased	Unbiased	Unbiased	Unbiased	Unbiased	Unbiased	Unbiased	Unbiased	Unbiased	Unbiased	Unbiased	Unbiased	Unbiased	CR_biased	Unbiased	Unbiased	Unbiased	Unbiased	Unbiased	Unbiased	Unbiased	Unbiased	Unbiased	Unbiased	Unbiased	Unbiased	Unbiased	Unbiased	Unbiased	Unbiased	Unbiased	Unbiased	Unbiased	Unbiased	Unbiased	Unbiased	Unbiased	Unbiased	Unbiased	Unbiased	Ier5
Slc25a5	Unbiased	CR_biased	Unbiased	CR_biased	CR_biased	Unbiased	Unbiased	CR_biased	Unbiased	Unbiased	Unbiased	Unbiased	Unbiased	Unbiased	CR_biased	CR_biased	Unbiased	Unbiased	CR_biased	Unbiased	CR_biased	Unbiased	Unbiased	Unbiased	CR_biased	Unbiased	Unbiased	Unbiased	CR_biased	Unbiased	CR_biased	Unbiased	Unbiased	Unbiased	Unbiased	Unbiased	CR_biased	Unbiased	Unbiased	Unbiased	Unbiased	Unbiased	Unbiased	Unbiased	Unbiased	Unbiased	Slc25a5
Brd2	Unbiased	CR_biased	Unbiased	Unbiased	Unbiased	Unbiased	Unbiased	Unbiased	Unbiased	Unbiased	Unbiased	Unbiased	Unbiased	Unbiased	Unbiased	Unbiased	Unbiased	Unbiased	Unbiased	Unbiased	Unbiased	Unbiased	Unbiased	Unbiased	Unbiased	Unbiased	Unbiased	Unbiased	Unbiased	Unbiased	Unbiased	Unbiased	Unbiased	Unbiased	Unbiased	Unbiased	Unbiased	Unbiased	Unbiased	Unbiased	Unbiased	Unbiased	Unbiased	Unbiased	Unbiased	Unbiased	Brd2
Rabac1	Unbiased	BL_biased	Unbiased	Unbiased	Unbiased	Unbiased	Unbiased	Unbiased	Unbiased	Unbiased	Unbiased	Unbiased	Unbiased	Unbiased	Unbiased	Unbiased	Unbiased	Unbiased	Unbiased	Unbiased	Unbiased	Unbiased	Unbiased	Unbiased	Unbiased	Unbiased	Unbiased	Unbiased	Unbiased	Unbiased	Unbiased	Unbiased	Unbiased	Unbiased	Unbiased	Unbiased	Unbiased	Unbiased	Unbiased	Unbiased	Unbiased	Unbiased	Unbiased	Unbiased	Unbiased	Unbiased	Rabac1
Ifi27l2a	Unbiased	BL_biased	Unbiased	BL_biased	BL_biased	Unbiased	BL_biased	BL_biased	Unbiased	Unbiased	Unbiased	Unbiased	Unbiased	Unbiased	Unbiased	BL_biased	Unbiased	Unbiased	Unbiased	Unbiased	Unbiased	Unbiased	Unbiased	Unbiased	Unbiased	Unbiased	BL_biased	Unbiased	BL_biased	Unbiased	Unbiased	Unbiased	Unbiased	Unbiased	Unbiased	Unbiased	Unbiased	Unbiased	Unbiased	Unbiased	Unbiased	Unbiased	Unbiased	Unbiased	Unbiased	Unbiased	Ifi27l2a
Rpl30	BL_biased	BL_biased	BL_biased	Unbiased	BL_biased	Unbiased	BL_biased	Unbiased	BL_biased	Unbiased	BL_biased	Unbiased	Unbiased	Unbiased	BL_biased	Unbiased	Unbiased	Unbiased	BL_biased	BL_biased	BL_biased	BL_biased	BL_biased	BL_biased	BL_biased	Unbiased	BL_biased	Unbiased	BL_biased	BL_biased	BL_biased	Unbiased	Unbiased	Unbiased	Unbiased	Unbiased	BL_biased	Unbiased	Unbiased	Unbiased	Unbiased	Unbiased	Unbiased	Unbiased	Unbiased	Unbiased	Rpl30
Tgm2	Unbiased	CR_biased	Unbiased	Unbiased	Unbiased	Unbiased	Unbiased	Unbiased	Unbiased	Unbiased	Unbiased	Unbiased	Unbiased	Unbiased	Unbiased	Unbiased	Unbiased	Unbiased	Unbiased	Unbiased	Unbiased	Unbiased	Unbiased	Unbiased	Unbiased	Unbiased	Unbiased	Unbiased	Unbiased	Unbiased	Unbiased	Unbiased	Unbiased	Unbiased	Unbiased	Unbiased	Unbiased	Unbiased	Unbiased	Unbiased	Unbiased	Unbiased	Unbiased	Unbiased	Unbiased	Unbiased	Tgm2
Ptpn6	Unbiased	CR_biased	Unbiased	Unbiased	Unbiased	Unbiased	Unbiased	CR_biased	Unbiased	Unbiased	Unbiased	Unbiased	Unbiased	Unbiased	Unbiased	CR_biased	Unbiased	Unbiased	Unbiased	Unbiased	Unbiased	Unbiased	Unbiased	Unbiased	Unbiased	Unbiased	Unbiased	Unbiased	Unbiased	Unbiased	Unbiased	Unbiased	Unbiased	Unbiased	Unbiased	Unbiased	Unbiased	Unbiased	Unbiased	Unbiased	Unbiased	Unbiased	Unbiased	Unbiased	Unbiased	Unbiased	Ptpn6
Fosb	CR_biased	CR_biased	Unbiased	CR_biased	Unbiased	CR_biased	CR_biased	CR_biased	Unbiased	Unbiased	Unbiased	Unbiased	Unbiased	Unbiased	Unbiased	Unbiased	Unbiased	Unbiased	Unbiased	Unbiased	Unbiased	Unbiased	Unbiased	Unbiased	Unbiased	Unbiased	Unbiased	Unbiased	CR_biased	Unbiased	Unbiased	Unbiased	Unbiased	Unbiased	Unbiased	Unbiased	CR_biased	Unbiased	Unbiased	Unbiased	Unbiased	Unbiased	Unbiased	Unbiased	Unbiased	Unbiased	Fosb
Itgam	Unbiased	CR_biased	Unbiased	Unbiased	Unbiased	Unbiased	Unbiased	CR_biased	Unbiased	Unbiased	Unbiased	CR_biased	Unbiased	Unbiased	Unbiased	Unbiased	Unbiased	Unbiased	Unbiased	Unbiased	Unbiased	Unbiased	Unbiased	Unbiased	Unbiased	Unbiased	Unbiased	Unbiased	Unbiased	Unbiased	Unbiased	Unbiased	Unbiased	Unbiased	Unbiased	Unbiased	Unbiased	Unbiased	Unbiased	Unbiased	Unbiased	Unbiased	Unbiased	Unbiased	Unbiased	Unbiased	Itgam
Slc40a1	Unbiased	CR_biased	Unbiased	Unbiased	Unbiased	Unbiased	Unbiased	Unbiased	Unbiased	Unbiased	Unbiased	Unbiased	Unbiased	Unbiased	Unbiased	Unbiased	Unbiased	Unbiased	Unbiased	Unbiased	Unbiased	Unbiased	Unbiased	Unbiased	Unbiased	Unbiased	Unbiased	Unbiased	Unbiased	Unbiased	Unbiased	Unbiased	Unbiased	Unbiased	Unbiased	Unbiased	Unbiased	Unbiased	Unbiased	Unbiased	Unbiased	Unbiased	Unbiased	Unbiased	Unbiased	Unbiased	Slc40a1
Chd1	Unbiased	CR_biased	Unbiased	Unbiased	Unbiased	Unbiased	Unbiased	Unbiased	Unbiased	Unbiased	Unbiased	Unbiased	Unbiased	Unbiased	Unbiased	Unbiased	Unbiased	Unbiased	Unbiased	Unbiased	Unbiased	Unbiased	Unbiased	Unbiased	Unbiased	Unbiased	Unbiased	Unbiased	Unbiased	Unbiased	Unbiased	Unbiased	Unbiased	Unbiased	Unbiased	Unbiased	Unbiased	Unbiased	Unbiased	Unbiased	Unbiased	Unbiased	Unbiased	Unbiased	Unbiased	Unbiased	Chd1
Man2a1	Unbiased	CR_biased	Unbiased	Unbiased	Unbiased	Unbiased	Unbiased	Unbiased	Unbiased	Unbiased	Unbiased	Unbiased	Unbiased	Unbiased	Unbiased	Unbiased	Unbiased	Unbiased	Unbiased	Unbiased	Unbiased	Unbiased	Unbiased	Unbiased	Unbiased	Unbiased	Unbiased	Unbiased	Unbiased	Unbiased	Unbiased	Unbiased	Unbiased	Unbiased	Unbiased	Unbiased	Unbiased	Unbiased	Unbiased	Unbiased	Unbiased	Unbiased	Unbiased	Unbiased	Unbiased	Unbiased	Man2a1
Tmsb4x	Unbiased	Unbiased	Unbiased	BL_biased	Unbiased	BL_biased	Unbiased	BL_biased	Unbiased	Unbiased	Unbiased	BL_biased	Unbiased	Unbiased	Unbiased	BL_biased	Unbiased	Unbiased	Unbiased	Unbiased	Unbiased	Unbiased	Unbiased	BL_biased	Unbiased	Unbiased	Unbiased	Unbiased	Unbiased	Unbiased	Unbiased	Unbiased	Unbiased	Unbiased	Unbiased	Unbiased	Unbiased	Unbiased	Unbiased	Unbiased	Unbiased	Unbiased	Unbiased	Unbiased	Unbiased	Unbiased	Tmsb4x
Cotl1	Unbiased	Unbiased	Unbiased	BL_biased	Unbiased	Unbiased	Unbiased	BL_biased	Unbiased	Unbiased	Unbiased	Unbiased	Unbiased	Unbiased	Unbiased	BL_biased	Unbiased	Unbiased	Unbiased	Unbiased	Unbiased	Unbiased	Unbiased	Unbiased	Unbiased	Unbiased	Unbiased	Unbiased	Unbiased	Unbiased	Unbiased	Unbiased	Unbiased	Unbiased	Unbiased	Unbiased	CR_biased	Unbiased	Unbiased	Unbiased	Unbiased	Unbiased	Unbiased	Unbiased	Unbiased	Unbiased	Cotl1
Psap	Unbiased	Unbiased	Unbiased	BL_biased	Unbiased	Unbiased	Unbiased	BL_biased	Unbiased	Unbiased	Unbiased	Unbiased	Unbiased	Unbiased	CR_biased	BL_biased	Unbiased	Unbiased	Unbiased	Unbiased	Unbiased	Unbiased	Unbiased	Unbiased	Unbiased	Unbiased	Unbiased	Unbiased	CR_biased	Unbiased	CR_biased	Unbiased	Unbiased	Unbiased	Unbiased	Unbiased	Unbiased	Unbiased	Unbiased	Unbiased	Unbiased	Unbiased	Unbiased	Unbiased	Unbiased	Unbiased	Psap
Jun	CR_biased	Unbiased	Unbiased	CR_biased	CR_biased	CR_biased	Unbiased	Unbiased	Unbiased	Unbiased	Unbiased	Unbiased	Unbiased	Unbiased	CR_biased	Unbiased	Unbiased	Unbiased	CR_biased	Unbiased	Unbiased	Unbiased	Unbiased	Unbiased	Unbiased	Unbiased	Unbiased	Unbiased	CR_biased	Unbiased	Unbiased	Unbiased	Unbiased	Unbiased	Unbiased	Unbiased	CR_biased	Unbiased	Unbiased	Unbiased	Unbiased	Unbiased	Unbiased	Unbiased	Unbiased	Unbiased	Jun
Actg1	Unbiased	Unbiased	Unbiased	BL_biased	Unbiased	BL_biased	BL_biased	BL_biased	Unbiased	BL_biased	BL_biased	Unbiased	Unbiased	Unbiased	Unbiased	BL_biased	Unbiased	Unbiased	Unbiased	Unbiased	Unbiased	Unbiased	Unbiased	Unbiased	Unbiased	Unbiased	Unbiased	Unbiased	Unbiased	BL_biased	Unbiased	Unbiased	Unbiased	Unbiased	Unbiased	Unbiased	Unbiased	Unbiased	Unbiased	Unbiased	Unbiased	Unbiased	Unbiased	Unbiased	Unbiased	Unbiased	Actg1
Lsp1	Unbiased	Unbiased	Unbiased	BL_biased	Unbiased	Unbiased	Unbiased	BL_biased	Unbiased	Unbiased	Unbiased	Unbiased	Unbiased	Unbiased	Unbiased	BL_biased	Unbiased	Unbiased	Unbiased	Unbiased	Unbiased	Unbiased	Unbiased	Unbiased	Unbiased	Unbiased	Unbiased	Unbiased	Unbiased	Unbiased	Unbiased	Unbiased	Unbiased	Unbiased	Unbiased	Unbiased	Unbiased	Unbiased	Unbiased	Unbiased	Unbiased	Unbiased	Unbiased	Unbiased	Unbiased	Unbiased	Lsp1
S100a4	Unbiased	Unbiased	Unbiased	BL_biased	Unbiased	Unbiased	BL_biased	Unbiased	Unbiased	Unbiased	BL_biased	Unbiased	Unbiased	Unbiased	Unbiased	BL_biased	Unbiased	Unbiased	Unbiased	Unbiased	Unbiased	Unbiased	Unbiased	Unbiased	Unbiased	Unbiased	BL_biased	Unbiased	Unbiased	Unbiased	BL_biased	Unbiased	Unbiased	Unbiased	Unbiased	Unbiased	Unbiased	Unbiased	Unbiased	Unbiased	Unbiased	Unbiased	Unbiased	Unbiased	Unbiased	Unbiased	S100a4
Fth1	Unbiased	Unbiased	Unbiased	CR_biased	Unbiased	CR_biased	Unbiased	CR_biased	Unbiased	Unbiased	Unbiased	Unbiased	Unbiased	Unbiased	Unbiased	Unbiased	Unbiased	Unbiased	Unbiased	CR_biased	Unbiased	Unbiased	Unbiased	Unbiased	Unbiased	Unbiased	Unbiased	Unbiased	Unbiased	Unbiased	Unbiased	Unbiased	Unbiased	Unbiased	Unbiased	Unbiased	Unbiased	Unbiased	Unbiased	Unbiased	Unbiased	Unbiased	Unbiased	Unbiased	Unbiased	Unbiased	Fth1
Ctsb	CR_biased	Unbiased	Unbiased	BL_biased	CR_biased	Unbiased	CR_biased	BL_biased	Unbiased	Unbiased	CR_biased	Unbiased	Unbiased	Unbiased	CR_biased	BL_biased	Unbiased	Unbiased	CR_biased	Unbiased	Unbiased	Unbiased	Unbiased	Unbiased	Unbiased	Unbiased	Unbiased	Unbiased	CR_biased	Unbiased	CR_biased	Unbiased	Unbiased	Unbiased	Unbiased	Unbiased	CR_biased	Unbiased	Unbiased	Unbiased	Unbiased	Unbiased	Unbiased	Unbiased	Unbiased	Unbiased	Ctsb
Rps19	Unbiased	Unbiased	CR_biased	CR_biased	CR_biased	Unbiased	CR_biased	CR_biased	CR_biased	Unbiased	CR_biased	Unbiased	Unbiased	Unbiased	CR_biased	Unbiased	Unbiased	Unbiased	CR_biased	Unbiased	CR_biased	Unbiased	CR_biased	Unbiased	CR_biased	Unbiased	CR_biased	Unbiased	CR_biased	Unbiased	CR_biased	Unbiased	Unbiased	Unbiased	Unbiased	Unbiased	CR_biased	Unbiased	Unbiased	Unbiased	Unbiased	Unbiased	Unbiased	Unbiased	Unbiased	Unbiased	Rps19
Ahnak	Unbiased	Unbiased	Unbiased	BL_biased	Unbiased	Unbiased	Unbiased	BL_biased	Unbiased	Unbiased	Unbiased	Unbiased	Unbiased	Unbiased	Unbiased	BL_biased	Unbiased	Unbiased	Unbiased	Unbiased	Unbiased	Unbiased	Unbiased	Unbiased	Unbiased	Unbiased	Unbiased	Unbiased	Unbiased	Unbiased	Unbiased	Unbiased	Unbiased	Unbiased	Unbiased	Unbiased	Unbiased	Unbiased	Unbiased	Unbiased	Unbiased	Unbiased	Unbiased	Unbiased	Unbiased	Unbiased	Ahnak
S100a11	Unbiased	Unbiased	Unbiased	BL_biased	Unbiased	Unbiased	BL_biased	BL_biased	Unbiased	Unbiased	Unbiased	Unbiased	Unbiased	Unbiased	Unbiased	BL_biased	Unbiased	Unbiased	Unbiased	Unbiased	Unbiased	Unbiased	Unbiased	Unbiased	Unbiased	Unbiased	Unbiased	Unbiased	Unbiased	Unbiased	Unbiased	Unbiased	Unbiased	Unbiased	Unbiased	Unbiased	Unbiased	Unbiased	Unbiased	Unbiased	Unbiased	Unbiased	Unbiased	Unbiased	Unbiased	Unbiased	S100a11
Ccr2	Unbiased	Unbiased	Unbiased	BL_biased	Unbiased	Unbiased	Unbiased	Unbiased	Unbiased	Unbiased	Unbiased	Unbiased	Unbiased	Unbiased	Unbiased	BL_biased	Unbiased	Unbiased	Unbiased	Unbiased	Unbiased	Unbiased	Unbiased	Unbiased	Unbiased	Unbiased	Unbiased	Unbiased	Unbiased	Unbiased	Unbiased	Unbiased	Unbiased	Unbiased	Unbiased	Unbiased	Unbiased	Unbiased	Unbiased	Unbiased	Unbiased	Unbiased	Unbiased	Unbiased	Unbiased	Unbiased	Ccr2
Junb	CR_biased	Unbiased	CR_biased	CR_biased	CR_biased	CR_biased	CR_biased	Unbiased	CR_biased	Unbiased	Unbiased	Unbiased	Unbiased	Unbiased	CR_biased	Unbiased	Unbiased	Unbiased	CR_biased	CR_biased	CR_biased	Unbiased	CR_biased	Unbiased	CR_biased	Unbiased	CR_biased	Unbiased	CR_biased	CR_biased	CR_biased	Unbiased	Unbiased	Unbiased	Unbiased	Unbiased	Unbiased	Unbiased	Unbiased	Unbiased	Unbiased	Unbiased	Unbiased	Unbiased	Unbiased	Unbiased	Junb
Pycard	Unbiased	Unbiased	Unbiased	CR_biased	Unbiased	Unbiased	Unbiased	CR_biased	Unbiased	Unbiased	Unbiased	Unbiased	Unbiased	Unbiased	Unbiased	CR_biased	Unbiased	Unbiased	Unbiased	Unbiased	Unbiased	Unbiased	Unbiased	Unbiased	Unbiased	Unbiased	Unbiased	Unbiased	Unbiased	Unbiased	Unbiased	Unbiased	Unbiased	Unbiased	Unbiased	Unbiased	Unbiased	Unbiased	Unbiased	Unbiased	Unbiased	Unbiased	Unbiased	Unbiased	Unbiased	Unbiased	Pycard
Tppp3	Unbiased	Unbiased	Unbiased	BL_biased	Unbiased	Unbiased	Unbiased	Unbiased	Unbiased	Unbiased	Unbiased	Unbiased	Unbiased	Unbiased	Unbiased	BL_biased	Unbiased	Unbiased	Unbiased	Unbiased	Unbiased	Unbiased	Unbiased	Unbiased	Unbiased	Unbiased	Unbiased	Unbiased	Unbiased	Unbiased	Unbiased	Unbiased	Unbiased	Unbiased	Unbiased	Unbiased	Unbiased	Unbiased	Unbiased	Unbiased	Unbiased	Unbiased	Unbiased	Unbiased	Unbiased	Unbiased	Tppp3
Gm10076	Unbiased	Unbiased	Unbiased	CR_biased	Unbiased	Unbiased	Unbiased	Unbiased	Unbiased	Unbiased	Unbiased	Unbiased	Unbiased	Unbiased	Unbiased	Unbiased	Unbiased	Unbiased	Unbiased	Unbiased	Unbiased	CR_biased	Unbiased	Unbiased	Unbiased	Unbiased	Unbiased	Unbiased	Unbiased	Unbiased	Unbiased	Unbiased	Unbiased	Unbiased	Unbiased	Unbiased	Unbiased	Unbiased	Unbiased	Unbiased	Unbiased	Unbiased	Unbiased	Unbiased	Unbiased	Unbiased	Gm10076
Gm10073	CR_biased	Unbiased	Unbiased	CR_biased	CR_biased	Unbiased	CR_biased	Unbiased	Unbiased	Unbiased	CR_biased	Unbiased	Unbiased	Unbiased	CR_biased	Unbiased	Unbiased	Unbiased	CR_biased	Unbiased	CR_biased	Unbiased	Unbiased	Unbiased	CR_biased	Unbiased	CR_biased	Unbiased	CR_biased	Unbiased	CR_biased	Unbiased	Unbiased	Unbiased	CR_biased	Unbiased	CR_biased	Unbiased	Unbiased	Unbiased	Unbiased	Unbiased	Unbiased	Unbiased	Unbiased	Unbiased	Gm10073
Coro1a	Unbiased	Unbiased	Unbiased	BL_biased	Unbiased	Unbiased	Unbiased	Unbiased	Unbiased	Unbiased	BL_biased	Unbiased	Unbiased	Unbiased	Unbiased	Unbiased	Unbiased	Unbiased	Unbiased	Unbiased	Unbiased	Unbiased	Unbiased	Unbiased	Unbiased	Unbiased	Unbiased	Unbiased	Unbiased	Unbiased	Unbiased	Unbiased	Unbiased	Unbiased	Unbiased	Unbiased	Unbiased	Unbiased	Unbiased	Unbiased	Unbiased	Unbiased	Unbiased	Unbiased	Unbiased	Unbiased	Coro1a
Lgmn	CR_biased	Unbiased	CR_biased	BL_biased	Unbiased	Unbiased	CR_biased	BL_biased	Unbiased	Unbiased	CR_biased	Unbiased	Unbiased	Unbiased	CR_biased	BL_biased	Unbiased	Unbiased	CR_biased	Unbiased	Unbiased	Unbiased	Unbiased	Unbiased	Unbiased	Unbiased	Unbiased	Unbiased	Unbiased	Unbiased	Unbiased	Unbiased	Unbiased	Unbiased	Unbiased	Unbiased	CR_biased	Unbiased	Unbiased	Unbiased	Unbiased	Unbiased	Unbiased	Unbiased	Unbiased	Unbiased	Lgmn
Dusp12	Unbiased	Unbiased	Unbiased	CR_biased	Unbiased	Unbiased	Unbiased	CR_biased	Unbiased	Unbiased	Unbiased	Unbiased	Unbiased	Unbiased	Unbiased	CR_biased	Unbiased	Unbiased	Unbiased	Unbiased	Unbiased	Unbiased	Unbiased	Unbiased	Unbiased	Unbiased	Unbiased	Unbiased	Unbiased	Unbiased	Unbiased	Unbiased	Unbiased	Unbiased	Unbiased	Unbiased	Unbiased	Unbiased	Unbiased	Unbiased	Unbiased	Unbiased	Unbiased	Unbiased	Unbiased	Unbiased	Dusp12
Itm2c	Unbiased	Unbiased	Unbiased	CR_biased	Unbiased	Unbiased	Unbiased	Unbiased	Unbiased	Unbiased	Unbiased	Unbiased	Unbiased	Unbiased	Unbiased	Unbiased	Unbiased	Unbiased	Unbiased	Unbiased	Unbiased	Unbiased	Unbiased	Unbiased	Unbiased	Unbiased	Unbiased	Unbiased	Unbiased	Unbiased	Unbiased	Unbiased	Unbiased	Unbiased	Unbiased	Unbiased	Unbiased	Unbiased	Unbiased	Unbiased	Unbiased	Unbiased	Unbiased	Unbiased	Unbiased	Unbiased	Itm2c
Ctsh	Unbiased	Unbiased	Unbiased	CR_biased	Unbiased	Unbiased	Unbiased	Unbiased	Unbiased	Unbiased	Unbiased	Unbiased	Unbiased	Unbiased	Unbiased	CR_biased	Unbiased	Unbiased	Unbiased	Unbiased	Unbiased	Unbiased	Unbiased	Unbiased	Unbiased	Unbiased	Unbiased	Unbiased	Unbiased	Unbiased	Unbiased	Unbiased	Unbiased	Unbiased	Unbiased	Unbiased	Unbiased	Unbiased	Unbiased	Unbiased	Unbiased	Unbiased	Unbiased	Unbiased	Unbiased	Unbiased	Ctsh
Rpl22l1	Unbiased	Unbiased	Unbiased	CR_biased	Unbiased	Unbiased	Unbiased	CR_biased	Unbiased	Unbiased	Unbiased	Unbiased	Unbiased	Unbiased	Unbiased	CR_biased	Unbiased	Unbiased	Unbiased	Unbiased	Unbiased	Unbiased	Unbiased	Unbiased	Unbiased	Unbiased	Unbiased	Unbiased	Unbiased	Unbiased	Unbiased	Unbiased	Unbiased	Unbiased	Unbiased	Unbiased	Unbiased	Unbiased	Unbiased	Unbiased	Unbiased	Unbiased	Unbiased	Unbiased	Unbiased	Unbiased	Rpl22l1
Clec4a3	Unbiased	Unbiased	Unbiased	CR_biased	Unbiased	Unbiased	Unbiased	CR_biased	Unbiased	Unbiased	Unbiased	Unbiased	Unbiased	Unbiased	Unbiased	CR_biased	Unbiased	Unbiased	Unbiased	Unbiased	Unbiased	Unbiased	Unbiased	Unbiased	Unbiased	Unbiased	Unbiased	Unbiased	Unbiased	Unbiased	Unbiased	Unbiased	Unbiased	Unbiased	Unbiased	Unbiased	Unbiased	Unbiased	Unbiased	Unbiased	Unbiased	Unbiased	Unbiased	Unbiased	Unbiased	Unbiased	Clec4a3
Anxa2	Unbiased	Unbiased	Unbiased	BL_biased	Unbiased	BL_biased	Unbiased	Unbiased	Unbiased	Unbiased	Unbiased	Unbiased	Unbiased	Unbiased	Unbiased	BL_biased	Unbiased	Unbiased	Unbiased	Unbiased	Unbiased	Unbiased	Unbiased	Unbiased	Unbiased	Unbiased	Unbiased	Unbiased	Unbiased	Unbiased	Unbiased	Unbiased	Unbiased	Unbiased	Unbiased	Unbiased	Unbiased	Unbiased	Unbiased	Unbiased	Unbiased	Unbiased	Unbiased	Unbiased	Unbiased	Unbiased	Anxa2
Gm17056	Unbiased	Unbiased	Unbiased	CR_biased	Unbiased	Unbiased	Unbiased	Unbiased	Unbiased	Unbiased	Unbiased	Unbiased	Unbiased	Unbiased	Unbiased	Unbiased	Unbiased	Unbiased	Unbiased	Unbiased	Unbiased	Unbiased	Unbiased	Unbiased	Unbiased	Unbiased	Unbiased	Unbiased	Unbiased	Unbiased	Unbiased	Unbiased	Unbiased	Unbiased	Unbiased	Unbiased	Unbiased	Unbiased	Unbiased	Unbiased	Unbiased	Unbiased	Unbiased	Unbiased	Unbiased	Unbiased	Gm17056
Selplg	Unbiased	Unbiased	Unbiased	CR_biased	Unbiased	Unbiased	Unbiased	Unbiased	Unbiased	Unbiased	Unbiased	Unbiased	Unbiased	Unbiased	Unbiased	CR_biased	Unbiased	Unbiased	Unbiased	Unbiased	Unbiased	Unbiased	Unbiased	Unbiased	Unbiased	Unbiased	Unbiased	Unbiased	Unbiased	Unbiased	Unbiased	Unbiased	Unbiased	Unbiased	Unbiased	Unbiased	Unbiased	Unbiased	Unbiased	Unbiased	Unbiased	Unbiased	Unbiased	Unbiased	Unbiased	Unbiased	Selplg
S100a6	Unbiased	Unbiased	Unbiased	BL_biased	Unbiased	BL_biased	BL_biased	Unbiased	Unbiased	Unbiased	BL_biased	Unbiased	Unbiased	Unbiased	Unbiased	Unbiased	Unbiased	Unbiased	Unbiased	Unbiased	Unbiased	Unbiased	Unbiased	Unbiased	Unbiased	Unbiased	Unbiased	Unbiased	Unbiased	Unbiased	BL_biased	Unbiased	Unbiased	Unbiased	Unbiased	Unbiased	Unbiased	Unbiased	Unbiased	Unbiased	Unbiased	Unbiased	Unbiased	Unbiased	Unbiased	Unbiased	S100a6
Ier2	CR_biased	Unbiased	Unbiased	CR_biased	Unbiased	CR_biased	Unbiased	Unbiased	Unbiased	Unbiased	Unbiased	Unbiased	Unbiased	Unbiased	CR_biased	Unbiased	Unbiased	Unbiased	CR_biased	CR_biased	Unbiased	Unbiased	Unbiased	Unbiased	Unbiased	Unbiased	Unbiased	Unbiased	Unbiased	CR_biased	Unbiased	Unbiased	Unbiased	Unbiased	Unbiased	Unbiased	CR_biased	Unbiased	Unbiased	Unbiased	Unbiased	Unbiased	Unbiased	Unbiased	Unbiased	Unbiased	Ier2
Abcg1	Unbiased	Unbiased	Unbiased	CR_biased	Unbiased	Unbiased	Unbiased	CR_biased	Unbiased	Unbiased	Unbiased	Unbiased	Unbiased	Unbiased	Unbiased	CR_biased	Unbiased	Unbiased	Unbiased	Unbiased	Unbiased	Unbiased	Unbiased	Unbiased	Unbiased	Unbiased	Unbiased	Unbiased	Unbiased	Unbiased	Unbiased	Unbiased	Unbiased	Unbiased	Unbiased	Unbiased	Unbiased	Unbiased	Unbiased	Unbiased	Unbiased	Unbiased	Unbiased	Unbiased	Unbiased	Unbiased	Abcg1
Tmem106a	Unbiased	Unbiased	Unbiased	BL_biased	Unbiased	Unbiased	Unbiased	BL_biased	Unbiased	Unbiased	Unbiased	Unbiased	Unbiased	Unbiased	Unbiased	BL_biased	Unbiased	Unbiased	Unbiased	Unbiased	Unbiased	Unbiased	Unbiased	Unbiased	Unbiased	Unbiased	Unbiased	Unbiased	Unbiased	Unbiased	Unbiased	Unbiased	Unbiased	Unbiased	Unbiased	Unbiased	Unbiased	Unbiased	Unbiased	Unbiased	Unbiased	Unbiased	Unbiased	Unbiased	Unbiased	Unbiased	Tmem106a
Tnip3	Unbiased	Unbiased	Unbiased	BL_biased	Unbiased	Unbiased	Unbiased	BL_biased	Unbiased	Unbiased	Unbiased	Unbiased	Unbiased	Unbiased	Unbiased	BL_biased	Unbiased	Unbiased	Unbiased	Unbiased	Unbiased	Unbiased	Unbiased	Unbiased	Unbiased	Unbiased	Unbiased	Unbiased	Unbiased	Unbiased	Unbiased	Unbiased	Unbiased	Unbiased	Unbiased	Unbiased	Unbiased	Unbiased	Unbiased	Unbiased	Unbiased	Unbiased	Unbiased	Unbiased	Unbiased	Unbiased	Tnip3
Capg	CR_biased	Unbiased	Unbiased	BL_biased	Unbiased	Unbiased	Unbiased	BL_biased	Unbiased	Unbiased	Unbiased	Unbiased	Unbiased	Unbiased	Unbiased	BL_biased	Unbiased	Unbiased	Unbiased	Unbiased	Unbiased	Unbiased	Unbiased	Unbiased	Unbiased	Unbiased	Unbiased	Unbiased	CR_biased	Unbiased	CR_biased	Unbiased	Unbiased	Unbiased	Unbiased	Unbiased	CR_biased	Unbiased	Unbiased	Unbiased	Unbiased	Unbiased	Unbiased	Unbiased	Unbiased	Unbiased	Capg
Cxcl16	Unbiased	Unbiased	Unbiased	BL_biased	Unbiased	Unbiased	Unbiased	BL_biased	Unbiased	Unbiased	CR_biased	Unbiased	Unbiased	Unbiased	Unbiased	BL_biased	Unbiased	Unbiased	Unbiased	Unbiased	Unbiased	Unbiased	Unbiased	Unbiased	Unbiased	Unbiased	CR_biased	Unbiased	Unbiased	Unbiased	Unbiased	Unbiased	Unbiased	Unbiased	Unbiased	Unbiased	Unbiased	Unbiased	Unbiased	Unbiased	Unbiased	Unbiased	Unbiased	Unbiased	Unbiased	Unbiased	Cxcl16
Lgals1	CR_biased	Unbiased	Unbiased	BL_biased	Unbiased	BL_biased	Unbiased	BL_biased	Unbiased	Unbiased	Unbiased	Unbiased	Unbiased	Unbiased	CR_biased	BL_biased	Unbiased	Unbiased	CR_biased	Unbiased	Unbiased	Unbiased	Unbiased	Unbiased	Unbiased	Unbiased	Unbiased	BL_biased	CR_biased	Unbiased	CR_biased	Unbiased	Unbiased	Unbiased	Unbiased	Unbiased	CR_biased	Unbiased	Unbiased	Unbiased	Unbiased	Unbiased	Unbiased	Unbiased	Unbiased	Unbiased	Lgals1
Clec3b	Unbiased	Unbiased	Unbiased	CR_biased	Unbiased	Unbiased	Unbiased	CR_biased	Unbiased	Unbiased	Unbiased	Unbiased	Unbiased	Unbiased	Unbiased	Unbiased	Unbiased	Unbiased	Unbiased	Unbiased	Unbiased	Unbiased	Unbiased	CR_biased	Unbiased	Unbiased	Unbiased	Unbiased	Unbiased	Unbiased	Unbiased	Unbiased	Unbiased	Unbiased	Unbiased	Unbiased	Unbiased	Unbiased	Unbiased	Unbiased	Unbiased	Unbiased	Unbiased	Unbiased	Unbiased	Unbiased	Clec3b
Vasp	Unbiased	Unbiased	Unbiased	CR_biased	Unbiased	Unbiased	Unbiased	CR_biased	Unbiased	Unbiased	Unbiased	Unbiased	Unbiased	Unbiased	Unbiased	Unbiased	Unbiased	Unbiased	Unbiased	Unbiased	Unbiased	Unbiased	Unbiased	Unbiased	Unbiased	Unbiased	Unbiased	Unbiased	CR_biased	Unbiased	Unbiased	Unbiased	Unbiased	Unbiased	Unbiased	Unbiased	Unbiased	Unbiased	Unbiased	Unbiased	Unbiased	Unbiased	Unbiased	Unbiased	Unbiased	Unbiased	Vasp
Lrp1	Unbiased	Unbiased	Unbiased	BL_biased	Unbiased	Unbiased	Unbiased	BL_biased	Unbiased	Unbiased	Unbiased	Unbiased	Unbiased	Unbiased	Unbiased	BL_biased	Unbiased	Unbiased	Unbiased	Unbiased	Unbiased	Unbiased	Unbiased	Unbiased	Unbiased	Unbiased	Unbiased	Unbiased	Unbiased	Unbiased	Unbiased	Unbiased	Unbiased	Unbiased	Unbiased	Unbiased	Unbiased	Unbiased	Unbiased	Unbiased	Unbiased	Unbiased	Unbiased	Unbiased	Unbiased	Unbiased	Lrp1
Limd2	Unbiased	Unbiased	Unbiased	CR_biased	Unbiased	Unbiased	Unbiased	Unbiased	Unbiased	Unbiased	Unbiased	Unbiased	Unbiased	Unbiased	Unbiased	Unbiased	Unbiased	Unbiased	Unbiased	Unbiased	Unbiased	Unbiased	Unbiased	Unbiased	Unbiased	Unbiased	Unbiased	Unbiased	Unbiased	Unbiased	Unbiased	Unbiased	Unbiased	Unbiased	Unbiased	Unbiased	Unbiased	Unbiased	Unbiased	Unbiased	Unbiased	Unbiased	Unbiased	Unbiased	Unbiased	Unbiased	Limd2
Serping1	Unbiased	Unbiased	Unbiased	CR_biased	Unbiased	Unbiased	Unbiased	CR_biased	Unbiased	Unbiased	Unbiased	Unbiased	Unbiased	Unbiased	Unbiased	Unbiased	Unbiased	Unbiased	Unbiased	Unbiased	Unbiased	Unbiased	Unbiased	Unbiased	Unbiased	Unbiased	Unbiased	Unbiased	Unbiased	Unbiased	Unbiased	Unbiased	Unbiased	Unbiased	Unbiased	Unbiased	Unbiased	Unbiased	Unbiased	Unbiased	Unbiased	Unbiased	Unbiased	Unbiased	Unbiased	Unbiased	Serping1
Dusp2	Unbiased	Unbiased	Unbiased	CR_biased	Unbiased	Unbiased	Unbiased	Unbiased	Unbiased	Unbiased	Unbiased	Unbiased	Unbiased	Unbiased	Unbiased	Unbiased	Unbiased	Unbiased	Unbiased	Unbiased	Unbiased	Unbiased	Unbiased	Unbiased	Unbiased	Unbiased	Unbiased	Unbiased	Unbiased	Unbiased	Unbiased	Unbiased	Unbiased	Unbiased	Unbiased	Unbiased	Unbiased	Unbiased	Unbiased	Unbiased	Unbiased	Unbiased	Unbiased	Unbiased	Unbiased	Unbiased	Dusp2
Rarres1	Unbiased	Unbiased	Unbiased	CR_biased	Unbiased	Unbiased	Unbiased	Unbiased	Unbiased	Unbiased	Unbiased	Unbiased	Unbiased	Unbiased	Unbiased	CR_biased	Unbiased	Unbiased	Unbiased	Unbiased	Unbiased	Unbiased	Unbiased	Unbiased	Unbiased	Unbiased	Unbiased	Unbiased	Unbiased	Unbiased	Unbiased	Unbiased	Unbiased	Unbiased	Unbiased	Unbiased	Unbiased	Unbiased	Unbiased	Unbiased	Unbiased	Unbiased	Unbiased	Unbiased	Unbiased	Unbiased	Rarres1
Shisa5	Unbiased	Unbiased	Unbiased	BL_biased	Unbiased	Unbiased	Unbiased	Unbiased	Unbiased	Unbiased	Unbiased	Unbiased	Unbiased	Unbiased	Unbiased	Unbiased	Unbiased	Unbiased	CR_biased	Unbiased	Unbiased	Unbiased	Unbiased	Unbiased	CR_biased	Unbiased	Unbiased	Unbiased	CR_biased	Unbiased	Unbiased	Unbiased	Unbiased	Unbiased	Unbiased	Unbiased	Unbiased	Unbiased	Unbiased	Unbiased	Unbiased	Unbiased	Unbiased	Unbiased	Unbiased	Unbiased	Shisa5
Atrx	Unbiased	Unbiased	Unbiased	CR_biased	Unbiased	Unbiased	Unbiased	Unbiased	Unbiased	Unbiased	Unbiased	Unbiased	Unbiased	Unbiased	Unbiased	Unbiased	Unbiased	Unbiased	Unbiased	Unbiased	Unbiased	Unbiased	Unbiased	Unbiased	Unbiased	Unbiased	Unbiased	Unbiased	Unbiased	Unbiased	Unbiased	Unbiased	Unbiased	Unbiased	Unbiased	Unbiased	Unbiased	Unbiased	Unbiased	Unbiased	Unbiased	Unbiased	Unbiased	Unbiased	Unbiased	Unbiased	Atrx
Ms4a6d	Unbiased	Unbiased	Unbiased	CR_biased	Unbiased	Unbiased	Unbiased	Unbiased	Unbiased	Unbiased	Unbiased	Unbiased	Unbiased	Unbiased	Unbiased	Unbiased	Unbiased	Unbiased	Unbiased	Unbiased	Unbiased	Unbiased	Unbiased	Unbiased	Unbiased	Unbiased	Unbiased	Unbiased	Unbiased	Unbiased	Unbiased	Unbiased	Unbiased	Unbiased	Unbiased	Unbiased	Unbiased	Unbiased	Unbiased	Unbiased	Unbiased	Unbiased	Unbiased	Unbiased	Unbiased	Unbiased	Ms4a6d
Lysmd2	Unbiased	Unbiased	Unbiased	CR_biased	Unbiased	Unbiased	Unbiased	Unbiased	Unbiased	Unbiased	Unbiased	Unbiased	Unbiased	Unbiased	Unbiased	Unbiased	Unbiased	Unbiased	Unbiased	Unbiased	Unbiased	Unbiased	Unbiased	Unbiased	Unbiased	Unbiased	Unbiased	Unbiased	Unbiased	Unbiased	Unbiased	Unbiased	Unbiased	Unbiased	Unbiased	Unbiased	Unbiased	Unbiased	Unbiased	Unbiased	Unbiased	Unbiased	Unbiased	Unbiased	Unbiased	Unbiased	Lysmd2
Col1a2	Unbiased	Unbiased	Unbiased	CR_biased	Unbiased	Unbiased	Unbiased	Unbiased	Unbiased	Unbiased	Unbiased	Unbiased	Unbiased	Unbiased	Unbiased	CR_biased	Unbiased	Unbiased	Unbiased	Unbiased	Unbiased	Unbiased	Unbiased	Unbiased	Unbiased	Unbiased	Unbiased	Unbiased	Unbiased	Unbiased	Unbiased	Unbiased	Unbiased	Unbiased	Unbiased	Unbiased	Unbiased	Unbiased	Unbiased	Unbiased	Unbiased	Unbiased	Unbiased	Unbiased	Unbiased	Unbiased	Col1a2
Anp32a	Unbiased	Unbiased	Unbiased	CR_biased	Unbiased	Unbiased	Unbiased	CR_biased	Unbiased	Unbiased	Unbiased	Unbiased	Unbiased	Unbiased	Unbiased	CR_biased	Unbiased	Unbiased	Unbiased	Unbiased	Unbiased	Unbiased	Unbiased	Unbiased	Unbiased	Unbiased	Unbiased	Unbiased	Unbiased	Unbiased	Unbiased	Unbiased	Unbiased	Unbiased	Unbiased	Unbiased	Unbiased	Unbiased	Unbiased	Unbiased	Unbiased	Unbiased	Unbiased	Unbiased	Unbiased	Unbiased	Anp32a
Pid1	Unbiased	Unbiased	Unbiased	BL_biased	Unbiased	Unbiased	Unbiased	BL_biased	Unbiased	Unbiased	Unbiased	Unbiased	Unbiased	Unbiased	Unbiased	BL_biased	Unbiased	Unbiased	Unbiased	Unbiased	Unbiased	Unbiased	Unbiased	Unbiased	Unbiased	Unbiased	Unbiased	Unbiased	Unbiased	Unbiased	Unbiased	Unbiased	Unbiased	Unbiased	Unbiased	Unbiased	Unbiased	Unbiased	Unbiased	Unbiased	Unbiased	Unbiased	Unbiased	Unbiased	Unbiased	Unbiased	Pid1
Herpud1	Unbiased	Unbiased	Unbiased	CR_biased	Unbiased	Unbiased	Unbiased	Unbiased	Unbiased	Unbiased	Unbiased	Unbiased	Unbiased	Unbiased	Unbiased	CR_biased	Unbiased	Unbiased	Unbiased	Unbiased	Unbiased	Unbiased	Unbiased	Unbiased	Unbiased	Unbiased	Unbiased	Unbiased	Unbiased	Unbiased	Unbiased	Unbiased	Unbiased	Unbiased	Unbiased	Unbiased	Unbiased	Unbiased	Unbiased	Unbiased	Unbiased	Unbiased	Unbiased	Unbiased	Unbiased	Unbiased	Herpud1
Maff	Unbiased	Unbiased	Unbiased	CR_biased	Unbiased	Unbiased	Unbiased	Unbiased	Unbiased	Unbiased	Unbiased	Unbiased	Unbiased	Unbiased	Unbiased	Unbiased	Unbiased	Unbiased	Unbiased	Unbiased	Unbiased	Unbiased	Unbiased	Unbiased	Unbiased	Unbiased	Unbiased	Unbiased	Unbiased	Unbiased	Unbiased	Unbiased	Unbiased	Unbiased	Unbiased	Unbiased	Unbiased	Unbiased	Unbiased	Unbiased	Unbiased	Unbiased	Unbiased	Unbiased	Unbiased	Unbiased	Maff
Pld4	Unbiased	Unbiased	Unbiased	CR_biased	Unbiased	Unbiased	CR_biased	CR_biased	Unbiased	Unbiased	Unbiased	Unbiased	Unbiased	Unbiased	Unbiased	CR_biased	Unbiased	Unbiased	Unbiased	Unbiased	Unbiased	Unbiased	Unbiased	Unbiased	Unbiased	Unbiased	Unbiased	Unbiased	Unbiased	Unbiased	Unbiased	Unbiased	Unbiased	Unbiased	Unbiased	Unbiased	CR_biased	Unbiased	Unbiased	Unbiased	Unbiased	Unbiased	Unbiased	Unbiased	Unbiased	Unbiased	Pld4
Ankrd33b	Unbiased	Unbiased	Unbiased	CR_biased	Unbiased	Unbiased	Unbiased	Unbiased	Unbiased	Unbiased	Unbiased	Unbiased	Unbiased	Unbiased	Unbiased	CR_biased	Unbiased	Unbiased	Unbiased	Unbiased	Unbiased	Unbiased	Unbiased	Unbiased	Unbiased	Unbiased	Unbiased	Unbiased	Unbiased	Unbiased	Unbiased	Unbiased	Unbiased	Unbiased	Unbiased	Unbiased	Unbiased	Unbiased	Unbiased	Unbiased	Unbiased	Unbiased	Unbiased	Unbiased	Unbiased	Unbiased	Ankrd33b
Dgat1	Unbiased	Unbiased	Unbiased	CR_biased	Unbiased	Unbiased	Unbiased	CR_biased	Unbiased	Unbiased	Unbiased	Unbiased	Unbiased	Unbiased	Unbiased	Unbiased	Unbiased	Unbiased	Unbiased	Unbiased	Unbiased	Unbiased	Unbiased	Unbiased	Unbiased	Unbiased	Unbiased	Unbiased	Unbiased	Unbiased	Unbiased	Unbiased	Unbiased	Unbiased	Unbiased	Unbiased	Unbiased	Unbiased	Unbiased	Unbiased	Unbiased	Unbiased	Unbiased	Unbiased	Unbiased	Unbiased	Dgat1
Mpc2	Unbiased	Unbiased	Unbiased	CR_biased	Unbiased	Unbiased	Unbiased	CR_biased	Unbiased	Unbiased	Unbiased	Unbiased	Unbiased	Unbiased	Unbiased	CR_biased	Unbiased	Unbiased	Unbiased	Unbiased	Unbiased	Unbiased	Unbiased	Unbiased	Unbiased	Unbiased	Unbiased	Unbiased	Unbiased	Unbiased	Unbiased	Unbiased	Unbiased	Unbiased	Unbiased	Unbiased	Unbiased	Unbiased	Unbiased	Unbiased	Unbiased	Unbiased	Unbiased	Unbiased	Unbiased	Unbiased	Mpc2
mt-Atp8	Unbiased	Unbiased	Unbiased	CR_biased	Unbiased	Unbiased	Unbiased	Unbiased	Unbiased	Unbiased	Unbiased	Unbiased	Unbiased	Unbiased	Unbiased	Unbiased	Unbiased	Unbiased	Unbiased	Unbiased	Unbiased	Unbiased	Unbiased	Unbiased	Unbiased	Unbiased	Unbiased	Unbiased	Unbiased	Unbiased	Unbiased	Unbiased	Unbiased	Unbiased	Unbiased	Unbiased	Unbiased	Unbiased	Unbiased	Unbiased	Unbiased	Unbiased	Unbiased	Unbiased	Unbiased	Unbiased	mt-Atp8
Alox5ap	Unbiased	Unbiased	Unbiased	BL_biased	Unbiased	Unbiased	Unbiased	Unbiased	Unbiased	Unbiased	Unbiased	Unbiased	Unbiased	Unbiased	Unbiased	Unbiased	Unbiased	Unbiased	Unbiased	Unbiased	Unbiased	Unbiased	Unbiased	Unbiased	Unbiased	Unbiased	Unbiased	Unbiased	Unbiased	Unbiased	Unbiased	Unbiased	Unbiased	Unbiased	Unbiased	Unbiased	Unbiased	Unbiased	Unbiased	Unbiased	Unbiased	Unbiased	Unbiased	Unbiased	Unbiased	Unbiased	Alox5ap
Cfl1	Unbiased	Unbiased	Unbiased	BL_biased	Unbiased	Unbiased	Unbiased	BL_biased	Unbiased	Unbiased	Unbiased	Unbiased	Unbiased	Unbiased	Unbiased	BL_biased	Unbiased	Unbiased	Unbiased	Unbiased	Unbiased	Unbiased	Unbiased	Unbiased	Unbiased	Unbiased	Unbiased	BL_biased	Unbiased	Unbiased	Unbiased	Unbiased	Unbiased	Unbiased	Unbiased	Unbiased	Unbiased	Unbiased	Unbiased	Unbiased	Unbiased	Unbiased	Unbiased	Unbiased	Unbiased	Unbiased	Cfl1
Nrp1	Unbiased	Unbiased	Unbiased	BL_biased	Unbiased	Unbiased	Unbiased	Unbiased	Unbiased	Unbiased	Unbiased	Unbiased	Unbiased	Unbiased	Unbiased	Unbiased	Unbiased	Unbiased	Unbiased	Unbiased	Unbiased	Unbiased	Unbiased	Unbiased	Unbiased	Unbiased	Unbiased	Unbiased	Unbiased	Unbiased	Unbiased	Unbiased	Unbiased	Unbiased	Unbiased	Unbiased	Unbiased	Unbiased	Unbiased	Unbiased	Unbiased	Unbiased	Unbiased	Unbiased	Unbiased	Unbiased	Nrp1
Plekho1	Unbiased	Unbiased	Unbiased	BL_biased	Unbiased	Unbiased	Unbiased	BL_biased	Unbiased	Unbiased	Unbiased	Unbiased	Unbiased	Unbiased	Unbiased	BL_biased	Unbiased	Unbiased	Unbiased	Unbiased	Unbiased	Unbiased	Unbiased	Unbiased	Unbiased	Unbiased	Unbiased	Unbiased	Unbiased	Unbiased	Unbiased	Unbiased	Unbiased	Unbiased	Unbiased	Unbiased	Unbiased	Unbiased	Unbiased	Unbiased	Unbiased	Unbiased	Unbiased	Unbiased	Unbiased	Unbiased	Plekho1
Nfkbia	Unbiased	Unbiased	Unbiased	CR_biased	Unbiased	Unbiased	Unbiased	CR_biased	Unbiased	Unbiased	Unbiased	Unbiased	Unbiased	Unbiased	Unbiased	Unbiased	Unbiased	Unbiased	Unbiased	Unbiased	Unbiased	Unbiased	Unbiased	Unbiased	CR_biased	Unbiased	Unbiased	Unbiased	Unbiased	Unbiased	Unbiased	Unbiased	Unbiased	Unbiased	Unbiased	Unbiased	Unbiased	Unbiased	Unbiased	Unbiased	Unbiased	Unbiased	Unbiased	Unbiased	Unbiased	Unbiased	Nfkbia
Dpep2	Unbiased	Unbiased	Unbiased	BL_biased	Unbiased	Unbiased	CR_biased	BL_biased	Unbiased	Unbiased	Unbiased	Unbiased	Unbiased	Unbiased	Unbiased	Unbiased	Unbiased	Unbiased	Unbiased	Unbiased	Unbiased	Unbiased	Unbiased	Unbiased	Unbiased	Unbiased	CR_biased	Unbiased	Unbiased	Unbiased	Unbiased	Unbiased	Unbiased	Unbiased	Unbiased	Unbiased	Unbiased	Unbiased	Unbiased	Unbiased	Unbiased	Unbiased	Unbiased	Unbiased	Unbiased	Unbiased	Dpep2
Tgif1	Unbiased	Unbiased	Unbiased	CR_biased	Unbiased	Unbiased	Unbiased	CR_biased	Unbiased	Unbiased	Unbiased	Unbiased	Unbiased	Unbiased	Unbiased	Unbiased	Unbiased	Unbiased	Unbiased	Unbiased	Unbiased	Unbiased	Unbiased	Unbiased	Unbiased	Unbiased	Unbiased	Unbiased	CR_biased	Unbiased	Unbiased	Unbiased	Unbiased	Unbiased	Unbiased	Unbiased	Unbiased	Unbiased	Unbiased	Unbiased	Unbiased	Unbiased	Unbiased	Unbiased	Unbiased	Unbiased	Tgif1
Gadd45b	Unbiased	Unbiased	Unbiased	CR_biased	Unbiased	Unbiased	Unbiased	Unbiased	Unbiased	Unbiased	Unbiased	Unbiased	Unbiased	Unbiased	Unbiased	Unbiased	Unbiased	Unbiased	Unbiased	Unbiased	Unbiased	Unbiased	Unbiased	Unbiased	Unbiased	Unbiased	Unbiased	Unbiased	Unbiased	Unbiased	Unbiased	Unbiased	Unbiased	Unbiased	Unbiased	Unbiased	Unbiased	Unbiased	Unbiased	Unbiased	Unbiased	Unbiased	Unbiased	Unbiased	Unbiased	Unbiased	Gadd45b
Tnf	Unbiased	Unbiased	Unbiased	CR_biased	Unbiased	Unbiased	Unbiased	Unbiased	Unbiased	Unbiased	Unbiased	Unbiased	Unbiased	Unbiased	Unbiased	Unbiased	Unbiased	Unbiased	Unbiased	Unbiased	Unbiased	Unbiased	Unbiased	Unbiased	Unbiased	Unbiased	Unbiased	Unbiased	Unbiased	Unbiased	Unbiased	Unbiased	Unbiased	Unbiased	Unbiased	Unbiased	Unbiased	Unbiased	Unbiased	Unbiased	Unbiased	Unbiased	Unbiased	Unbiased	Unbiased	Unbiased	Tnf
Clec10a	Unbiased	Unbiased	Unbiased	BL_biased	Unbiased	Unbiased	Unbiased	BL_biased	Unbiased	Unbiased	Unbiased	Unbiased	Unbiased	Unbiased	Unbiased	Unbiased	Unbiased	Unbiased	Unbiased	Unbiased	Unbiased	Unbiased	Unbiased	Unbiased	Unbiased	Unbiased	Unbiased	Unbiased	Unbiased	Unbiased	Unbiased	Unbiased	Unbiased	Unbiased	Unbiased	Unbiased	Unbiased	Unbiased	Unbiased	Unbiased	Unbiased	Unbiased	Unbiased	Unbiased	Unbiased	Unbiased	Clec10a
Cd52	BL_biased	Unbiased	Unbiased	CR_biased	Unbiased	Unbiased	Unbiased	CR_biased	Unbiased	Unbiased	Unbiased	Unbiased	Unbiased	Unbiased	Unbiased	Unbiased	Unbiased	Unbiased	Unbiased	Unbiased	Unbiased	Unbiased	Unbiased	Unbiased	Unbiased	Unbiased	Unbiased	Unbiased	Unbiased	Unbiased	Unbiased	Unbiased	Unbiased	Unbiased	Unbiased	Unbiased	Unbiased	Unbiased	Unbiased	Unbiased	Unbiased	Unbiased	Unbiased	Unbiased	Unbiased	Unbiased	Cd52
Vmp1	Unbiased	Unbiased	Unbiased	BL_biased	Unbiased	Unbiased	Unbiased	Unbiased	Unbiased	Unbiased	Unbiased	Unbiased	Unbiased	Unbiased	Unbiased	Unbiased	Unbiased	Unbiased	Unbiased	Unbiased	Unbiased	Unbiased	Unbiased	Unbiased	Unbiased	Unbiased	Unbiased	Unbiased	Unbiased	Unbiased	Unbiased	Unbiased	Unbiased	Unbiased	Unbiased	Unbiased	Unbiased	Unbiased	Unbiased	Unbiased	Unbiased	Unbiased	Unbiased	Unbiased	Unbiased	Unbiased	Vmp1
Marcks	Unbiased	Unbiased	Unbiased	BL_biased	Unbiased	Unbiased	Unbiased	BL_biased	Unbiased	Unbiased	Unbiased	Unbiased	Unbiased	Unbiased	Unbiased	BL_biased	Unbiased	Unbiased	Unbiased	Unbiased	Unbiased	Unbiased	Unbiased	Unbiased	Unbiased	Unbiased	Unbiased	Unbiased	Unbiased	Unbiased	Unbiased	Unbiased	Unbiased	Unbiased	Unbiased	Unbiased	Unbiased	Unbiased	Unbiased	Unbiased	Unbiased	Unbiased	Unbiased	Unbiased	Unbiased	Unbiased	Marcks
Ptgs2	Unbiased	Unbiased	Unbiased	CR_biased	Unbiased	Unbiased	Unbiased	CR_biased	Unbiased	Unbiased	Unbiased	Unbiased	Unbiased	Unbiased	Unbiased	Unbiased	Unbiased	Unbiased	Unbiased	Unbiased	Unbiased	Unbiased	Unbiased	Unbiased	Unbiased	Unbiased	Unbiased	Unbiased	Unbiased	Unbiased	Unbiased	Unbiased	Unbiased	Unbiased	Unbiased	Unbiased	Unbiased	Unbiased	Unbiased	Unbiased	Unbiased	Unbiased	Unbiased	Unbiased	Unbiased	Unbiased	Ptgs2
Tiparp	Unbiased	Unbiased	Unbiased	CR_biased	Unbiased	Unbiased	Unbiased	Unbiased	Unbiased	Unbiased	Unbiased	Unbiased	Unbiased	Unbiased	Unbiased	Unbiased	Unbiased	Unbiased	Unbiased	Unbiased	Unbiased	Unbiased	Unbiased	Unbiased	Unbiased	Unbiased	Unbiased	Unbiased	Unbiased	Unbiased	Unbiased	Unbiased	Unbiased	Unbiased	Unbiased	Unbiased	Unbiased	Unbiased	Unbiased	Unbiased	Unbiased	Unbiased	Unbiased	Unbiased	Unbiased	Unbiased	Tiparp
Hebp1	Unbiased	Unbiased	Unbiased	CR_biased	Unbiased	Unbiased	Unbiased	CR_biased	Unbiased	Unbiased	Unbiased	Unbiased	Unbiased	Unbiased	Unbiased	Unbiased	Unbiased	Unbiased	Unbiased	Unbiased	Unbiased	Unbiased	Unbiased	Unbiased	Unbiased	Unbiased	Unbiased	Unbiased	Unbiased	Unbiased	Unbiased	Unbiased	Unbiased	Unbiased	Unbiased	Unbiased	Unbiased	Unbiased	Unbiased	Unbiased	Unbiased	Unbiased	Unbiased	Unbiased	Unbiased	Unbiased	Hebp1
Klf4	Unbiased	Unbiased	Unbiased	CR_biased	Unbiased	Unbiased	Unbiased	Unbiased	Unbiased	Unbiased	Unbiased	Unbiased	Unbiased	Unbiased	Unbiased	Unbiased	Unbiased	Unbiased	Unbiased	Unbiased	Unbiased	Unbiased	Unbiased	Unbiased	Unbiased	Unbiased	Unbiased	Unbiased	Unbiased	Unbiased	Unbiased	Unbiased	Unbiased	Unbiased	Unbiased	Unbiased	Unbiased	Unbiased	Unbiased	Unbiased	Unbiased	Unbiased	Unbiased	Unbiased	Unbiased	Unbiased	Klf4
Siah2	Unbiased	Unbiased	Unbiased	CR_biased	Unbiased	Unbiased	Unbiased	Unbiased	Unbiased	Unbiased	Unbiased	Unbiased	Unbiased	Unbiased	Unbiased	Unbiased	Unbiased	Unbiased	Unbiased	Unbiased	Unbiased	Unbiased	Unbiased	Unbiased	Unbiased	Unbiased	Unbiased	Unbiased	Unbiased	Unbiased	Unbiased	Unbiased	Unbiased	Unbiased	Unbiased	Unbiased	Unbiased	Unbiased	Unbiased	Unbiased	Unbiased	Unbiased	Unbiased	Unbiased	Unbiased	Unbiased	Siah2
H3f3a	BL_biased	Unbiased	BL_biased	BL_biased	Unbiased	Unbiased	BL_biased	Unbiased	Unbiased	Unbiased	BL_biased	Unbiased	Unbiased	Unbiased	BL_biased	Unbiased	Unbiased	Unbiased	BL_biased	Unbiased	Unbiased	Unbiased	BL_biased	Unbiased	Unbiased	BL_biased	BL_biased	Unbiased	BL_biased	Unbiased	BL_biased	Unbiased	Unbiased	Unbiased	Unbiased	Unbiased	BL_biased	Unbiased	Unbiased	Unbiased	Unbiased	Unbiased	Unbiased	Unbiased	Unbiased	Unbiased	H3f3a
Arl6ip1	Unbiased	Unbiased	Unbiased	CR_biased	Unbiased	Unbiased	Unbiased	Unbiased	Unbiased	Unbiased	Unbiased	Unbiased	Unbiased	Unbiased	Unbiased	Unbiased	Unbiased	Unbiased	Unbiased	Unbiased	Unbiased	Unbiased	Unbiased	Unbiased	Unbiased	Unbiased	Unbiased	Unbiased	Unbiased	Unbiased	Unbiased	Unbiased	Unbiased	Unbiased	Unbiased	Unbiased	Unbiased	Unbiased	Unbiased	Unbiased	Unbiased	Unbiased	Unbiased	Unbiased	Unbiased	Unbiased	Arl6ip1
Itgax	Unbiased	Unbiased	Unbiased	CR_biased	Unbiased	Unbiased	Unbiased	Unbiased	Unbiased	Unbiased	Unbiased	Unbiased	Unbiased	Unbiased	Unbiased	CR_biased	Unbiased	Unbiased	Unbiased	Unbiased	Unbiased	Unbiased	Unbiased	Unbiased	Unbiased	Unbiased	Unbiased	Unbiased	Unbiased	Unbiased	Unbiased	Unbiased	Unbiased	Unbiased	Unbiased	Unbiased	Unbiased	Unbiased	Unbiased	Unbiased	Unbiased	Unbiased	Unbiased	Unbiased	Unbiased	Unbiased	Itgax
Hpgds	Unbiased	Unbiased	Unbiased	CR_biased	Unbiased	Unbiased	Unbiased	Unbiased	Unbiased	Unbiased	Unbiased	Unbiased	Unbiased	Unbiased	Unbiased	Unbiased	Unbiased	Unbiased	Unbiased	Unbiased	Unbiased	Unbiased	Unbiased	Unbiased	Unbiased	Unbiased	Unbiased	Unbiased	Unbiased	Unbiased	Unbiased	Unbiased	Unbiased	Unbiased	Unbiased	Unbiased	Unbiased	Unbiased	Unbiased	Unbiased	Unbiased	Unbiased	Unbiased	Unbiased	Unbiased	Unbiased	Hpgds
Bcl2a1c	Unbiased	Unbiased	Unbiased	CR_biased	Unbiased	Unbiased	Unbiased	CR_biased	Unbiased	Unbiased	Unbiased	Unbiased	Unbiased	Unbiased	Unbiased	Unbiased	Unbiased	Unbiased	Unbiased	Unbiased	Unbiased	Unbiased	Unbiased	Unbiased	Unbiased	Unbiased	Unbiased	Unbiased	Unbiased	Unbiased	Unbiased	Unbiased	Unbiased	Unbiased	Unbiased	Unbiased	Unbiased	Unbiased	Unbiased	Unbiased	Unbiased	Unbiased	Unbiased	Unbiased	Unbiased	Unbiased	Bcl2a1c
Rcbtb2	Unbiased	Unbiased	Unbiased	CR_biased	Unbiased	Unbiased	Unbiased	CR_biased	Unbiased	Unbiased	Unbiased	Unbiased	Unbiased	Unbiased	Unbiased	CR_biased	Unbiased	Unbiased	Unbiased	Unbiased	Unbiased	Unbiased	Unbiased	Unbiased	Unbiased	Unbiased	Unbiased	Unbiased	Unbiased	Unbiased	Unbiased	Unbiased	Unbiased	Unbiased	Unbiased	Unbiased	Unbiased	Unbiased	Unbiased	Unbiased	Unbiased	Unbiased	Unbiased	Unbiased	Unbiased	Unbiased	Rcbtb2
Cnbp	Unbiased	Unbiased	Unbiased	CR_biased	Unbiased	Unbiased	Unbiased	CR_biased	Unbiased	Unbiased	Unbiased	Unbiased	Unbiased	Unbiased	Unbiased	Unbiased	Unbiased	Unbiased	Unbiased	Unbiased	Unbiased	Unbiased	Unbiased	Unbiased	Unbiased	Unbiased	Unbiased	Unbiased	Unbiased	Unbiased	Unbiased	Unbiased	Unbiased	Unbiased	Unbiased	Unbiased	Unbiased	Unbiased	Unbiased	Unbiased	Unbiased	Unbiased	Unbiased	Unbiased	Unbiased	Unbiased	Cnbp
Mrc1	Unbiased	Unbiased	Unbiased	BL_biased	Unbiased	Unbiased	Unbiased	Unbiased	Unbiased	Unbiased	Unbiased	Unbiased	Unbiased	Unbiased	Unbiased	Unbiased	Unbiased	Unbiased	Unbiased	Unbiased	Unbiased	Unbiased	Unbiased	Unbiased	Unbiased	Unbiased	Unbiased	Unbiased	Unbiased	Unbiased	Unbiased	Unbiased	Unbiased	Unbiased	Unbiased	Unbiased	Unbiased	Unbiased	Unbiased	Unbiased	Unbiased	Unbiased	Unbiased	Unbiased	Unbiased	Unbiased	Mrc1
Pf4	Unbiased	Unbiased	Unbiased	BL_biased	Unbiased	Unbiased	Unbiased	BL_biased	Unbiased	Unbiased	Unbiased	Unbiased	Unbiased	Unbiased	Unbiased	BL_biased	Unbiased	Unbiased	Unbiased	Unbiased	Unbiased	Unbiased	Unbiased	Unbiased	Unbiased	Unbiased	Unbiased	Unbiased	Unbiased	Unbiased	Unbiased	Unbiased	Unbiased	Unbiased	Unbiased	Unbiased	Unbiased	Unbiased	Unbiased	Unbiased	Unbiased	Unbiased	Unbiased	Unbiased	Unbiased	Unbiased	Pf4
Ppt2	Unbiased	Unbiased	Unbiased	CR_biased	Unbiased	Unbiased	Unbiased	CR_biased	Unbiased	Unbiased	Unbiased	Unbiased	Unbiased	Unbiased	Unbiased	CR_biased	Unbiased	Unbiased	Unbiased	Unbiased	Unbiased	Unbiased	Unbiased	Unbiased	Unbiased	Unbiased	Unbiased	Unbiased	Unbiased	Unbiased	Unbiased	Unbiased	Unbiased	Unbiased	Unbiased	Unbiased	Unbiased	Unbiased	Unbiased	Unbiased	Unbiased	Unbiased	Unbiased	Unbiased	Unbiased	Unbiased	Ppt2
Smpdl3b	Unbiased	Unbiased	Unbiased	CR_biased	Unbiased	Unbiased	Unbiased	CR_biased	Unbiased	Unbiased	Unbiased	Unbiased	Unbiased	Unbiased	Unbiased	CR_biased	Unbiased	Unbiased	Unbiased	Unbiased	Unbiased	Unbiased	Unbiased	Unbiased	Unbiased	Unbiased	Unbiased	Unbiased	Unbiased	Unbiased	Unbiased	Unbiased	Unbiased	Unbiased	Unbiased	Unbiased	Unbiased	Unbiased	Unbiased	Unbiased	Unbiased	Unbiased	Unbiased	Unbiased	Unbiased	Unbiased	Smpdl3b
Grcc10	Unbiased	Unbiased	Unbiased	CR_biased	Unbiased	Unbiased	Unbiased	Unbiased	Unbiased	Unbiased	Unbiased	Unbiased	Unbiased	Unbiased	Unbiased	Unbiased	Unbiased	Unbiased	Unbiased	Unbiased	Unbiased	Unbiased	Unbiased	Unbiased	Unbiased	Unbiased	Unbiased	Unbiased	Unbiased	Unbiased	Unbiased	Unbiased	Unbiased	Unbiased	Unbiased	Unbiased	Unbiased	Unbiased	Unbiased	Unbiased	Unbiased	Unbiased	Unbiased	Unbiased	Unbiased	Unbiased	Grcc10
Alcam	Unbiased	Unbiased	Unbiased	BL_biased	Unbiased	Unbiased	Unbiased	BL_biased	Unbiased	Unbiased	Unbiased	Unbiased	Unbiased	Unbiased	Unbiased	BL_biased	Unbiased	Unbiased	Unbiased	Unbiased	Unbiased	Unbiased	Unbiased	Unbiased	Unbiased	Unbiased	Unbiased	Unbiased	Unbiased	Unbiased	Unbiased	Unbiased	Unbiased	Unbiased	Unbiased	Unbiased	Unbiased	Unbiased	Unbiased	Unbiased	Unbiased	Unbiased	Unbiased	Unbiased	Unbiased	Unbiased	Alcam
Cd37	Unbiased	Unbiased	Unbiased	BL_biased	Unbiased	Unbiased	Unbiased	Unbiased	Unbiased	Unbiased	Unbiased	Unbiased	Unbiased	Unbiased	Unbiased	Unbiased	Unbiased	Unbiased	Unbiased	Unbiased	Unbiased	Unbiased	Unbiased	Unbiased	Unbiased	Unbiased	Unbiased	Unbiased	Unbiased	Unbiased	Unbiased	Unbiased	Unbiased	Unbiased	Unbiased	Unbiased	Unbiased	Unbiased	Unbiased	Unbiased	Unbiased	Unbiased	Unbiased	Unbiased	Unbiased	Unbiased	Cd37
Sdc3	Unbiased	Unbiased	Unbiased	BL_biased	Unbiased	Unbiased	Unbiased	Unbiased	Unbiased	Unbiased	Unbiased	Unbiased	Unbiased	Unbiased	Unbiased	Unbiased	Unbiased	Unbiased	Unbiased	Unbiased	Unbiased	Unbiased	Unbiased	Unbiased	Unbiased	Unbiased	Unbiased	Unbiased	Unbiased	Unbiased	Unbiased	Unbiased	Unbiased	Unbiased	Unbiased	Unbiased	Unbiased	Unbiased	Unbiased	Unbiased	Unbiased	Unbiased	Unbiased	Unbiased	Unbiased	Unbiased	Sdc3
Sf3b1	Unbiased	Unbiased	Unbiased	CR_biased	Unbiased	Unbiased	Unbiased	Unbiased	Unbiased	Unbiased	Unbiased	Unbiased	Unbiased	Unbiased	Unbiased	Unbiased	Unbiased	Unbiased	Unbiased	Unbiased	Unbiased	Unbiased	Unbiased	Unbiased	Unbiased	Unbiased	Unbiased	Unbiased	Unbiased	CR_biased	Unbiased	Unbiased	Unbiased	Unbiased	Unbiased	Unbiased	Unbiased	Unbiased	Unbiased	Unbiased	Unbiased	Unbiased	Unbiased	Unbiased	Unbiased	Unbiased	Sf3b1
Hectd1	Unbiased	Unbiased	Unbiased	CR_biased	Unbiased	Unbiased	Unbiased	Unbiased	Unbiased	Unbiased	Unbiased	Unbiased	Unbiased	Unbiased	Unbiased	Unbiased	Unbiased	Unbiased	Unbiased	Unbiased	Unbiased	Unbiased	Unbiased	Unbiased	Unbiased	Unbiased	Unbiased	Unbiased	Unbiased	Unbiased	Unbiased	Unbiased	Unbiased	Unbiased	Unbiased	Unbiased	Unbiased	Unbiased	Unbiased	Unbiased	Unbiased	Unbiased	Unbiased	Unbiased	Unbiased	Unbiased	Hectd1
Dab2	Unbiased	Unbiased	Unbiased	BL_biased	Unbiased	Unbiased	Unbiased	BL_biased	Unbiased	Unbiased	CR_biased	Unbiased	Unbiased	Unbiased	Unbiased	BL_biased	Unbiased	Unbiased	Unbiased	Unbiased	Unbiased	Unbiased	Unbiased	Unbiased	Unbiased	Unbiased	Unbiased	Unbiased	Unbiased	Unbiased	Unbiased	Unbiased	Unbiased	Unbiased	Unbiased	Unbiased	Unbiased	Unbiased	Unbiased	Unbiased	Unbiased	Unbiased	Unbiased	Unbiased	Unbiased	Unbiased	Dab2
Tagln2	Unbiased	Unbiased	Unbiased	BL_biased	Unbiased	Unbiased	Unbiased	Unbiased	Unbiased	Unbiased	Unbiased	Unbiased	Unbiased	Unbiased	Unbiased	BL_biased	Unbiased	Unbiased	Unbiased	Unbiased	Unbiased	Unbiased	Unbiased	Unbiased	Unbiased	Unbiased	Unbiased	BL_biased	Unbiased	Unbiased	Unbiased	Unbiased	Unbiased	Unbiased	Unbiased	Unbiased	Unbiased	Unbiased	Unbiased	Unbiased	Unbiased	Unbiased	Unbiased	Unbiased	Unbiased	Unbiased	Tagln2
Prune2	Unbiased	Unbiased	Unbiased	CR_biased	Unbiased	Unbiased	Unbiased	Unbiased	Unbiased	Unbiased	Unbiased	Unbiased	Unbiased	Unbiased	Unbiased	CR_biased	Unbiased	Unbiased	Unbiased	Unbiased	Unbiased	Unbiased	Unbiased	Unbiased	Unbiased	Unbiased	Unbiased	Unbiased	Unbiased	Unbiased	Unbiased	Unbiased	Unbiased	Unbiased	Unbiased	Unbiased	Unbiased	Unbiased	Unbiased	Unbiased	Unbiased	Unbiased	Unbiased	Unbiased	Unbiased	Unbiased	Prune2
Srgn	Unbiased	Unbiased	Unbiased	BL_biased	Unbiased	Unbiased	Unbiased	Unbiased	Unbiased	Unbiased	Unbiased	Unbiased	Unbiased	Unbiased	Unbiased	Unbiased	Unbiased	Unbiased	Unbiased	Unbiased	Unbiased	Unbiased	Unbiased	Unbiased	Unbiased	Unbiased	Unbiased	Unbiased	Unbiased	Unbiased	Unbiased	Unbiased	Unbiased	Unbiased	Unbiased	Unbiased	Unbiased	Unbiased	Unbiased	Unbiased	Unbiased	Unbiased	Unbiased	Unbiased	Unbiased	Unbiased	Srgn
Myadm	Unbiased	Unbiased	Unbiased	BL_biased	Unbiased	Unbiased	Unbiased	BL_biased	Unbiased	Unbiased	Unbiased	Unbiased	Unbiased	Unbiased	Unbiased	Unbiased	Unbiased	Unbiased	Unbiased	Unbiased	Unbiased	Unbiased	Unbiased	Unbiased	Unbiased	Unbiased	Unbiased	Unbiased	Unbiased	Unbiased	Unbiased	Unbiased	Unbiased	Unbiased	Unbiased	Unbiased	Unbiased	Unbiased	Unbiased	Unbiased	Unbiased	Unbiased	Unbiased	Unbiased	Unbiased	Unbiased	Myadm
Rrad	Unbiased	Unbiased	Unbiased	CR_biased	Unbiased	Unbiased	Unbiased	CR_biased	Unbiased	Unbiased	Unbiased	Unbiased	Unbiased	Unbiased	Unbiased	Unbiased	Unbiased	Unbiased	Unbiased	Unbiased	Unbiased	Unbiased	Unbiased	Unbiased	Unbiased	Unbiased	Unbiased	Unbiased	Unbiased	Unbiased	Unbiased	Unbiased	Unbiased	Unbiased	Unbiased	Unbiased	Unbiased	Unbiased	Unbiased	Unbiased	Unbiased	Unbiased	Unbiased	Unbiased	Unbiased	Unbiased	Rrad
Hist1h2bc	Unbiased	Unbiased	Unbiased	CR_biased	Unbiased	Unbiased	Unbiased	Unbiased	Unbiased	Unbiased	Unbiased	Unbiased	Unbiased	Unbiased	Unbiased	Unbiased	Unbiased	Unbiased	Unbiased	Unbiased	Unbiased	Unbiased	Unbiased	Unbiased	Unbiased	Unbiased	Unbiased	Unbiased	Unbiased	Unbiased	Unbiased	Unbiased	Unbiased	Unbiased	Unbiased	Unbiased	Unbiased	Unbiased	Unbiased	Unbiased	Unbiased	Unbiased	Unbiased	Unbiased	Unbiased	Unbiased	Hist1h2bc
Hist2h2aa1	Unbiased	Unbiased	Unbiased	CR_biased	Unbiased	Unbiased	Unbiased	Unbiased	Unbiased	Unbiased	Unbiased	Unbiased	Unbiased	Unbiased	Unbiased	Unbiased	Unbiased	Unbiased	Unbiased	Unbiased	Unbiased	Unbiased	Unbiased	Unbiased	Unbiased	Unbiased	Unbiased	Unbiased	Unbiased	Unbiased	Unbiased	Unbiased	Unbiased	Unbiased	Unbiased	Unbiased	Unbiased	Unbiased	Unbiased	Unbiased	Unbiased	Unbiased	Unbiased	Unbiased	Unbiased	Unbiased	Hist2h2aa1
Tcirg1	Unbiased	Unbiased	Unbiased	CR_biased	Unbiased	Unbiased	Unbiased	Unbiased	Unbiased	Unbiased	Unbiased	Unbiased	Unbiased	Unbiased	Unbiased	Unbiased	Unbiased	Unbiased	Unbiased	Unbiased	Unbiased	Unbiased	Unbiased	Unbiased	Unbiased	Unbiased	Unbiased	Unbiased	Unbiased	Unbiased	Unbiased	Unbiased	Unbiased	Unbiased	Unbiased	Unbiased	Unbiased	Unbiased	Unbiased	Unbiased	Unbiased	Unbiased	Unbiased	Unbiased	Unbiased	Unbiased	Tcirg1
Sh3bp5	Unbiased	Unbiased	Unbiased	CR_biased	Unbiased	Unbiased	Unbiased	CR_biased	Unbiased	Unbiased	Unbiased	Unbiased	Unbiased	Unbiased	Unbiased	CR_biased	Unbiased	Unbiased	Unbiased	Unbiased	Unbiased	Unbiased	Unbiased	Unbiased	Unbiased	Unbiased	Unbiased	CR_biased	Unbiased	Unbiased	Unbiased	Unbiased	Unbiased	Unbiased	Unbiased	Unbiased	Unbiased	Unbiased	Unbiased	Unbiased	Unbiased	Unbiased	Unbiased	Unbiased	Unbiased	Unbiased	Sh3bp5
Dynll1	Unbiased	Unbiased	Unbiased	CR_biased	Unbiased	Unbiased	Unbiased	Unbiased	Unbiased	Unbiased	Unbiased	Unbiased	Unbiased	Unbiased	Unbiased	Unbiased	Unbiased	Unbiased	Unbiased	Unbiased	Unbiased	Unbiased	Unbiased	Unbiased	Unbiased	Unbiased	Unbiased	Unbiased	Unbiased	Unbiased	Unbiased	Unbiased	Unbiased	Unbiased	Unbiased	Unbiased	Unbiased	Unbiased	Unbiased	Unbiased	Unbiased	Unbiased	Unbiased	Unbiased	Unbiased	Unbiased	Dynll1
Aldoa	Unbiased	Unbiased	Unbiased	CR_biased	Unbiased	Unbiased	Unbiased	CR_biased	Unbiased	Unbiased	Unbiased	Unbiased	Unbiased	Unbiased	Unbiased	Unbiased	Unbiased	Unbiased	Unbiased	Unbiased	Unbiased	Unbiased	Unbiased	Unbiased	Unbiased	Unbiased	Unbiased	Unbiased	Unbiased	Unbiased	Unbiased	Unbiased	Unbiased	Unbiased	Unbiased	Unbiased	Unbiased	Unbiased	Unbiased	Unbiased	Unbiased	Unbiased	Unbiased	Unbiased	Unbiased	Unbiased	Aldoa
Acp5	Unbiased	Unbiased	Unbiased	CR_biased	Unbiased	Unbiased	Unbiased	CR_biased	Unbiased	Unbiased	Unbiased	Unbiased	Unbiased	Unbiased	Unbiased	CR_biased	Unbiased	Unbiased	Unbiased	Unbiased	Unbiased	Unbiased	Unbiased	Unbiased	Unbiased	Unbiased	Unbiased	Unbiased	Unbiased	Unbiased	Unbiased	Unbiased	Unbiased	Unbiased	Unbiased	Unbiased	Unbiased	Unbiased	Unbiased	Unbiased	Unbiased	Unbiased	Unbiased	Unbiased	Unbiased	Unbiased	Acp5
Galnt1	Unbiased	Unbiased	Unbiased	CR_biased	Unbiased	Unbiased	Unbiased	Unbiased	Unbiased	Unbiased	Unbiased	Unbiased	Unbiased	Unbiased	Unbiased	CR_biased	Unbiased	Unbiased	Unbiased	Unbiased	Unbiased	Unbiased	Unbiased	Unbiased	Unbiased	Unbiased	Unbiased	Unbiased	Unbiased	Unbiased	Unbiased	Unbiased	Unbiased	Unbiased	Unbiased	Unbiased	Unbiased	Unbiased	Unbiased	Unbiased	Unbiased	Unbiased	Unbiased	Unbiased	Unbiased	Unbiased	Galnt1
Bin2	Unbiased	Unbiased	Unbiased	CR_biased	Unbiased	Unbiased	Unbiased	CR_biased	Unbiased	Unbiased	Unbiased	Unbiased	Unbiased	Unbiased	Unbiased	CR_biased	Unbiased	Unbiased	Unbiased	Unbiased	Unbiased	Unbiased	Unbiased	Unbiased	Unbiased	Unbiased	Unbiased	Unbiased	Unbiased	Unbiased	Unbiased	Unbiased	Unbiased	Unbiased	Unbiased	Unbiased	Unbiased	Unbiased	Unbiased	Unbiased	Unbiased	Unbiased	Unbiased	Unbiased	Unbiased	Unbiased	Bin2
Clec4a2	Unbiased	Unbiased	Unbiased	BL_biased	Unbiased	Unbiased	Unbiased	Unbiased	Unbiased	Unbiased	Unbiased	Unbiased	Unbiased	Unbiased	Unbiased	Unbiased	Unbiased	Unbiased	Unbiased	Unbiased	Unbiased	Unbiased	Unbiased	Unbiased	Unbiased	Unbiased	Unbiased	Unbiased	Unbiased	Unbiased	Unbiased	Unbiased	Unbiased	Unbiased	Unbiased	Unbiased	Unbiased	Unbiased	Unbiased	Unbiased	Unbiased	Unbiased	Unbiased	Unbiased	Unbiased	Unbiased	Clec4a2
Cd79b	Unbiased	Unbiased	Unbiased	CR_biased	Unbiased	Unbiased	Unbiased	CR_biased	Unbiased	Unbiased	Unbiased	Unbiased	Unbiased	Unbiased	Unbiased	CR_biased	Unbiased	Unbiased	Unbiased	Unbiased	Unbiased	Unbiased	Unbiased	Unbiased	Unbiased	Unbiased	Unbiased	Unbiased	Unbiased	Unbiased	Unbiased	Unbiased	Unbiased	Unbiased	Unbiased	Unbiased	Unbiased	Unbiased	Unbiased	Unbiased	Unbiased	Unbiased	Unbiased	Unbiased	Unbiased	Unbiased	Cd79b
Fcgr3	CR_biased	Unbiased	CR_biased	BL_biased	Unbiased	Unbiased	CR_biased	BL_biased	Unbiased	Unbiased	Unbiased	Unbiased	Unbiased	Unbiased	Unbiased	BL_biased	Unbiased	Unbiased	Unbiased	Unbiased	Unbiased	Unbiased	Unbiased	Unbiased	Unbiased	Unbiased	CR_biased	Unbiased	Unbiased	Unbiased	Unbiased	Unbiased	Unbiased	Unbiased	Unbiased	Unbiased	Unbiased	Unbiased	Unbiased	Unbiased	Unbiased	Unbiased	Unbiased	Unbiased	Unbiased	Unbiased	Fcgr3
Hvcn1	Unbiased	Unbiased	Unbiased	CR_biased	Unbiased	Unbiased	Unbiased	CR_biased	Unbiased	Unbiased	Unbiased	Unbiased	Unbiased	Unbiased	Unbiased	CR_biased	Unbiased	Unbiased	Unbiased	Unbiased	Unbiased	Unbiased	Unbiased	Unbiased	Unbiased	Unbiased	Unbiased	Unbiased	Unbiased	Unbiased	Unbiased	Unbiased	Unbiased	Unbiased	Unbiased	Unbiased	Unbiased	Unbiased	Unbiased	Unbiased	Unbiased	Unbiased	Unbiased	Unbiased	Unbiased	Unbiased	Hvcn1
Flna	Unbiased	Unbiased	Unbiased	BL_biased	Unbiased	Unbiased	Unbiased	Unbiased	Unbiased	Unbiased	Unbiased	Unbiased	Unbiased	Unbiased	Unbiased	Unbiased	Unbiased	Unbiased	Unbiased	Unbiased	Unbiased	Unbiased	Unbiased	Unbiased	Unbiased	Unbiased	Unbiased	Unbiased	Unbiased	Unbiased	Unbiased	Unbiased	Unbiased	Unbiased	Unbiased	Unbiased	Unbiased	Unbiased	Unbiased	Unbiased	Unbiased	Unbiased	Unbiased	Unbiased	Unbiased	Unbiased	Flna
Csf1r	Unbiased	Unbiased	Unbiased	BL_biased	Unbiased	Unbiased	Unbiased	BL_biased	Unbiased	Unbiased	Unbiased	Unbiased	Unbiased	Unbiased	Unbiased	BL_biased	Unbiased	Unbiased	Unbiased	Unbiased	Unbiased	Unbiased	Unbiased	Unbiased	Unbiased	Unbiased	Unbiased	Unbiased	Unbiased	Unbiased	Unbiased	Unbiased	Unbiased	Unbiased	Unbiased	Unbiased	Unbiased	Unbiased	Unbiased	Unbiased	Unbiased	Unbiased	Unbiased	Unbiased	Unbiased	Unbiased	Csf1r
Cd84	Unbiased	Unbiased	Unbiased	BL_biased	Unbiased	Unbiased	Unbiased	BL_biased	Unbiased	Unbiased	Unbiased	Unbiased	Unbiased	Unbiased	Unbiased	BL_biased	Unbiased	Unbiased	Unbiased	Unbiased	Unbiased	Unbiased	Unbiased	Unbiased	Unbiased	Unbiased	Unbiased	BL_biased	Unbiased	Unbiased	Unbiased	Unbiased	Unbiased	Unbiased	Unbiased	Unbiased	Unbiased	Unbiased	Unbiased	Unbiased	Unbiased	Unbiased	Unbiased	Unbiased	Unbiased	Unbiased	Cd84
Dok2	Unbiased	Unbiased	Unbiased	BL_biased	Unbiased	Unbiased	Unbiased	BL_biased	Unbiased	Unbiased	Unbiased	Unbiased	Unbiased	Unbiased	Unbiased	BL_biased	Unbiased	Unbiased	Unbiased	Unbiased	Unbiased	Unbiased	Unbiased	Unbiased	Unbiased	Unbiased	Unbiased	Unbiased	Unbiased	Unbiased	Unbiased	Unbiased	Unbiased	Unbiased	Unbiased	Unbiased	Unbiased	Unbiased	Unbiased	Unbiased	Unbiased	Unbiased	Unbiased	Unbiased	Unbiased	Unbiased	Dok2
Manf	Unbiased	Unbiased	Unbiased	CR_biased	Unbiased	Unbiased	Unbiased	Unbiased	Unbiased	Unbiased	Unbiased	Unbiased	Unbiased	Unbiased	Unbiased	Unbiased	Unbiased	Unbiased	Unbiased	Unbiased	Unbiased	Unbiased	Unbiased	Unbiased	Unbiased	Unbiased	Unbiased	Unbiased	Unbiased	Unbiased	Unbiased	Unbiased	Unbiased	Unbiased	Unbiased	Unbiased	Unbiased	Unbiased	Unbiased	Unbiased	Unbiased	Unbiased	Unbiased	Unbiased	Unbiased	Unbiased	Manf
Ecm1	Unbiased	Unbiased	Unbiased	BL_biased	Unbiased	Unbiased	Unbiased	Unbiased	Unbiased	Unbiased	Unbiased	Unbiased	Unbiased	Unbiased	Unbiased	Unbiased	Unbiased	Unbiased	Unbiased	Unbiased	Unbiased	Unbiased	Unbiased	Unbiased	Unbiased	Unbiased	CR_biased	Unbiased	Unbiased	Unbiased	Unbiased	Unbiased	Unbiased	Unbiased	Unbiased	Unbiased	Unbiased	Unbiased	Unbiased	Unbiased	Unbiased	Unbiased	Unbiased	Unbiased	Unbiased	Unbiased	Ecm1
Il7r	Unbiased	Unbiased	Unbiased	CR_biased	BL_biased	Unbiased	Unbiased	Unbiased	Unbiased	Unbiased	Unbiased	Unbiased	Unbiased	Unbiased	Unbiased	Unbiased	Unbiased	Unbiased	BL_biased	Unbiased	Unbiased	Unbiased	Unbiased	Unbiased	Unbiased	Unbiased	Unbiased	Unbiased	Unbiased	Unbiased	BL_biased	Unbiased	Unbiased	Unbiased	Unbiased	Unbiased	Unbiased	Unbiased	Unbiased	Unbiased	Unbiased	Unbiased	Unbiased	Unbiased	Unbiased	Unbiased	Il7r
Ncf4	Unbiased	Unbiased	Unbiased	BL_biased	Unbiased	Unbiased	Unbiased	BL_biased	Unbiased	Unbiased	Unbiased	Unbiased	Unbiased	Unbiased	Unbiased	Unbiased	Unbiased	Unbiased	Unbiased	Unbiased	Unbiased	Unbiased	Unbiased	Unbiased	Unbiased	Unbiased	Unbiased	Unbiased	Unbiased	Unbiased	Unbiased	Unbiased	Unbiased	Unbiased	Unbiased	Unbiased	Unbiased	Unbiased	Unbiased	Unbiased	Unbiased	Unbiased	Unbiased	Unbiased	Unbiased	Unbiased	Ncf4
Bambi	Unbiased	Unbiased	Unbiased	CR_biased	Unbiased	Unbiased	Unbiased	Unbiased	Unbiased	Unbiased	Unbiased	Unbiased	Unbiased	Unbiased	Unbiased	Unbiased	Unbiased	Unbiased	Unbiased	Unbiased	Unbiased	Unbiased	Unbiased	Unbiased	Unbiased	Unbiased	Unbiased	Unbiased	Unbiased	Unbiased	Unbiased	Unbiased	Unbiased	Unbiased	Unbiased	Unbiased	Unbiased	Unbiased	Unbiased	Unbiased	Unbiased	Unbiased	Unbiased	Unbiased	Unbiased	Unbiased	Bambi
Hacd4	Unbiased	Unbiased	Unbiased	BL_biased	Unbiased	Unbiased	Unbiased	BL_biased	Unbiased	Unbiased	Unbiased	Unbiased	Unbiased	Unbiased	Unbiased	BL_biased	Unbiased	Unbiased	Unbiased	Unbiased	Unbiased	Unbiased	Unbiased	Unbiased	Unbiased	Unbiased	Unbiased	Unbiased	Unbiased	Unbiased	Unbiased	Unbiased	Unbiased	Unbiased	Unbiased	Unbiased	Unbiased	Unbiased	Unbiased	Unbiased	Unbiased	Unbiased	Unbiased	Unbiased	Unbiased	Unbiased	Hacd4
Bcl2a1d	Unbiased	Unbiased	Unbiased	CR_biased	Unbiased	Unbiased	Unbiased	CR_biased	Unbiased	Unbiased	Unbiased	Unbiased	Unbiased	Unbiased	Unbiased	CR_biased	Unbiased	Unbiased	Unbiased	Unbiased	Unbiased	Unbiased	Unbiased	Unbiased	Unbiased	Unbiased	Unbiased	Unbiased	Unbiased	Unbiased	Unbiased	Unbiased	Unbiased	Unbiased	Unbiased	Unbiased	Unbiased	Unbiased	Unbiased	Unbiased	Unbiased	Unbiased	Unbiased	Unbiased	Unbiased	Unbiased	Bcl2a1d
Ptp4a1	Unbiased	Unbiased	Unbiased	CR_biased	Unbiased	Unbiased	Unbiased	CR_biased	Unbiased	Unbiased	Unbiased	Unbiased	Unbiased	Unbiased	Unbiased	Unbiased	Unbiased	Unbiased	Unbiased	Unbiased	Unbiased	Unbiased	Unbiased	Unbiased	Unbiased	Unbiased	Unbiased	Unbiased	Unbiased	Unbiased	Unbiased	Unbiased	Unbiased	Unbiased	Unbiased	Unbiased	Unbiased	Unbiased	Unbiased	Unbiased	Unbiased	Unbiased	Unbiased	Unbiased	Unbiased	Unbiased	Ptp4a1
Ptms	Unbiased	Unbiased	Unbiased	BL_biased	Unbiased	BL_biased	Unbiased	BL_biased	Unbiased	Unbiased	Unbiased	Unbiased	Unbiased	Unbiased	Unbiased	BL_biased	Unbiased	Unbiased	Unbiased	Unbiased	Unbiased	Unbiased	Unbiased	Unbiased	Unbiased	Unbiased	Unbiased	Unbiased	Unbiased	Unbiased	Unbiased	Unbiased	Unbiased	Unbiased	Unbiased	Unbiased	Unbiased	Unbiased	Unbiased	Unbiased	Unbiased	Unbiased	Unbiased	Unbiased	Unbiased	Unbiased	Ptms
Ccnd1	Unbiased	Unbiased	Unbiased	CR_biased	Unbiased	Unbiased	Unbiased	Unbiased	Unbiased	Unbiased	Unbiased	Unbiased	Unbiased	Unbiased	Unbiased	Unbiased	Unbiased	Unbiased	Unbiased	Unbiased	Unbiased	Unbiased	Unbiased	Unbiased	Unbiased	Unbiased	Unbiased	Unbiased	Unbiased	Unbiased	Unbiased	Unbiased	Unbiased	Unbiased	Unbiased	Unbiased	Unbiased	Unbiased	Unbiased	Unbiased	Unbiased	Unbiased	Unbiased	Unbiased	Unbiased	Unbiased	Ccnd1
Cxcl13	Unbiased	Unbiased	Unbiased	CR_biased	Unbiased	Unbiased	Unbiased	Unbiased	Unbiased	Unbiased	Unbiased	Unbiased	Unbiased	Unbiased	Unbiased	Unbiased	Unbiased	Unbiased	Unbiased	Unbiased	Unbiased	Unbiased	Unbiased	Unbiased	Unbiased	Unbiased	Unbiased	Unbiased	Unbiased	Unbiased	Unbiased	Unbiased	Unbiased	Unbiased	Unbiased	Unbiased	Unbiased	Unbiased	Unbiased	Unbiased	Unbiased	Unbiased	Unbiased	Unbiased	Unbiased	Unbiased	Cxcl13
Snn	Unbiased	Unbiased	Unbiased	CR_biased	Unbiased	Unbiased	Unbiased	Unbiased	Unbiased	Unbiased	Unbiased	Unbiased	Unbiased	Unbiased	Unbiased	Unbiased	Unbiased	Unbiased	Unbiased	Unbiased	Unbiased	Unbiased	Unbiased	Unbiased	Unbiased	Unbiased	Unbiased	Unbiased	Unbiased	Unbiased	Unbiased	Unbiased	Unbiased	Unbiased	Unbiased	Unbiased	Unbiased	Unbiased	Unbiased	Unbiased	Unbiased	Unbiased	Unbiased	Unbiased	Unbiased	Unbiased	Snn
Pex16	Unbiased	Unbiased	Unbiased	CR_biased	Unbiased	Unbiased	Unbiased	Unbiased	Unbiased	Unbiased	Unbiased	Unbiased	Unbiased	Unbiased	Unbiased	Unbiased	Unbiased	Unbiased	Unbiased	Unbiased	Unbiased	Unbiased	Unbiased	Unbiased	Unbiased	Unbiased	Unbiased	Unbiased	Unbiased	Unbiased	Unbiased	Unbiased	Unbiased	Unbiased	Unbiased	Unbiased	Unbiased	Unbiased	Unbiased	Unbiased	Unbiased	Unbiased	Unbiased	Unbiased	Unbiased	Unbiased	Pex16
Tmem37	Unbiased	Unbiased	Unbiased	BL_biased	Unbiased	Unbiased	Unbiased	BL_biased	Unbiased	Unbiased	Unbiased	Unbiased	Unbiased	Unbiased	Unbiased	Unbiased	Unbiased	Unbiased	Unbiased	Unbiased	Unbiased	Unbiased	Unbiased	Unbiased	Unbiased	Unbiased	Unbiased	Unbiased	Unbiased	Unbiased	Unbiased	Unbiased	Unbiased	Unbiased	Unbiased	Unbiased	Unbiased	Unbiased	Unbiased	Unbiased	Unbiased	Unbiased	Unbiased	Unbiased	Unbiased	Unbiased	Tmem37
Amd1	Unbiased	Unbiased	Unbiased	CR_biased	Unbiased	Unbiased	Unbiased	Unbiased	Unbiased	Unbiased	Unbiased	Unbiased	Unbiased	Unbiased	Unbiased	Unbiased	Unbiased	Unbiased	Unbiased	Unbiased	Unbiased	Unbiased	Unbiased	Unbiased	Unbiased	Unbiased	Unbiased	Unbiased	Unbiased	Unbiased	Unbiased	Unbiased	Unbiased	Unbiased	Unbiased	Unbiased	Unbiased	Unbiased	Unbiased	Unbiased	Unbiased	Unbiased	Unbiased	Unbiased	Unbiased	Unbiased	Amd1
Ifit1bl1	Unbiased	Unbiased	Unbiased	CR_biased	Unbiased	Unbiased	Unbiased	Unbiased	Unbiased	Unbiased	Unbiased	Unbiased	Unbiased	Unbiased	Unbiased	CR_biased	Unbiased	Unbiased	Unbiased	Unbiased	Unbiased	Unbiased	Unbiased	Unbiased	Unbiased	Unbiased	Unbiased	Unbiased	Unbiased	Unbiased	Unbiased	Unbiased	Unbiased	Unbiased	Unbiased	Unbiased	Unbiased	Unbiased	Unbiased	Unbiased	Unbiased	Unbiased	Unbiased	Unbiased	Unbiased	Unbiased	Ifit1bl1
Slamf9	Unbiased	Unbiased	Unbiased	BL_biased	Unbiased	Unbiased	Unbiased	Unbiased	Unbiased	Unbiased	Unbiased	Unbiased	Unbiased	Unbiased	Unbiased	Unbiased	Unbiased	Unbiased	Unbiased	Unbiased	Unbiased	Unbiased	Unbiased	Unbiased	Unbiased	Unbiased	Unbiased	Unbiased	Unbiased	Unbiased	Unbiased	Unbiased	Unbiased	Unbiased	Unbiased	Unbiased	Unbiased	Unbiased	Unbiased	Unbiased	Unbiased	Unbiased	Unbiased	Unbiased	Unbiased	Unbiased	Slamf9
Tnfrsf1b	Unbiased	Unbiased	Unbiased	BL_biased	Unbiased	Unbiased	Unbiased	Unbiased	Unbiased	Unbiased	Unbiased	Unbiased	Unbiased	Unbiased	Unbiased	Unbiased	Unbiased	Unbiased	Unbiased	Unbiased	Unbiased	Unbiased	Unbiased	Unbiased	Unbiased	Unbiased	Unbiased	Unbiased	Unbiased	Unbiased	Unbiased	Unbiased	Unbiased	Unbiased	Unbiased	Unbiased	Unbiased	Unbiased	Unbiased	Unbiased	Unbiased	Unbiased	Unbiased	Unbiased	Unbiased	Unbiased	Tnfrsf1b
Smdt1	Unbiased	Unbiased	Unbiased	BL_biased	Unbiased	Unbiased	Unbiased	BL_biased	Unbiased	Unbiased	Unbiased	Unbiased	Unbiased	Unbiased	Unbiased	Unbiased	Unbiased	Unbiased	Unbiased	Unbiased	Unbiased	Unbiased	Unbiased	Unbiased	Unbiased	Unbiased	Unbiased	Unbiased	Unbiased	Unbiased	Unbiased	Unbiased	Unbiased	Unbiased	Unbiased	Unbiased	Unbiased	Unbiased	Unbiased	Unbiased	Unbiased	Unbiased	Unbiased	Unbiased	Unbiased	Unbiased	Smdt1
Nr4a1	Unbiased	Unbiased	Unbiased	CR_biased	Unbiased	Unbiased	Unbiased	Unbiased	Unbiased	Unbiased	Unbiased	Unbiased	Unbiased	Unbiased	Unbiased	Unbiased	Unbiased	Unbiased	Unbiased	Unbiased	Unbiased	Unbiased	Unbiased	Unbiased	Unbiased	Unbiased	Unbiased	Unbiased	Unbiased	Unbiased	Unbiased	Unbiased	Unbiased	Unbiased	Unbiased	Unbiased	CR_biased	Unbiased	Unbiased	Unbiased	Unbiased	Unbiased	Unbiased	Unbiased	Unbiased	Unbiased	Nr4a1
Zyx	Unbiased	Unbiased	Unbiased	BL_biased	Unbiased	Unbiased	Unbiased	Unbiased	Unbiased	Unbiased	Unbiased	Unbiased	Unbiased	Unbiased	Unbiased	BL_biased	Unbiased	Unbiased	Unbiased	Unbiased	Unbiased	Unbiased	Unbiased	Unbiased	Unbiased	Unbiased	Unbiased	Unbiased	Unbiased	Unbiased	Unbiased	Unbiased	Unbiased	Unbiased	Unbiased	Unbiased	Unbiased	Unbiased	Unbiased	Unbiased	Unbiased	Unbiased	Unbiased	Unbiased	Unbiased	Unbiased	Zyx
Metrnl	CR_biased	Unbiased	Unbiased	BL_biased	Unbiased	Unbiased	CR_biased	Unbiased	Unbiased	Unbiased	Unbiased	Unbiased	Unbiased	Unbiased	Unbiased	Unbiased	Unbiased	Unbiased	Unbiased	Unbiased	Unbiased	Unbiased	Unbiased	Unbiased	Unbiased	Unbiased	CR_biased	Unbiased	Unbiased	Unbiased	Unbiased	Unbiased	Unbiased	Unbiased	Unbiased	Unbiased	Unbiased	Unbiased	Unbiased	Unbiased	Unbiased	Unbiased	Unbiased	Unbiased	Unbiased	Unbiased	Metrnl
Clip1	Unbiased	Unbiased	Unbiased	CR_biased	Unbiased	Unbiased	Unbiased	CR_biased	Unbiased	Unbiased	Unbiased	Unbiased	Unbiased	Unbiased	Unbiased	Unbiased	Unbiased	Unbiased	Unbiased	Unbiased	Unbiased	Unbiased	Unbiased	Unbiased	Unbiased	Unbiased	Unbiased	Unbiased	Unbiased	Unbiased	Unbiased	Unbiased	Unbiased	Unbiased	Unbiased	Unbiased	Unbiased	Unbiased	Unbiased	Unbiased	Unbiased	Unbiased	Unbiased	Unbiased	Unbiased	Unbiased	Clip1
Eef1a1	BL_biased	Unbiased	BL_biased	Unbiased	BL_biased	BL_biased	BL_biased	Unbiased	BL_biased	Unbiased	BL_biased	Unbiased	Unbiased	Unbiased	BL_biased	Unbiased	Unbiased	Unbiased	BL_biased	BL_biased	BL_biased	BL_biased	BL_biased	BL_biased	BL_biased	BL_biased	BL_biased	BL_biased	Unbiased	BL_biased	BL_biased	Unbiased	Unbiased	Unbiased	Unbiased	Unbiased	Unbiased	Unbiased	Unbiased	Unbiased	Unbiased	Unbiased	Unbiased	Unbiased	Unbiased	Unbiased	Eef1a1
Rps27	Unbiased	Unbiased	Unbiased	Unbiased	Unbiased	CR_biased	Unbiased	CR_biased	Unbiased	Unbiased	Unbiased	Unbiased	Unbiased	Unbiased	Unbiased	Unbiased	Unbiased	Unbiased	Unbiased	Unbiased	Unbiased	Unbiased	Unbiased	Unbiased	Unbiased	Unbiased	Unbiased	Unbiased	Unbiased	CR_biased	Unbiased	Unbiased	Unbiased	Unbiased	Unbiased	Unbiased	Unbiased	Unbiased	Unbiased	Unbiased	Unbiased	Unbiased	Unbiased	Unbiased	Unbiased	Unbiased	Rps27
Rpl11	BL_biased	Unbiased	BL_biased	Unbiased	BL_biased	BL_biased	BL_biased	Unbiased	Unbiased	Unbiased	BL_biased	Unbiased	Unbiased	Unbiased	BL_biased	Unbiased	Unbiased	Unbiased	BL_biased	BL_biased	BL_biased	BL_biased	BL_biased	BL_biased	BL_biased	BL_biased	BL_biased	BL_biased	BL_biased	BL_biased	BL_biased	Unbiased	Unbiased	Unbiased	Unbiased	Unbiased	BL_biased	Unbiased	Unbiased	Unbiased	Unbiased	Unbiased	Unbiased	Unbiased	Unbiased	Unbiased	Rpl11
Rps15a	BL_biased	Unbiased	BL_biased	Unbiased	Unbiased	BL_biased	BL_biased	Unbiased	BL_biased	Unbiased	BL_biased	BL_biased	Unbiased	Unbiased	BL_biased	Unbiased	Unbiased	Unbiased	BL_biased	BL_biased	BL_biased	BL_biased	BL_biased	BL_biased	Unbiased	Unbiased	BL_biased	BL_biased	BL_biased	Unbiased	BL_biased	Unbiased	Unbiased	Unbiased	Unbiased	Unbiased	BL_biased	Unbiased	Unbiased	Unbiased	Unbiased	Unbiased	Unbiased	Unbiased	Unbiased	Unbiased	Rps15a
Rpsa	BL_biased	Unbiased	BL_biased	Unbiased	BL_biased	BL_biased	BL_biased	Unbiased	BL_biased	Unbiased	BL_biased	Unbiased	Unbiased	Unbiased	BL_biased	Unbiased	Unbiased	Unbiased	BL_biased	BL_biased	BL_biased	BL_biased	BL_biased	BL_biased	BL_biased	Unbiased	BL_biased	BL_biased	BL_biased	BL_biased	BL_biased	Unbiased	Unbiased	Unbiased	Unbiased	Unbiased	Unbiased	Unbiased	Unbiased	Unbiased	Unbiased	Unbiased	Unbiased	Unbiased	Unbiased	Unbiased	Rpsa
H2-D1	Unbiased	Unbiased	Unbiased	Unbiased	Unbiased	CR_biased	Unbiased	CR_biased	Unbiased	Unbiased	Unbiased	Unbiased	Unbiased	Unbiased	Unbiased	Unbiased	Unbiased	Unbiased	CR_biased	CR_biased	Unbiased	Unbiased	Unbiased	Unbiased	Unbiased	Unbiased	Unbiased	Unbiased	CR_biased	Unbiased	CR_biased	Unbiased	Unbiased	Unbiased	Unbiased	Unbiased	Unbiased	Unbiased	Unbiased	Unbiased	Unbiased	Unbiased	Unbiased	Unbiased	Unbiased	Unbiased	H2-D1
Ftl1	CR_biased	Unbiased	CR_biased	Unbiased	CR_biased	CR_biased	CR_biased	BL_biased	CR_biased	Unbiased	CR_biased	Unbiased	Unbiased	Unbiased	CR_biased	Unbiased	Unbiased	Unbiased	CR_biased	CR_biased	CR_biased	Unbiased	CR_biased	Unbiased	CR_biased	Unbiased	Unbiased	Unbiased	CR_biased	Unbiased	CR_biased	Unbiased	Unbiased	Unbiased	Unbiased	Unbiased	CR_biased	Unbiased	Unbiased	Unbiased	Unbiased	Unbiased	Unbiased	Unbiased	Unbiased	Unbiased	Ftl1
Rps3a1	BL_biased	Unbiased	BL_biased	Unbiased	BL_biased	BL_biased	BL_biased	Unbiased	BL_biased	Unbiased	BL_biased	Unbiased	Unbiased	Unbiased	BL_biased	Unbiased	Unbiased	Unbiased	BL_biased	BL_biased	Unbiased	BL_biased	BL_biased	Unbiased	BL_biased	BL_biased	BL_biased	Unbiased	BL_biased	BL_biased	BL_biased	Unbiased	Unbiased	Unbiased	Unbiased	Unbiased	Unbiased	Unbiased	Unbiased	Unbiased	Unbiased	Unbiased	Unbiased	Unbiased	Unbiased	Unbiased	Rps3a1
Rps3	Unbiased	Unbiased	Unbiased	Unbiased	Unbiased	BL_biased	Unbiased	Unbiased	Unbiased	Unbiased	Unbiased	Unbiased	Unbiased	Unbiased	Unbiased	Unbiased	Unbiased	Unbiased	Unbiased	BL_biased	Unbiased	Unbiased	Unbiased	BL_biased	Unbiased	Unbiased	Unbiased	Unbiased	Unbiased	Unbiased	Unbiased	Unbiased	Unbiased	Unbiased	Unbiased	Unbiased	Unbiased	Unbiased	Unbiased	Unbiased	Unbiased	Unbiased	Unbiased	Unbiased	Unbiased	Unbiased	Rps3
Naca	Unbiased	Unbiased	Unbiased	Unbiased	Unbiased	BL_biased	Unbiased	Unbiased	Unbiased	Unbiased	Unbiased	Unbiased	Unbiased	Unbiased	Unbiased	Unbiased	Unbiased	Unbiased	Unbiased	Unbiased	Unbiased	Unbiased	Unbiased	Unbiased	Unbiased	Unbiased	Unbiased	Unbiased	Unbiased	Unbiased	Unbiased	Unbiased	Unbiased	Unbiased	Unbiased	Unbiased	Unbiased	Unbiased	Unbiased	Unbiased	Unbiased	Unbiased	Unbiased	Unbiased	Unbiased	Unbiased	Naca
Ctla2a	Unbiased	Unbiased	Unbiased	Unbiased	Unbiased	BL_biased	Unbiased	Unbiased	Unbiased	Unbiased	Unbiased	Unbiased	Unbiased	Unbiased	Unbiased	Unbiased	Unbiased	Unbiased	Unbiased	Unbiased	Unbiased	Unbiased	Unbiased	Unbiased	Unbiased	Unbiased	Unbiased	Unbiased	Unbiased	Unbiased	Unbiased	Unbiased	Unbiased	Unbiased	Unbiased	Unbiased	Unbiased	Unbiased	Unbiased	Unbiased	Unbiased	Unbiased	Unbiased	Unbiased	Unbiased	Unbiased	Ctla2a
Eef1b2	BL_biased	Unbiased	BL_biased	Unbiased	BL_biased	BL_biased	BL_biased	Unbiased	Unbiased	Unbiased	BL_biased	Unbiased	Unbiased	Unbiased	BL_biased	Unbiased	Unbiased	Unbiased	BL_biased	BL_biased	BL_biased	Unbiased	Unbiased	Unbiased	BL_biased	Unbiased	BL_biased	Unbiased	BL_biased	BL_biased	BL_biased	Unbiased	Unbiased	Unbiased	Unbiased	Unbiased	Unbiased	Unbiased	Unbiased	Unbiased	Unbiased	Unbiased	Unbiased	Unbiased	Unbiased	Unbiased	Eef1b2
Rps7	BL_biased	Unbiased	BL_biased	Unbiased	BL_biased	BL_biased	BL_biased	Unbiased	BL_biased	Unbiased	BL_biased	Unbiased	Unbiased	Unbiased	BL_biased	Unbiased	Unbiased	Unbiased	BL_biased	BL_biased	BL_biased	BL_biased	BL_biased	Unbiased	Unbiased	Unbiased	BL_biased	BL_biased	BL_biased	Unbiased	BL_biased	Unbiased	Unbiased	Unbiased	Unbiased	Unbiased	Unbiased	Unbiased	Unbiased	Unbiased	Unbiased	Unbiased	Unbiased	Unbiased	Unbiased	Unbiased	Rps7
Gapdh	BL_biased	Unbiased	BL_biased	Unbiased	BL_biased	BL_biased	BL_biased	Unbiased	BL_biased	Unbiased	BL_biased	Unbiased	Unbiased	Unbiased	BL_biased	Unbiased	Unbiased	Unbiased	BL_biased	Unbiased	BL_biased	Unbiased	BL_biased	Unbiased	BL_biased	BL_biased	BL_biased	Unbiased	BL_biased	Unbiased	BL_biased	Unbiased	Unbiased	Unbiased	Unbiased	Unbiased	BL_biased	Unbiased	Unbiased	Unbiased	Unbiased	Unbiased	Unbiased	Unbiased	Unbiased	Unbiased	Gapdh
Rplp0	Unbiased	Unbiased	Unbiased	Unbiased	Unbiased	BL_biased	Unbiased	Unbiased	Unbiased	Unbiased	Unbiased	Unbiased	Unbiased	Unbiased	Unbiased	Unbiased	Unbiased	Unbiased	Unbiased	BL_biased	Unbiased	BL_biased	Unbiased	Unbiased	Unbiased	Unbiased	Unbiased	Unbiased	Unbiased	BL_biased	Unbiased	Unbiased	Unbiased	Unbiased	Unbiased	Unbiased	Unbiased	Unbiased	Unbiased	Unbiased	Unbiased	Unbiased	Unbiased	Unbiased	Unbiased	Unbiased	Rplp0
Rpl39	BL_biased	Unbiased	BL_biased	Unbiased	BL_biased	BL_biased	BL_biased	Unbiased	BL_biased	Unbiased	BL_biased	Unbiased	Unbiased	Unbiased	BL_biased	Unbiased	Unbiased	Unbiased	BL_biased	BL_biased	BL_biased	BL_biased	BL_biased	Unbiased	BL_biased	Unbiased	BL_biased	BL_biased	BL_biased	BL_biased	BL_biased	Unbiased	Unbiased	Unbiased	Unbiased	Unbiased	BL_biased	Unbiased	Unbiased	Unbiased	Unbiased	Unbiased	Unbiased	Unbiased	Unbiased	Unbiased	Rpl39
Cd36	Unbiased	Unbiased	Unbiased	Unbiased	Unbiased	CR_biased	Unbiased	BL_biased	Unbiased	Unbiased	Unbiased	Unbiased	Unbiased	Unbiased	Unbiased	BL_biased	Unbiased	Unbiased	Unbiased	Unbiased	Unbiased	Unbiased	Unbiased	Unbiased	Unbiased	Unbiased	Unbiased	BL_biased	Unbiased	Unbiased	Unbiased	Unbiased	Unbiased	Unbiased	Unbiased	Unbiased	Unbiased	Unbiased	Unbiased	Unbiased	Unbiased	Unbiased	Unbiased	Unbiased	Unbiased	Unbiased	Cd36
Gzmb	Unbiased	Unbiased	Unbiased	Unbiased	Unbiased	BL_biased	Unbiased	Unbiased	Unbiased	Unbiased	Unbiased	Unbiased	Unbiased	Unbiased	Unbiased	Unbiased	Unbiased	Unbiased	Unbiased	Unbiased	Unbiased	Unbiased	Unbiased	Unbiased	Unbiased	Unbiased	Unbiased	Unbiased	Unbiased	Unbiased	Unbiased	Unbiased	Unbiased	Unbiased	Unbiased	Unbiased	Unbiased	Unbiased	Unbiased	Unbiased	Unbiased	Unbiased	Unbiased	Unbiased	Unbiased	Unbiased	Gzmb
Havcr2	Unbiased	Unbiased	Unbiased	Unbiased	Unbiased	BL_biased	Unbiased	Unbiased	Unbiased	Unbiased	Unbiased	Unbiased	Unbiased	Unbiased	Unbiased	Unbiased	Unbiased	Unbiased	Unbiased	Unbiased	Unbiased	Unbiased	Unbiased	Unbiased	Unbiased	Unbiased	Unbiased	Unbiased	Unbiased	Unbiased	Unbiased	Unbiased	Unbiased	Unbiased	Unbiased	Unbiased	Unbiased	Unbiased	Unbiased	Unbiased	Unbiased	Unbiased	Unbiased	Unbiased	Unbiased	Unbiased	Havcr2
Rpl5	BL_biased	Unbiased	Unbiased	Unbiased	Unbiased	BL_biased	BL_biased	Unbiased	Unbiased	Unbiased	Unbiased	Unbiased	Unbiased	Unbiased	Unbiased	Unbiased	Unbiased	Unbiased	BL_biased	BL_biased	Unbiased	Unbiased	Unbiased	Unbiased	Unbiased	Unbiased	BL_biased	Unbiased	BL_biased	Unbiased	Unbiased	Unbiased	Unbiased	Unbiased	Unbiased	Unbiased	Unbiased	Unbiased	Unbiased	Unbiased	Unbiased	Unbiased	Unbiased	Unbiased	Unbiased	Unbiased	Rpl5
BC021614	Unbiased	Unbiased	Unbiased	Unbiased	Unbiased	BL_biased	Unbiased	Unbiased	Unbiased	Unbiased	Unbiased	Unbiased	Unbiased	Unbiased	Unbiased	Unbiased	Unbiased	Unbiased	Unbiased	Unbiased	Unbiased	Unbiased	Unbiased	Unbiased	Unbiased	Unbiased	Unbiased	Unbiased	Unbiased	Unbiased	Unbiased	Unbiased	Unbiased	Unbiased	Unbiased	Unbiased	Unbiased	Unbiased	Unbiased	Unbiased	Unbiased	Unbiased	Unbiased	Unbiased	Unbiased	Unbiased	BC021614
Coch	Unbiased	Unbiased	Unbiased	Unbiased	Unbiased	BL_biased	Unbiased	Unbiased	Unbiased	Unbiased	Unbiased	Unbiased	Unbiased	Unbiased	Unbiased	Unbiased	Unbiased	Unbiased	Unbiased	Unbiased	Unbiased	Unbiased	Unbiased	Unbiased	Unbiased	Unbiased	Unbiased	Unbiased	Unbiased	Unbiased	Unbiased	Unbiased	Unbiased	Unbiased	Unbiased	Unbiased	Unbiased	Unbiased	Unbiased	Unbiased	Unbiased	Unbiased	Unbiased	Unbiased	Unbiased	Unbiased	Coch
Rps26	BL_biased	Unbiased	BL_biased	Unbiased	BL_biased	BL_biased	BL_biased	Unbiased	BL_biased	Unbiased	BL_biased	Unbiased	Unbiased	Unbiased	BL_biased	Unbiased	Unbiased	Unbiased	BL_biased	Unbiased	BL_biased	Unbiased	BL_biased	Unbiased	BL_biased	Unbiased	BL_biased	Unbiased	BL_biased	Unbiased	BL_biased	Unbiased	Unbiased	Unbiased	Unbiased	Unbiased	BL_biased	Unbiased	Unbiased	Unbiased	Unbiased	Unbiased	Unbiased	Unbiased	Unbiased	Unbiased	Rps26
Cd8b1	BL_biased	Unbiased	Unbiased	Unbiased	Unbiased	BL_biased	Unbiased	Unbiased	Unbiased	Unbiased	Unbiased	Unbiased	Unbiased	Unbiased	Unbiased	Unbiased	Unbiased	Unbiased	Unbiased	Unbiased	Unbiased	Unbiased	Unbiased	Unbiased	Unbiased	Unbiased	Unbiased	Unbiased	Unbiased	Unbiased	Unbiased	Unbiased	Unbiased	Unbiased	Unbiased	Unbiased	Unbiased	Unbiased	Unbiased	Unbiased	Unbiased	Unbiased	Unbiased	Unbiased	Unbiased	Unbiased	Cd8b1
Rpl7	Unbiased	Unbiased	Unbiased	Unbiased	Unbiased	BL_biased	Unbiased	Unbiased	Unbiased	Unbiased	Unbiased	Unbiased	Unbiased	Unbiased	Unbiased	Unbiased	Unbiased	Unbiased	Unbiased	Unbiased	Unbiased	Unbiased	Unbiased	Unbiased	Unbiased	Unbiased	Unbiased	Unbiased	Unbiased	Unbiased	Unbiased	Unbiased	Unbiased	Unbiased	Unbiased	Unbiased	Unbiased	Unbiased	Unbiased	Unbiased	Unbiased	Unbiased	Unbiased	Unbiased	Unbiased	Unbiased	Rpl7
Dnaja1	Unbiased	Unbiased	Unbiased	Unbiased	Unbiased	CR_biased	Unbiased	Unbiased	Unbiased	Unbiased	Unbiased	Unbiased	Unbiased	Unbiased	Unbiased	Unbiased	Unbiased	Unbiased	Unbiased	Unbiased	Unbiased	Unbiased	Unbiased	Unbiased	Unbiased	Unbiased	Unbiased	Unbiased	Unbiased	Unbiased	Unbiased	Unbiased	Unbiased	Unbiased	Unbiased	Unbiased	Unbiased	Unbiased	Unbiased	Unbiased	Unbiased	Unbiased	Unbiased	Unbiased	Unbiased	Unbiased	Dnaja1
Pilra	Unbiased	Unbiased	Unbiased	Unbiased	Unbiased	Unbiased	Unbiased	CR_biased	Unbiased	Unbiased	Unbiased	Unbiased	Unbiased	Unbiased	Unbiased	CR_biased	Unbiased	Unbiased	Unbiased	Unbiased	Unbiased	Unbiased	Unbiased	Unbiased	Unbiased	Unbiased	Unbiased	Unbiased	Unbiased	Unbiased	Unbiased	Unbiased	Unbiased	Unbiased	Unbiased	Unbiased	Unbiased	Unbiased	Unbiased	Unbiased	Unbiased	Unbiased	Unbiased	Unbiased	Unbiased	Unbiased	Pilra
Fcer1g	Unbiased	Unbiased	Unbiased	Unbiased	Unbiased	Unbiased	Unbiased	CR_biased	Unbiased	Unbiased	Unbiased	Unbiased	Unbiased	Unbiased	Unbiased	CR_biased	Unbiased	Unbiased	Unbiased	Unbiased	Unbiased	Unbiased	Unbiased	Unbiased	Unbiased	Unbiased	Unbiased	Unbiased	Unbiased	Unbiased	Unbiased	Unbiased	Unbiased	Unbiased	Unbiased	Unbiased	Unbiased	Unbiased	Unbiased	Unbiased	Unbiased	Unbiased	Unbiased	Unbiased	Unbiased	Unbiased	Fcer1g
Sirpb1c	Unbiased	Unbiased	Unbiased	Unbiased	Unbiased	Unbiased	Unbiased	CR_biased	Unbiased	Unbiased	Unbiased	Unbiased	Unbiased	Unbiased	Unbiased	CR_biased	Unbiased	Unbiased	Unbiased	Unbiased	Unbiased	Unbiased	Unbiased	Unbiased	Unbiased	Unbiased	Unbiased	Unbiased	Unbiased	Unbiased	Unbiased	Unbiased	Unbiased	Unbiased	Unbiased	Unbiased	Unbiased	Unbiased	Unbiased	Unbiased	Unbiased	Unbiased	Unbiased	Unbiased	Unbiased	Unbiased	Sirpb1c
Trf	Unbiased	Unbiased	Unbiased	Unbiased	Unbiased	Unbiased	Unbiased	BL_biased	Unbiased	Unbiased	Unbiased	Unbiased	Unbiased	Unbiased	Unbiased	Unbiased	Unbiased	Unbiased	Unbiased	Unbiased	Unbiased	Unbiased	Unbiased	Unbiased	Unbiased	Unbiased	CR_biased	Unbiased	Unbiased	Unbiased	Unbiased	Unbiased	Unbiased	Unbiased	Unbiased	Unbiased	Unbiased	Unbiased	Unbiased	Unbiased	Unbiased	Unbiased	Unbiased	Unbiased	Unbiased	Unbiased	Trf
Ptprc	BL_biased	Unbiased	BL_biased	Unbiased	Unbiased	Unbiased	BL_biased	CR_biased	BL_biased	Unbiased	BL_biased	Unbiased	Unbiased	Unbiased	Unbiased	CR_biased	Unbiased	Unbiased	Unbiased	Unbiased	Unbiased	Unbiased	Unbiased	Unbiased	Unbiased	Unbiased	Unbiased	Unbiased	Unbiased	Unbiased	Unbiased	Unbiased	Unbiased	Unbiased	Unbiased	Unbiased	Unbiased	Unbiased	Unbiased	Unbiased	Unbiased	Unbiased	Unbiased	Unbiased	Unbiased	Unbiased	Ptprc
C5ar1	CR_biased	Unbiased	Unbiased	Unbiased	Unbiased	Unbiased	CR_biased	BL_biased	Unbiased	Unbiased	CR_biased	Unbiased	Unbiased	Unbiased	Unbiased	BL_biased	Unbiased	Unbiased	Unbiased	Unbiased	Unbiased	Unbiased	Unbiased	Unbiased	Unbiased	Unbiased	CR_biased	Unbiased	Unbiased	Unbiased	Unbiased	Unbiased	Unbiased	Unbiased	Unbiased	Unbiased	Unbiased	Unbiased	Unbiased	Unbiased	Unbiased	Unbiased	Unbiased	Unbiased	Unbiased	Unbiased	C5ar1
Fgr	Unbiased	Unbiased	Unbiased	Unbiased	Unbiased	Unbiased	Unbiased	CR_biased	Unbiased	Unbiased	Unbiased	Unbiased	Unbiased	Unbiased	Unbiased	CR_biased	Unbiased	Unbiased	Unbiased	Unbiased	Unbiased	Unbiased	Unbiased	Unbiased	Unbiased	Unbiased	Unbiased	Unbiased	Unbiased	Unbiased	Unbiased	Unbiased	Unbiased	Unbiased	Unbiased	Unbiased	Unbiased	Unbiased	Unbiased	Unbiased	Unbiased	Unbiased	Unbiased	Unbiased	Unbiased	Unbiased	Fgr
Apoe	CR_biased	Unbiased	Unbiased	Unbiased	CR_biased	Unbiased	CR_biased	BL_biased	Unbiased	Unbiased	CR_biased	Unbiased	Unbiased	Unbiased	CR_biased	Unbiased	Unbiased	Unbiased	CR_biased	Unbiased	CR_biased	Unbiased	Unbiased	Unbiased	CR_biased	Unbiased	CR_biased	Unbiased	CR_biased	Unbiased	CR_biased	Unbiased	Unbiased	Unbiased	CR_biased	Unbiased	CR_biased	Unbiased	Unbiased	Unbiased	Unbiased	Unbiased	Unbiased	Unbiased	Unbiased	Unbiased	Apoe
Sepp1	CR_biased	Unbiased	CR_biased	Unbiased	CR_biased	Unbiased	CR_biased	BL_biased	CR_biased	Unbiased	CR_biased	Unbiased	Unbiased	Unbiased	CR_biased	Unbiased	Unbiased	Unbiased	CR_biased	Unbiased	Unbiased	Unbiased	CR_biased	Unbiased	CR_biased	Unbiased	CR_biased	Unbiased	CR_biased	Unbiased	CR_biased	Unbiased	Unbiased	Unbiased	Unbiased	Unbiased	CR_biased	Unbiased	Unbiased	Unbiased	Unbiased	Unbiased	Unbiased	Unbiased	Unbiased	Unbiased	Sepp1
Gpr137b-ps	Unbiased	Unbiased	Unbiased	Unbiased	Unbiased	Unbiased	Unbiased	CR_biased	Unbiased	Unbiased	Unbiased	Unbiased	Unbiased	Unbiased	Unbiased	CR_biased	Unbiased	Unbiased	Unbiased	Unbiased	Unbiased	Unbiased	Unbiased	Unbiased	Unbiased	Unbiased	Unbiased	Unbiased	Unbiased	Unbiased	Unbiased	Unbiased	Unbiased	Unbiased	Unbiased	Unbiased	Unbiased	Unbiased	Unbiased	Unbiased	Unbiased	Unbiased	Unbiased	Unbiased	Unbiased	Unbiased	Gpr137b-ps
Cystm1	Unbiased	Unbiased	Unbiased	Unbiased	Unbiased	Unbiased	Unbiased	CR_biased	Unbiased	Unbiased	Unbiased	Unbiased	Unbiased	Unbiased	Unbiased	Unbiased	Unbiased	Unbiased	Unbiased	Unbiased	Unbiased	Unbiased	Unbiased	Unbiased	Unbiased	Unbiased	Unbiased	Unbiased	Unbiased	Unbiased	Unbiased	Unbiased	Unbiased	Unbiased	Unbiased	Unbiased	Unbiased	Unbiased	Unbiased	Unbiased	Unbiased	Unbiased	Unbiased	Unbiased	Unbiased	Unbiased	Cystm1
Tspan13	Unbiased	Unbiased	Unbiased	Unbiased	Unbiased	Unbiased	Unbiased	CR_biased	Unbiased	Unbiased	Unbiased	Unbiased	Unbiased	Unbiased	Unbiased	Unbiased	Unbiased	Unbiased	Unbiased	Unbiased	Unbiased	Unbiased	Unbiased	Unbiased	Unbiased	Unbiased	Unbiased	Unbiased	Unbiased	Unbiased	Unbiased	Unbiased	Unbiased	Unbiased	Unbiased	Unbiased	Unbiased	Unbiased	Unbiased	Unbiased	Unbiased	Unbiased	Unbiased	Unbiased	Unbiased	Unbiased	Tspan13
Cd63	CR_biased	Unbiased	CR_biased	Unbiased	CR_biased	Unbiased	Unbiased	BL_biased	Unbiased	Unbiased	CR_biased	Unbiased	Unbiased	Unbiased	CR_biased	Unbiased	Unbiased	Unbiased	CR_biased	Unbiased	Unbiased	Unbiased	Unbiased	Unbiased	Unbiased	Unbiased	Unbiased	Unbiased	CR_biased	Unbiased	Unbiased	Unbiased	Unbiased	Unbiased	Unbiased	Unbiased	CR_biased	Unbiased	Unbiased	Unbiased	Unbiased	Unbiased	Unbiased	Unbiased	Unbiased	Unbiased	Cd63
Ptafr	Unbiased	Unbiased	Unbiased	Unbiased	Unbiased	Unbiased	Unbiased	BL_biased	Unbiased	Unbiased	Unbiased	Unbiased	Unbiased	Unbiased	Unbiased	BL_biased	Unbiased	Unbiased	Unbiased	Unbiased	Unbiased	Unbiased	Unbiased	Unbiased	Unbiased	Unbiased	Unbiased	Unbiased	Unbiased	Unbiased	Unbiased	Unbiased	Unbiased	Unbiased	Unbiased	Unbiased	Unbiased	Unbiased	Unbiased	Unbiased	Unbiased	Unbiased	Unbiased	Unbiased	Unbiased	Unbiased	Ptafr
Sdc4	Unbiased	Unbiased	Unbiased	Unbiased	Unbiased	Unbiased	Unbiased	BL_biased	Unbiased	Unbiased	Unbiased	Unbiased	Unbiased	Unbiased	Unbiased	Unbiased	Unbiased	Unbiased	Unbiased	Unbiased	Unbiased	Unbiased	Unbiased	Unbiased	Unbiased	Unbiased	Unbiased	Unbiased	Unbiased	Unbiased	Unbiased	Unbiased	Unbiased	Unbiased	Unbiased	Unbiased	Unbiased	Unbiased	Unbiased	Unbiased	Unbiased	Unbiased	Unbiased	Unbiased	Unbiased	Unbiased	Sdc4
Npc2	Unbiased	Unbiased	Unbiased	Unbiased	Unbiased	Unbiased	Unbiased	BL_biased	Unbiased	Unbiased	Unbiased	Unbiased	Unbiased	Unbiased	Unbiased	BL_biased	Unbiased	Unbiased	Unbiased	Unbiased	Unbiased	Unbiased	Unbiased	Unbiased	Unbiased	Unbiased	Unbiased	Unbiased	Unbiased	Unbiased	Unbiased	Unbiased	Unbiased	Unbiased	Unbiased	Unbiased	Unbiased	Unbiased	Unbiased	Unbiased	Unbiased	Unbiased	Unbiased	Unbiased	Unbiased	Unbiased	Npc2
Nxpe4	Unbiased	Unbiased	Unbiased	Unbiased	Unbiased	Unbiased	Unbiased	CR_biased	Unbiased	Unbiased	Unbiased	Unbiased	Unbiased	Unbiased	Unbiased	CR_biased	Unbiased	Unbiased	Unbiased	Unbiased	Unbiased	Unbiased	Unbiased	Unbiased	Unbiased	Unbiased	Unbiased	Unbiased	Unbiased	Unbiased	Unbiased	Unbiased	Unbiased	Unbiased	Unbiased	Unbiased	Unbiased	Unbiased	Unbiased	Unbiased	Unbiased	Unbiased	Unbiased	Unbiased	Unbiased	Unbiased	Nxpe4
Itgb2	Unbiased	Unbiased	Unbiased	Unbiased	Unbiased	Unbiased	Unbiased	CR_biased	Unbiased	Unbiased	Unbiased	Unbiased	Unbiased	Unbiased	Unbiased	Unbiased	Unbiased	Unbiased	Unbiased	Unbiased	Unbiased	Unbiased	Unbiased	Unbiased	Unbiased	Unbiased	Unbiased	Unbiased	Unbiased	Unbiased	Unbiased	Unbiased	Unbiased	Unbiased	Unbiased	Unbiased	Unbiased	Unbiased	Unbiased	Unbiased	Unbiased	Unbiased	Unbiased	Unbiased	Unbiased	Unbiased	Itgb2
AW112010	Unbiased	Unbiased	Unbiased	Unbiased	Unbiased	Unbiased	Unbiased	CR_biased	Unbiased	Unbiased	Unbiased	Unbiased	Unbiased	Unbiased	Unbiased	Unbiased	Unbiased	Unbiased	Unbiased	Unbiased	Unbiased	Unbiased	Unbiased	Unbiased	Unbiased	Unbiased	Unbiased	Unbiased	Unbiased	Unbiased	Unbiased	Unbiased	Unbiased	Unbiased	Unbiased	Unbiased	Unbiased	Unbiased	Unbiased	Unbiased	Unbiased	Unbiased	Unbiased	Unbiased	Unbiased	Unbiased	AW112010
Rnf144a	Unbiased	Unbiased	Unbiased	Unbiased	Unbiased	Unbiased	Unbiased	CR_biased	Unbiased	Unbiased	Unbiased	Unbiased	Unbiased	Unbiased	Unbiased	CR_biased	Unbiased	Unbiased	Unbiased	Unbiased	Unbiased	Unbiased	Unbiased	Unbiased	Unbiased	Unbiased	Unbiased	Unbiased	Unbiased	Unbiased	Unbiased	Unbiased	Unbiased	Unbiased	Unbiased	Unbiased	Unbiased	Unbiased	Unbiased	Unbiased	Unbiased	Unbiased	Unbiased	Unbiased	Unbiased	Unbiased	Rnf144a
Grap2	Unbiased	Unbiased	Unbiased	Unbiased	Unbiased	Unbiased	Unbiased	CR_biased	Unbiased	Unbiased	Unbiased	Unbiased	Unbiased	Unbiased	Unbiased	CR_biased	Unbiased	Unbiased	Unbiased	Unbiased	Unbiased	Unbiased	Unbiased	Unbiased	Unbiased	Unbiased	Unbiased	Unbiased	Unbiased	Unbiased	Unbiased	Unbiased	Unbiased	Unbiased	Unbiased	Unbiased	Unbiased	Unbiased	Unbiased	Unbiased	Unbiased	Unbiased	Unbiased	Unbiased	Unbiased	Unbiased	Grap2
Sh2d1b1	Unbiased	Unbiased	Unbiased	Unbiased	Unbiased	Unbiased	Unbiased	CR_biased	Unbiased	Unbiased	Unbiased	Unbiased	Unbiased	Unbiased	Unbiased	CR_biased	Unbiased	Unbiased	Unbiased	Unbiased	Unbiased	Unbiased	Unbiased	Unbiased	Unbiased	Unbiased	Unbiased	Unbiased	Unbiased	Unbiased	Unbiased	Unbiased	Unbiased	Unbiased	Unbiased	Unbiased	Unbiased	Unbiased	Unbiased	Unbiased	Unbiased	Unbiased	Unbiased	Unbiased	Unbiased	Unbiased	Sh2d1b1
Tmed10	Unbiased	Unbiased	Unbiased	Unbiased	Unbiased	Unbiased	Unbiased	CR_biased	Unbiased	Unbiased	Unbiased	Unbiased	Unbiased	Unbiased	Unbiased	CR_biased	Unbiased	Unbiased	Unbiased	Unbiased	Unbiased	Unbiased	Unbiased	Unbiased	Unbiased	Unbiased	Unbiased	Unbiased	Unbiased	Unbiased	Unbiased	Unbiased	Unbiased	Unbiased	Unbiased	Unbiased	Unbiased	Unbiased	Unbiased	Unbiased	Unbiased	Unbiased	Unbiased	Unbiased	Unbiased	Unbiased	Tmed10
Ccl21a	Unbiased	Unbiased	Unbiased	Unbiased	Unbiased	Unbiased	Unbiased	CR_biased	Unbiased	Unbiased	Unbiased	Unbiased	Unbiased	Unbiased	Unbiased	Unbiased	Unbiased	Unbiased	Unbiased	Unbiased	Unbiased	Unbiased	Unbiased	Unbiased	Unbiased	Unbiased	Unbiased	Unbiased	Unbiased	Unbiased	Unbiased	Unbiased	Unbiased	Unbiased	Unbiased	Unbiased	Unbiased	Unbiased	Unbiased	Unbiased	Unbiased	Unbiased	Unbiased	Unbiased	Unbiased	Unbiased	Ccl21a
Gas7	Unbiased	Unbiased	Unbiased	Unbiased	Unbiased	Unbiased	Unbiased	BL_biased	Unbiased	Unbiased	Unbiased	Unbiased	Unbiased	Unbiased	Unbiased	Unbiased	Unbiased	Unbiased	Unbiased	Unbiased	Unbiased	Unbiased	Unbiased	Unbiased	Unbiased	Unbiased	Unbiased	Unbiased	Unbiased	Unbiased	Unbiased	Unbiased	Unbiased	Unbiased	Unbiased	Unbiased	Unbiased	Unbiased	Unbiased	Unbiased	Unbiased	Unbiased	Unbiased	Unbiased	Unbiased	Unbiased	Gas7
Siglece	Unbiased	Unbiased	Unbiased	Unbiased	Unbiased	Unbiased	Unbiased	CR_biased	Unbiased	Unbiased	Unbiased	Unbiased	Unbiased	Unbiased	Unbiased	CR_biased	Unbiased	Unbiased	Unbiased	Unbiased	Unbiased	Unbiased	Unbiased	Unbiased	Unbiased	Unbiased	Unbiased	CR_biased	Unbiased	Unbiased	Unbiased	Unbiased	Unbiased	Unbiased	Unbiased	Unbiased	Unbiased	Unbiased	Unbiased	Unbiased	Unbiased	Unbiased	Unbiased	Unbiased	Unbiased	Unbiased	Siglece
Gltp	Unbiased	Unbiased	Unbiased	Unbiased	Unbiased	Unbiased	Unbiased	BL_biased	Unbiased	Unbiased	Unbiased	Unbiased	Unbiased	Unbiased	Unbiased	Unbiased	Unbiased	Unbiased	Unbiased	Unbiased	Unbiased	Unbiased	Unbiased	Unbiased	Unbiased	Unbiased	Unbiased	Unbiased	Unbiased	Unbiased	Unbiased	Unbiased	Unbiased	Unbiased	Unbiased	Unbiased	Unbiased	Unbiased	Unbiased	Unbiased	Unbiased	Unbiased	Unbiased	Unbiased	Unbiased	Unbiased	Gltp
Trem2	Unbiased	Unbiased	Unbiased	Unbiased	Unbiased	Unbiased	Unbiased	BL_biased	Unbiased	Unbiased	Unbiased	Unbiased	Unbiased	Unbiased	Unbiased	BL_biased	Unbiased	Unbiased	Unbiased	Unbiased	Unbiased	Unbiased	Unbiased	Unbiased	Unbiased	Unbiased	Unbiased	Unbiased	Unbiased	Unbiased	Unbiased	Unbiased	Unbiased	Unbiased	Unbiased	Unbiased	Unbiased	Unbiased	Unbiased	Unbiased	Unbiased	Unbiased	Unbiased	Unbiased	Unbiased	Unbiased	Trem2
Folr2	Unbiased	Unbiased	Unbiased	Unbiased	Unbiased	Unbiased	Unbiased	BL_biased	Unbiased	Unbiased	Unbiased	Unbiased	Unbiased	Unbiased	Unbiased	Unbiased	Unbiased	Unbiased	Unbiased	Unbiased	Unbiased	Unbiased	Unbiased	Unbiased	Unbiased	Unbiased	Unbiased	Unbiased	Unbiased	Unbiased	Unbiased	Unbiased	Unbiased	Unbiased	Unbiased	Unbiased	Unbiased	Unbiased	Unbiased	Unbiased	Unbiased	Unbiased	Unbiased	Unbiased	Unbiased	Unbiased	Folr2
C3ar1	Unbiased	Unbiased	Unbiased	Unbiased	Unbiased	Unbiased	Unbiased	BL_biased	Unbiased	Unbiased	CR_biased	Unbiased	Unbiased	Unbiased	Unbiased	Unbiased	Unbiased	Unbiased	Unbiased	Unbiased	Unbiased	Unbiased	Unbiased	Unbiased	Unbiased	Unbiased	Unbiased	Unbiased	Unbiased	Unbiased	Unbiased	Unbiased	Unbiased	Unbiased	Unbiased	Unbiased	Unbiased	Unbiased	Unbiased	Unbiased	Unbiased	Unbiased	Unbiased	Unbiased	Unbiased	Unbiased	C3ar1
Ccdc109b	CR_biased	Unbiased	Unbiased	Unbiased	Unbiased	Unbiased	CR_biased	BL_biased	Unbiased	Unbiased	CR_biased	Unbiased	Unbiased	Unbiased	Unbiased	Unbiased	Unbiased	Unbiased	Unbiased	Unbiased	Unbiased	Unbiased	CR_biased	Unbiased	Unbiased	Unbiased	CR_biased	Unbiased	Unbiased	Unbiased	Unbiased	Unbiased	Unbiased	Unbiased	Unbiased	Unbiased	Unbiased	Unbiased	Unbiased	Unbiased	Unbiased	Unbiased	Unbiased	Unbiased	Unbiased	Unbiased	Ccdc109b
Samsn1	Unbiased	Unbiased	Unbiased	Unbiased	Unbiased	Unbiased	Unbiased	CR_biased	Unbiased	Unbiased	Unbiased	Unbiased	Unbiased	Unbiased	Unbiased	Unbiased	Unbiased	Unbiased	Unbiased	Unbiased	Unbiased	Unbiased	Unbiased	Unbiased	Unbiased	Unbiased	Unbiased	Unbiased	Unbiased	Unbiased	Unbiased	Unbiased	Unbiased	Unbiased	Unbiased	Unbiased	Unbiased	Unbiased	Unbiased	Unbiased	Unbiased	Unbiased	Unbiased	Unbiased	Unbiased	Unbiased	Samsn1
Clec4a1	Unbiased	Unbiased	Unbiased	Unbiased	Unbiased	Unbiased	Unbiased	CR_biased	Unbiased	Unbiased	Unbiased	Unbiased	Unbiased	Unbiased	Unbiased	CR_biased	Unbiased	Unbiased	Unbiased	Unbiased	Unbiased	Unbiased	Unbiased	Unbiased	Unbiased	Unbiased	Unbiased	Unbiased	Unbiased	Unbiased	Unbiased	Unbiased	Unbiased	Unbiased	Unbiased	Unbiased	Unbiased	Unbiased	Unbiased	Unbiased	Unbiased	Unbiased	Unbiased	Unbiased	Unbiased	Unbiased	Clec4a1
Hck	Unbiased	Unbiased	Unbiased	Unbiased	Unbiased	Unbiased	Unbiased	CR_biased	Unbiased	Unbiased	Unbiased	Unbiased	Unbiased	Unbiased	Unbiased	CR_biased	Unbiased	Unbiased	Unbiased	Unbiased	Unbiased	Unbiased	Unbiased	Unbiased	Unbiased	Unbiased	Unbiased	Unbiased	Unbiased	Unbiased	Unbiased	Unbiased	Unbiased	Unbiased	Unbiased	Unbiased	Unbiased	Unbiased	Unbiased	Unbiased	Unbiased	Unbiased	Unbiased	Unbiased	Unbiased	Unbiased	Hck
Timp2	Unbiased	Unbiased	Unbiased	Unbiased	Unbiased	Unbiased	Unbiased	BL_biased	Unbiased	Unbiased	Unbiased	Unbiased	Unbiased	Unbiased	Unbiased	Unbiased	Unbiased	Unbiased	Unbiased	Unbiased	Unbiased	Unbiased	Unbiased	Unbiased	Unbiased	Unbiased	Unbiased	Unbiased	Unbiased	Unbiased	Unbiased	Unbiased	Unbiased	Unbiased	Unbiased	Unbiased	Unbiased	Unbiased	Unbiased	Unbiased	Unbiased	Unbiased	Unbiased	Unbiased	Unbiased	Unbiased	Timp2
P2ry6	Unbiased	Unbiased	Unbiased	Unbiased	Unbiased	Unbiased	Unbiased	BL_biased	Unbiased	Unbiased	Unbiased	Unbiased	Unbiased	Unbiased	Unbiased	BL_biased	Unbiased	Unbiased	Unbiased	Unbiased	Unbiased	Unbiased	Unbiased	Unbiased	Unbiased	Unbiased	Unbiased	Unbiased	Unbiased	Unbiased	Unbiased	Unbiased	Unbiased	Unbiased	Unbiased	Unbiased	Unbiased	Unbiased	Unbiased	Unbiased	Unbiased	Unbiased	Unbiased	Unbiased	Unbiased	Unbiased	P2ry6
Cd47	Unbiased	Unbiased	Unbiased	Unbiased	Unbiased	Unbiased	Unbiased	CR_biased	Unbiased	Unbiased	Unbiased	Unbiased	Unbiased	Unbiased	Unbiased	CR_biased	Unbiased	Unbiased	Unbiased	Unbiased	Unbiased	Unbiased	Unbiased	Unbiased	Unbiased	Unbiased	Unbiased	Unbiased	Unbiased	Unbiased	Unbiased	Unbiased	Unbiased	Unbiased	Unbiased	Unbiased	Unbiased	Unbiased	Unbiased	Unbiased	Unbiased	Unbiased	Unbiased	Unbiased	Unbiased	Unbiased	Cd47
Mt1	CR_biased	Unbiased	Unbiased	Unbiased	Unbiased	Unbiased	CR_biased	BL_biased	Unbiased	Unbiased	Unbiased	Unbiased	Unbiased	Unbiased	CR_biased	BL_biased	Unbiased	Unbiased	CR_biased	Unbiased	Unbiased	Unbiased	Unbiased	Unbiased	Unbiased	Unbiased	Unbiased	Unbiased	CR_biased	Unbiased	Unbiased	Unbiased	Unbiased	Unbiased	Unbiased	Unbiased	Unbiased	Unbiased	Unbiased	Unbiased	Unbiased	Unbiased	Unbiased	Unbiased	Unbiased	Unbiased	Mt1
Hexa	Unbiased	Unbiased	Unbiased	Unbiased	Unbiased	Unbiased	Unbiased	BL_biased	Unbiased	Unbiased	Unbiased	Unbiased	Unbiased	Unbiased	Unbiased	Unbiased	Unbiased	Unbiased	Unbiased	Unbiased	Unbiased	Unbiased	Unbiased	Unbiased	Unbiased	Unbiased	Unbiased	Unbiased	Unbiased	Unbiased	Unbiased	Unbiased	Unbiased	Unbiased	Unbiased	Unbiased	Unbiased	Unbiased	Unbiased	Unbiased	Unbiased	Unbiased	Unbiased	Unbiased	Unbiased	Unbiased	Hexa
Cdk2ap2	Unbiased	Unbiased	Unbiased	Unbiased	Unbiased	Unbiased	Unbiased	CR_biased	Unbiased	Unbiased	Unbiased	Unbiased	Unbiased	Unbiased	Unbiased	CR_biased	Unbiased	Unbiased	Unbiased	Unbiased	Unbiased	Unbiased	Unbiased	Unbiased	Unbiased	Unbiased	Unbiased	Unbiased	Unbiased	Unbiased	Unbiased	Unbiased	Unbiased	Unbiased	Unbiased	Unbiased	Unbiased	Unbiased	Unbiased	Unbiased	Unbiased	Unbiased	Unbiased	Unbiased	Unbiased	Unbiased	Cdk2ap2
Emp1	CR_biased	Unbiased	Unbiased	Unbiased	Unbiased	Unbiased	Unbiased	BL_biased	Unbiased	Unbiased	Unbiased	Unbiased	Unbiased	Unbiased	Unbiased	Unbiased	Unbiased	Unbiased	Unbiased	Unbiased	Unbiased	Unbiased	Unbiased	Unbiased	Unbiased	Unbiased	Unbiased	Unbiased	Unbiased	Unbiased	Unbiased	Unbiased	Unbiased	Unbiased	Unbiased	Unbiased	Unbiased	Unbiased	Unbiased	Unbiased	Unbiased	Unbiased	Unbiased	Unbiased	Unbiased	Unbiased	Emp1
Atp6v0d2	Unbiased	Unbiased	Unbiased	Unbiased	Unbiased	Unbiased	Unbiased	BL_biased	Unbiased	Unbiased	Unbiased	Unbiased	Unbiased	Unbiased	Unbiased	Unbiased	Unbiased	Unbiased	Unbiased	Unbiased	Unbiased	Unbiased	Unbiased	Unbiased	Unbiased	Unbiased	Unbiased	Unbiased	Unbiased	Unbiased	Unbiased	Unbiased	Unbiased	Unbiased	Unbiased	Unbiased	Unbiased	Unbiased	Unbiased	Unbiased	Unbiased	Unbiased	Unbiased	Unbiased	Unbiased	Unbiased	Atp6v0d2
Il21r	Unbiased	Unbiased	Unbiased	Unbiased	Unbiased	Unbiased	Unbiased	CR_biased	Unbiased	Unbiased	Unbiased	Unbiased	Unbiased	Unbiased	Unbiased	Unbiased	Unbiased	Unbiased	Unbiased	Unbiased	Unbiased	Unbiased	Unbiased	Unbiased	Unbiased	Unbiased	Unbiased	Unbiased	Unbiased	Unbiased	Unbiased	Unbiased	Unbiased	Unbiased	Unbiased	Unbiased	Unbiased	Unbiased	Unbiased	Unbiased	Unbiased	Unbiased	Unbiased	Unbiased	Unbiased	Unbiased	Il21r
Ear2	Unbiased	Unbiased	Unbiased	Unbiased	Unbiased	Unbiased	Unbiased	CR_biased	Unbiased	Unbiased	Unbiased	Unbiased	Unbiased	Unbiased	Unbiased	Unbiased	Unbiased	Unbiased	Unbiased	Unbiased	Unbiased	Unbiased	Unbiased	Unbiased	Unbiased	Unbiased	Unbiased	Unbiased	Unbiased	Unbiased	Unbiased	Unbiased	Unbiased	Unbiased	Unbiased	Unbiased	Unbiased	Unbiased	Unbiased	Unbiased	Unbiased	Unbiased	Unbiased	Unbiased	Unbiased	Unbiased	Ear2
Cyth3	Unbiased	Unbiased	Unbiased	Unbiased	Unbiased	Unbiased	Unbiased	CR_biased	Unbiased	Unbiased	Unbiased	Unbiased	Unbiased	Unbiased	Unbiased	CR_biased	Unbiased	Unbiased	Unbiased	Unbiased	Unbiased	Unbiased	Unbiased	Unbiased	Unbiased	Unbiased	Unbiased	Unbiased	Unbiased	Unbiased	Unbiased	Unbiased	Unbiased	Unbiased	Unbiased	Unbiased	Unbiased	Unbiased	Unbiased	Unbiased	Unbiased	Unbiased	Unbiased	Unbiased	Unbiased	Unbiased	Cyth3
Lrrfip1	Unbiased	Unbiased	Unbiased	Unbiased	Unbiased	Unbiased	Unbiased	CR_biased	Unbiased	Unbiased	Unbiased	Unbiased	Unbiased	Unbiased	Unbiased	CR_biased	Unbiased	Unbiased	Unbiased	Unbiased	Unbiased	Unbiased	Unbiased	Unbiased	Unbiased	Unbiased	Unbiased	Unbiased	Unbiased	Unbiased	Unbiased	Unbiased	Unbiased	Unbiased	Unbiased	Unbiased	Unbiased	Unbiased	Unbiased	Unbiased	Unbiased	Unbiased	Unbiased	Unbiased	Unbiased	Unbiased	Lrrfip1
Adrbk2	Unbiased	Unbiased	Unbiased	Unbiased	Unbiased	Unbiased	Unbiased	CR_biased	Unbiased	Unbiased	Unbiased	Unbiased	Unbiased	Unbiased	Unbiased	CR_biased	Unbiased	Unbiased	Unbiased	Unbiased	Unbiased	Unbiased	Unbiased	Unbiased	Unbiased	Unbiased	Unbiased	Unbiased	Unbiased	Unbiased	Unbiased	Unbiased	Unbiased	Unbiased	Unbiased	Unbiased	Unbiased	Unbiased	Unbiased	Unbiased	Unbiased	Unbiased	Unbiased	Unbiased	Unbiased	Unbiased	Adrbk2
Cstb	Unbiased	Unbiased	Unbiased	Unbiased	Unbiased	Unbiased	Unbiased	BL_biased	Unbiased	Unbiased	Unbiased	Unbiased	Unbiased	Unbiased	Unbiased	BL_biased	Unbiased	Unbiased	Unbiased	Unbiased	Unbiased	Unbiased	Unbiased	Unbiased	Unbiased	Unbiased	Unbiased	Unbiased	Unbiased	Unbiased	Unbiased	Unbiased	Unbiased	Unbiased	Unbiased	Unbiased	Unbiased	Unbiased	Unbiased	Unbiased	Unbiased	Unbiased	Unbiased	Unbiased	Unbiased	Unbiased	Cstb
Cd244	Unbiased	Unbiased	Unbiased	Unbiased	Unbiased	Unbiased	Unbiased	CR_biased	Unbiased	Unbiased	Unbiased	Unbiased	Unbiased	Unbiased	Unbiased	CR_biased	Unbiased	Unbiased	Unbiased	Unbiased	Unbiased	Unbiased	Unbiased	Unbiased	Unbiased	Unbiased	Unbiased	Unbiased	Unbiased	Unbiased	Unbiased	Unbiased	Unbiased	Unbiased	Unbiased	Unbiased	Unbiased	Unbiased	Unbiased	Unbiased	Unbiased	Unbiased	Unbiased	Unbiased	Unbiased	Unbiased	Cd244
Rps9	Unbiased	Unbiased	Unbiased	Unbiased	Unbiased	Unbiased	Unbiased	CR_biased	Unbiased	Unbiased	Unbiased	Unbiased	Unbiased	Unbiased	Unbiased	Unbiased	Unbiased	Unbiased	Unbiased	Unbiased	Unbiased	Unbiased	Unbiased	Unbiased	Unbiased	Unbiased	Unbiased	BL_biased	Unbiased	Unbiased	Unbiased	Unbiased	Unbiased	BL_biased	Unbiased	Unbiased	Unbiased	Unbiased	Unbiased	Unbiased	Unbiased	Unbiased	Unbiased	Unbiased	Unbiased	Unbiased	Rps9
Snx3	Unbiased	Unbiased	Unbiased	Unbiased	Unbiased	Unbiased	Unbiased	BL_biased	Unbiased	Unbiased	Unbiased	Unbiased	Unbiased	Unbiased	Unbiased	BL_biased	Unbiased	Unbiased	Unbiased	Unbiased	Unbiased	Unbiased	Unbiased	Unbiased	Unbiased	Unbiased	Unbiased	Unbiased	Unbiased	Unbiased	Unbiased	Unbiased	Unbiased	Unbiased	Unbiased	Unbiased	Unbiased	Unbiased	Unbiased	Unbiased	Unbiased	Unbiased	Unbiased	Unbiased	Unbiased	Unbiased	Snx3
Vat1	Unbiased	Unbiased	Unbiased	Unbiased	Unbiased	Unbiased	Unbiased	BL_biased	Unbiased	Unbiased	Unbiased	Unbiased	Unbiased	Unbiased	Unbiased	BL_biased	Unbiased	Unbiased	Unbiased	Unbiased	Unbiased	Unbiased	Unbiased	Unbiased	Unbiased	Unbiased	Unbiased	Unbiased	Unbiased	Unbiased	Unbiased	Unbiased	Unbiased	Unbiased	Unbiased	Unbiased	Unbiased	Unbiased	Unbiased	Unbiased	Unbiased	Unbiased	Unbiased	Unbiased	Unbiased	Unbiased	Vat1
Pou2f2	Unbiased	Unbiased	Unbiased	Unbiased	Unbiased	Unbiased	Unbiased	CR_biased	Unbiased	Unbiased	Unbiased	Unbiased	Unbiased	Unbiased	Unbiased	CR_biased	Unbiased	Unbiased	Unbiased	Unbiased	Unbiased	Unbiased	Unbiased	Unbiased	Unbiased	Unbiased	Unbiased	Unbiased	Unbiased	Unbiased	Unbiased	Unbiased	Unbiased	Unbiased	Unbiased	Unbiased	Unbiased	Unbiased	Unbiased	Unbiased	Unbiased	Unbiased	Unbiased	Unbiased	Unbiased	Unbiased	Pou2f2
Cd93	Unbiased	Unbiased	Unbiased	Unbiased	Unbiased	Unbiased	Unbiased	BL_biased	Unbiased	Unbiased	Unbiased	Unbiased	Unbiased	Unbiased	Unbiased	Unbiased	Unbiased	Unbiased	Unbiased	Unbiased	Unbiased	Unbiased	Unbiased	Unbiased	Unbiased	Unbiased	Unbiased	Unbiased	Unbiased	Unbiased	Unbiased	Unbiased	Unbiased	Unbiased	Unbiased	Unbiased	Unbiased	Unbiased	Unbiased	Unbiased	Unbiased	Unbiased	Unbiased	Unbiased	Unbiased	Unbiased	Cd93
Rpl3	Unbiased	Unbiased	CR_biased	Unbiased	CR_biased	Unbiased	Unbiased	CR_biased	Unbiased	Unbiased	Unbiased	Unbiased	Unbiased	Unbiased	Unbiased	Unbiased	Unbiased	Unbiased	CR_biased	Unbiased	CR_biased	Unbiased	Unbiased	Unbiased	CR_biased	Unbiased	Unbiased	Unbiased	CR_biased	Unbiased	CR_biased	Unbiased	Unbiased	Unbiased	Unbiased	Unbiased	CR_biased	Unbiased	Unbiased	Unbiased	Unbiased	Unbiased	Unbiased	Unbiased	Unbiased	Unbiased	Rpl3
Haao	Unbiased	Unbiased	Unbiased	Unbiased	Unbiased	Unbiased	Unbiased	CR_biased	Unbiased	Unbiased	Unbiased	Unbiased	Unbiased	Unbiased	Unbiased	CR_biased	Unbiased	Unbiased	Unbiased	Unbiased	Unbiased	Unbiased	Unbiased	Unbiased	Unbiased	Unbiased	Unbiased	Unbiased	Unbiased	Unbiased	Unbiased	Unbiased	Unbiased	Unbiased	Unbiased	Unbiased	Unbiased	Unbiased	Unbiased	Unbiased	Unbiased	Unbiased	Unbiased	Unbiased	Unbiased	Unbiased	Haao
Klrb1b	Unbiased	Unbiased	Unbiased	Unbiased	Unbiased	Unbiased	Unbiased	CR_biased	Unbiased	Unbiased	Unbiased	Unbiased	Unbiased	CR_biased	Unbiased	CR_biased	Unbiased	Unbiased	Unbiased	Unbiased	Unbiased	Unbiased	Unbiased	Unbiased	Unbiased	Unbiased	Unbiased	Unbiased	Unbiased	Unbiased	Unbiased	Unbiased	Unbiased	Unbiased	Unbiased	Unbiased	Unbiased	Unbiased	Unbiased	Unbiased	Unbiased	Unbiased	Unbiased	Unbiased	Unbiased	Unbiased	Klrb1b
Ifitm3	Unbiased	Unbiased	Unbiased	Unbiased	Unbiased	Unbiased	Unbiased	BL_biased	Unbiased	Unbiased	Unbiased	Unbiased	Unbiased	Unbiased	Unbiased	Unbiased	Unbiased	Unbiased	Unbiased	Unbiased	Unbiased	Unbiased	Unbiased	Unbiased	Unbiased	Unbiased	BL_biased	Unbiased	Unbiased	Unbiased	Unbiased	Unbiased	Unbiased	Unbiased	Unbiased	Unbiased	Unbiased	Unbiased	Unbiased	Unbiased	Unbiased	Unbiased	Unbiased	Unbiased	Unbiased	Unbiased	Ifitm3
Pmp22	Unbiased	Unbiased	Unbiased	Unbiased	Unbiased	Unbiased	Unbiased	BL_biased	Unbiased	Unbiased	Unbiased	Unbiased	Unbiased	Unbiased	Unbiased	Unbiased	Unbiased	Unbiased	Unbiased	Unbiased	Unbiased	Unbiased	Unbiased	Unbiased	Unbiased	Unbiased	Unbiased	Unbiased	Unbiased	Unbiased	Unbiased	Unbiased	Unbiased	Unbiased	Unbiased	Unbiased	Unbiased	Unbiased	Unbiased	Unbiased	Unbiased	Unbiased	Unbiased	Unbiased	Unbiased	Unbiased	Pmp22
Serpinh1	Unbiased	Unbiased	Unbiased	Unbiased	Unbiased	Unbiased	Unbiased	CR_biased	Unbiased	Unbiased	Unbiased	Unbiased	Unbiased	CR_biased	Unbiased	Unbiased	Unbiased	Unbiased	Unbiased	Unbiased	Unbiased	Unbiased	Unbiased	Unbiased	Unbiased	Unbiased	Unbiased	Unbiased	Unbiased	Unbiased	Unbiased	Unbiased	Unbiased	Unbiased	Unbiased	Unbiased	Unbiased	Unbiased	Unbiased	Unbiased	Unbiased	Unbiased	Unbiased	Unbiased	Unbiased	Unbiased	Serpinh1
Lamtor1	Unbiased	Unbiased	Unbiased	Unbiased	Unbiased	Unbiased	Unbiased	BL_biased	Unbiased	Unbiased	Unbiased	Unbiased	Unbiased	Unbiased	Unbiased	Unbiased	Unbiased	Unbiased	Unbiased	Unbiased	Unbiased	Unbiased	Unbiased	Unbiased	Unbiased	Unbiased	Unbiased	BL_biased	Unbiased	Unbiased	Unbiased	Unbiased	Unbiased	Unbiased	Unbiased	Unbiased	Unbiased	Unbiased	Unbiased	Unbiased	Unbiased	Unbiased	Unbiased	Unbiased	Unbiased	Unbiased	Lamtor1
Tmsb10	BL_biased	Unbiased	Unbiased	Unbiased	Unbiased	Unbiased	BL_biased	BL_biased	Unbiased	Unbiased	BL_biased	Unbiased	Unbiased	Unbiased	Unbiased	BL_biased	Unbiased	Unbiased	Unbiased	Unbiased	Unbiased	Unbiased	Unbiased	Unbiased	Unbiased	Unbiased	BL_biased	Unbiased	Unbiased	Unbiased	Unbiased	Unbiased	Unbiased	Unbiased	Unbiased	Unbiased	Unbiased	Unbiased	Unbiased	Unbiased	Unbiased	Unbiased	Unbiased	Unbiased	Unbiased	Unbiased	Tmsb10
Gm26620	Unbiased	Unbiased	Unbiased	Unbiased	Unbiased	Unbiased	Unbiased	CR_biased	Unbiased	Unbiased	Unbiased	Unbiased	Unbiased	Unbiased	Unbiased	CR_biased	Unbiased	Unbiased	Unbiased	Unbiased	Unbiased	Unbiased	Unbiased	Unbiased	Unbiased	Unbiased	Unbiased	Unbiased	Unbiased	Unbiased	Unbiased	Unbiased	Unbiased	Unbiased	Unbiased	Unbiased	Unbiased	Unbiased	Unbiased	Unbiased	Unbiased	Unbiased	Unbiased	Unbiased	Unbiased	Unbiased	Gm26620
Calm1	Unbiased	Unbiased	Unbiased	Unbiased	Unbiased	Unbiased	Unbiased	CR_biased	CR_biased	Unbiased	Unbiased	Unbiased	Unbiased	Unbiased	Unbiased	Unbiased	Unbiased	Unbiased	Unbiased	Unbiased	Unbiased	Unbiased	Unbiased	Unbiased	Unbiased	Unbiased	Unbiased	Unbiased	Unbiased	Unbiased	Unbiased	Unbiased	Unbiased	Unbiased	Unbiased	Unbiased	Unbiased	Unbiased	Unbiased	Unbiased	Unbiased	Unbiased	Unbiased	Unbiased	Unbiased	Unbiased	Calm1
Lmna	Unbiased	Unbiased	Unbiased	Unbiased	Unbiased	Unbiased	Unbiased	BL_biased	Unbiased	Unbiased	Unbiased	Unbiased	Unbiased	Unbiased	Unbiased	Unbiased	Unbiased	Unbiased	Unbiased	Unbiased	Unbiased	Unbiased	Unbiased	Unbiased	Unbiased	Unbiased	CR_biased	Unbiased	Unbiased	Unbiased	Unbiased	Unbiased	Unbiased	Unbiased	Unbiased	Unbiased	Unbiased	Unbiased	Unbiased	Unbiased	Unbiased	Unbiased	Unbiased	Unbiased	Unbiased	Unbiased	Lmna
Cxcl14	Unbiased	Unbiased	Unbiased	Unbiased	Unbiased	Unbiased	Unbiased	CR_biased	Unbiased	Unbiased	Unbiased	Unbiased	Unbiased	Unbiased	Unbiased	Unbiased	Unbiased	Unbiased	Unbiased	Unbiased	Unbiased	Unbiased	Unbiased	Unbiased	Unbiased	Unbiased	Unbiased	Unbiased	Unbiased	Unbiased	Unbiased	Unbiased	Unbiased	Unbiased	Unbiased	Unbiased	Unbiased	Unbiased	Unbiased	Unbiased	Unbiased	Unbiased	Unbiased	Unbiased	Unbiased	Unbiased	Cxcl14
Rab7b	Unbiased	Unbiased	Unbiased	Unbiased	Unbiased	Unbiased	Unbiased	BL_biased	Unbiased	Unbiased	Unbiased	Unbiased	Unbiased	Unbiased	Unbiased	Unbiased	Unbiased	Unbiased	Unbiased	Unbiased	Unbiased	Unbiased	Unbiased	Unbiased	Unbiased	Unbiased	Unbiased	Unbiased	Unbiased	Unbiased	Unbiased	Unbiased	Unbiased	Unbiased	Unbiased	Unbiased	Unbiased	Unbiased	Unbiased	Unbiased	Unbiased	Unbiased	Unbiased	Unbiased	Unbiased	Unbiased	Rab7b
Cd274	Unbiased	Unbiased	Unbiased	Unbiased	Unbiased	Unbiased	Unbiased	CR_biased	Unbiased	Unbiased	Unbiased	Unbiased	Unbiased	Unbiased	Unbiased	Unbiased	Unbiased	Unbiased	Unbiased	Unbiased	Unbiased	Unbiased	Unbiased	Unbiased	Unbiased	Unbiased	Unbiased	Unbiased	Unbiased	Unbiased	Unbiased	Unbiased	Unbiased	Unbiased	Unbiased	Unbiased	Unbiased	Unbiased	Unbiased	Unbiased	Unbiased	Unbiased	Unbiased	Unbiased	Unbiased	Unbiased	Cd274
Cd9	Unbiased	Unbiased	Unbiased	Unbiased	Unbiased	Unbiased	Unbiased	BL_biased	Unbiased	Unbiased	Unbiased	Unbiased	Unbiased	Unbiased	Unbiased	BL_biased	Unbiased	Unbiased	Unbiased	Unbiased	Unbiased	Unbiased	Unbiased	Unbiased	Unbiased	Unbiased	Unbiased	Unbiased	Unbiased	Unbiased	Unbiased	Unbiased	Unbiased	Unbiased	Unbiased	Unbiased	Unbiased	Unbiased	Unbiased	Unbiased	Unbiased	Unbiased	Unbiased	Unbiased	Unbiased	Unbiased	Cd9
Cd68	CR_biased	Unbiased	Unbiased	Unbiased	Unbiased	Unbiased	Unbiased	BL_biased	Unbiased	Unbiased	Unbiased	Unbiased	Unbiased	Unbiased	Unbiased	Unbiased	Unbiased	Unbiased	Unbiased	Unbiased	Unbiased	Unbiased	Unbiased	Unbiased	Unbiased	Unbiased	Unbiased	Unbiased	Unbiased	Unbiased	Unbiased	Unbiased	Unbiased	Unbiased	Unbiased	Unbiased	Unbiased	Unbiased	Unbiased	Unbiased	Unbiased	Unbiased	Unbiased	Unbiased	Unbiased	Unbiased	Cd68
Snx5	Unbiased	Unbiased	Unbiased	Unbiased	Unbiased	Unbiased	Unbiased	BL_biased	Unbiased	Unbiased	Unbiased	Unbiased	Unbiased	Unbiased	Unbiased	Unbiased	Unbiased	Unbiased	Unbiased	Unbiased	Unbiased	Unbiased	Unbiased	Unbiased	Unbiased	Unbiased	Unbiased	Unbiased	Unbiased	Unbiased	Unbiased	Unbiased	Unbiased	Unbiased	Unbiased	Unbiased	Unbiased	Unbiased	Unbiased	Unbiased	Unbiased	Unbiased	Unbiased	Unbiased	Unbiased	Unbiased	Snx5
Fkbp1a	Unbiased	Unbiased	Unbiased	Unbiased	Unbiased	Unbiased	Unbiased	BL_biased	Unbiased	Unbiased	Unbiased	Unbiased	Unbiased	Unbiased	Unbiased	Unbiased	Unbiased	Unbiased	Unbiased	Unbiased	Unbiased	Unbiased	Unbiased	Unbiased	Unbiased	Unbiased	Unbiased	Unbiased	Unbiased	Unbiased	Unbiased	Unbiased	Unbiased	Unbiased	Unbiased	Unbiased	Unbiased	Unbiased	Unbiased	Unbiased	Unbiased	Unbiased	Unbiased	Unbiased	Unbiased	Unbiased	Fkbp1a
Sptssa	Unbiased	Unbiased	Unbiased	Unbiased	Unbiased	Unbiased	Unbiased	BL_biased	Unbiased	Unbiased	Unbiased	Unbiased	Unbiased	Unbiased	Unbiased	Unbiased	Unbiased	Unbiased	Unbiased	Unbiased	Unbiased	Unbiased	Unbiased	Unbiased	Unbiased	Unbiased	Unbiased	Unbiased	Unbiased	Unbiased	Unbiased	Unbiased	Unbiased	Unbiased	Unbiased	Unbiased	Unbiased	Unbiased	Unbiased	Unbiased	Unbiased	Unbiased	Unbiased	Unbiased	Unbiased	Unbiased	Sptssa
Mgl2	Unbiased	Unbiased	Unbiased	Unbiased	Unbiased	Unbiased	Unbiased	BL_biased	Unbiased	Unbiased	Unbiased	Unbiased	Unbiased	Unbiased	Unbiased	Unbiased	Unbiased	Unbiased	Unbiased	Unbiased	Unbiased	Unbiased	Unbiased	Unbiased	Unbiased	Unbiased	Unbiased	Unbiased	Unbiased	Unbiased	Unbiased	Unbiased	Unbiased	Unbiased	Unbiased	Unbiased	Unbiased	Unbiased	Unbiased	Unbiased	Unbiased	Unbiased	Unbiased	Unbiased	Unbiased	Unbiased	Mgl2
Cadm1	Unbiased	Unbiased	Unbiased	Unbiased	Unbiased	Unbiased	Unbiased	CR_biased	Unbiased	Unbiased	Unbiased	Unbiased	Unbiased	Unbiased	Unbiased	CR_biased	Unbiased	Unbiased	Unbiased	Unbiased	Unbiased	Unbiased	Unbiased	Unbiased	Unbiased	Unbiased	Unbiased	Unbiased	Unbiased	Unbiased	Unbiased	Unbiased	Unbiased	Unbiased	Unbiased	Unbiased	Unbiased	Unbiased	Unbiased	Unbiased	Unbiased	Unbiased	Unbiased	Unbiased	Unbiased	Unbiased	Cadm1
Map3k8	Unbiased	Unbiased	Unbiased	Unbiased	Unbiased	Unbiased	Unbiased	CR_biased	Unbiased	Unbiased	Unbiased	Unbiased	Unbiased	Unbiased	Unbiased	Unbiased	Unbiased	Unbiased	Unbiased	Unbiased	Unbiased	Unbiased	Unbiased	Unbiased	Unbiased	Unbiased	Unbiased	Unbiased	Unbiased	Unbiased	Unbiased	Unbiased	Unbiased	Unbiased	Unbiased	Unbiased	Unbiased	Unbiased	Unbiased	Unbiased	Unbiased	Unbiased	Unbiased	Unbiased	Unbiased	Unbiased	Map3k8
Fabp5	Unbiased	Unbiased	Unbiased	Unbiased	Unbiased	Unbiased	BL_biased	BL_biased	Unbiased	Unbiased	Unbiased	Unbiased	Unbiased	Unbiased	Unbiased	Unbiased	Unbiased	Unbiased	Unbiased	Unbiased	Unbiased	Unbiased	Unbiased	Unbiased	Unbiased	Unbiased	BL_biased	Unbiased	Unbiased	Unbiased	Unbiased	Unbiased	Unbiased	Unbiased	Unbiased	Unbiased	Unbiased	Unbiased	Unbiased	Unbiased	Unbiased	Unbiased	Unbiased	Unbiased	Unbiased	Unbiased	Fabp5
Ap2m1	Unbiased	Unbiased	Unbiased	Unbiased	Unbiased	Unbiased	Unbiased	BL_biased	Unbiased	Unbiased	Unbiased	Unbiased	Unbiased	Unbiased	Unbiased	Unbiased	Unbiased	Unbiased	Unbiased	Unbiased	Unbiased	Unbiased	Unbiased	Unbiased	Unbiased	Unbiased	Unbiased	Unbiased	Unbiased	Unbiased	Unbiased	Unbiased	Unbiased	Unbiased	Unbiased	Unbiased	Unbiased	Unbiased	Unbiased	Unbiased	Unbiased	Unbiased	Unbiased	Unbiased	Unbiased	Unbiased	Ap2m1
Wwp1	Unbiased	Unbiased	Unbiased	Unbiased	Unbiased	Unbiased	Unbiased	BL_biased	Unbiased	Unbiased	Unbiased	Unbiased	Unbiased	Unbiased	Unbiased	Unbiased	Unbiased	Unbiased	Unbiased	Unbiased	Unbiased	Unbiased	Unbiased	Unbiased	Unbiased	Unbiased	Unbiased	Unbiased	Unbiased	Unbiased	Unbiased	Unbiased	Unbiased	Unbiased	Unbiased	Unbiased	Unbiased	Unbiased	Unbiased	Unbiased	Unbiased	Unbiased	Unbiased	Unbiased	Unbiased	Unbiased	Wwp1
Cd300lb	Unbiased	Unbiased	Unbiased	Unbiased	Unbiased	Unbiased	Unbiased	BL_biased	Unbiased	Unbiased	Unbiased	Unbiased	Unbiased	Unbiased	Unbiased	Unbiased	Unbiased	Unbiased	Unbiased	Unbiased	Unbiased	Unbiased	Unbiased	Unbiased	Unbiased	Unbiased	Unbiased	Unbiased	Unbiased	Unbiased	Unbiased	Unbiased	Unbiased	Unbiased	Unbiased	Unbiased	Unbiased	Unbiased	Unbiased	Unbiased	Unbiased	Unbiased	Unbiased	Unbiased	Unbiased	Unbiased	Cd300lb
Adgre4	Unbiased	Unbiased	Unbiased	Unbiased	Unbiased	Unbiased	Unbiased	CR_biased	Unbiased	Unbiased	Unbiased	Unbiased	Unbiased	Unbiased	Unbiased	Unbiased	Unbiased	Unbiased	Unbiased	Unbiased	Unbiased	Unbiased	Unbiased	Unbiased	Unbiased	Unbiased	Unbiased	Unbiased	Unbiased	Unbiased	Unbiased	Unbiased	Unbiased	Unbiased	Unbiased	Unbiased	Unbiased	Unbiased	Unbiased	Unbiased	Unbiased	Unbiased	Unbiased	Unbiased	Unbiased	Unbiased	Adgre4
Gstp1	Unbiased	Unbiased	Unbiased	Unbiased	Unbiased	Unbiased	Unbiased	CR_biased	Unbiased	Unbiased	Unbiased	Unbiased	Unbiased	Unbiased	Unbiased	Unbiased	Unbiased	Unbiased	Unbiased	Unbiased	Unbiased	Unbiased	Unbiased	Unbiased	Unbiased	Unbiased	Unbiased	Unbiased	Unbiased	Unbiased	Unbiased	Unbiased	Unbiased	Unbiased	Unbiased	Unbiased	Unbiased	Unbiased	Unbiased	Unbiased	Unbiased	Unbiased	Unbiased	Unbiased	Unbiased	Unbiased	Gstp1
Gm15987	Unbiased	Unbiased	Unbiased	Unbiased	Unbiased	Unbiased	Unbiased	CR_biased	Unbiased	Unbiased	Unbiased	Unbiased	Unbiased	Unbiased	Unbiased	CR_biased	Unbiased	Unbiased	Unbiased	Unbiased	Unbiased	Unbiased	Unbiased	Unbiased	Unbiased	Unbiased	Unbiased	Unbiased	Unbiased	Unbiased	Unbiased	Unbiased	Unbiased	Unbiased	Unbiased	Unbiased	Unbiased	Unbiased	Unbiased	Unbiased	Unbiased	Unbiased	Unbiased	Unbiased	Unbiased	Unbiased	Gm15987
Maf	Unbiased	Unbiased	Unbiased	Unbiased	Unbiased	Unbiased	Unbiased	BL_biased	Unbiased	Unbiased	Unbiased	Unbiased	Unbiased	Unbiased	Unbiased	Unbiased	Unbiased	Unbiased	Unbiased	Unbiased	Unbiased	Unbiased	Unbiased	Unbiased	Unbiased	Unbiased	Unbiased	Unbiased	Unbiased	Unbiased	BL_biased	Unbiased	Unbiased	Unbiased	Unbiased	Unbiased	Unbiased	Unbiased	Unbiased	Unbiased	Unbiased	Unbiased	Unbiased	Unbiased	Unbiased	Unbiased	Maf
Nrros	Unbiased	Unbiased	Unbiased	Unbiased	Unbiased	Unbiased	Unbiased	BL_biased	Unbiased	Unbiased	Unbiased	Unbiased	Unbiased	Unbiased	Unbiased	Unbiased	Unbiased	Unbiased	Unbiased	Unbiased	Unbiased	Unbiased	Unbiased	Unbiased	Unbiased	Unbiased	Unbiased	Unbiased	Unbiased	Unbiased	Unbiased	Unbiased	Unbiased	Unbiased	Unbiased	Unbiased	Unbiased	Unbiased	Unbiased	Unbiased	Unbiased	Unbiased	Unbiased	Unbiased	Unbiased	Unbiased	Nrros
Rpl41	Unbiased	Unbiased	Unbiased	Unbiased	Unbiased	Unbiased	Unbiased	CR_biased	Unbiased	Unbiased	Unbiased	Unbiased	Unbiased	Unbiased	Unbiased	Unbiased	Unbiased	Unbiased	Unbiased	Unbiased	Unbiased	Unbiased	Unbiased	Unbiased	Unbiased	Unbiased	Unbiased	Unbiased	Unbiased	Unbiased	Unbiased	Unbiased	Unbiased	Unbiased	Unbiased	Unbiased	Unbiased	Unbiased	Unbiased	Unbiased	Unbiased	Unbiased	Unbiased	Unbiased	Unbiased	Unbiased	Rpl41
Cd53	Unbiased	Unbiased	Unbiased	Unbiased	Unbiased	Unbiased	Unbiased	CR_biased	CR_biased	Unbiased	Unbiased	Unbiased	Unbiased	Unbiased	Unbiased	Unbiased	Unbiased	Unbiased	Unbiased	Unbiased	Unbiased	Unbiased	Unbiased	Unbiased	Unbiased	Unbiased	Unbiased	Unbiased	Unbiased	Unbiased	Unbiased	Unbiased	Unbiased	Unbiased	Unbiased	Unbiased	Unbiased	Unbiased	Unbiased	Unbiased	Unbiased	Unbiased	Unbiased	Unbiased	Unbiased	Unbiased	Cd53
Txnip	BL_biased	Unbiased	Unbiased	Unbiased	BL_biased	Unbiased	BL_biased	CR_biased	Unbiased	Unbiased	Unbiased	Unbiased	Unbiased	Unbiased	Unbiased	Unbiased	Unbiased	Unbiased	BL_biased	Unbiased	Unbiased	Unbiased	Unbiased	Unbiased	BL_biased	Unbiased	Unbiased	Unbiased	BL_biased	Unbiased	BL_biased	Unbiased	Unbiased	Unbiased	Unbiased	Unbiased	Unbiased	Unbiased	Unbiased	Unbiased	Unbiased	Unbiased	Unbiased	Unbiased	Unbiased	Unbiased	Txnip
Fcrls	Unbiased	Unbiased	Unbiased	Unbiased	Unbiased	Unbiased	Unbiased	BL_biased	Unbiased	Unbiased	Unbiased	Unbiased	Unbiased	Unbiased	Unbiased	BL_biased	Unbiased	Unbiased	Unbiased	Unbiased	Unbiased	Unbiased	Unbiased	Unbiased	Unbiased	Unbiased	CR_biased	Unbiased	Unbiased	Unbiased	Unbiased	Unbiased	Unbiased	Unbiased	Unbiased	Unbiased	Unbiased	Unbiased	Unbiased	Unbiased	Unbiased	Unbiased	Unbiased	Unbiased	Unbiased	Unbiased	Fcrls
Myl12b	Unbiased	Unbiased	Unbiased	Unbiased	Unbiased	Unbiased	Unbiased	CR_biased	Unbiased	Unbiased	Unbiased	Unbiased	Unbiased	Unbiased	Unbiased	Unbiased	Unbiased	Unbiased	Unbiased	Unbiased	Unbiased	Unbiased	Unbiased	Unbiased	Unbiased	Unbiased	Unbiased	Unbiased	Unbiased	Unbiased	Unbiased	Unbiased	Unbiased	Unbiased	Unbiased	Unbiased	Unbiased	Unbiased	Unbiased	Unbiased	Unbiased	Unbiased	Unbiased	Unbiased	Unbiased	Unbiased	Myl12b
Atpif1	Unbiased	Unbiased	Unbiased	Unbiased	Unbiased	Unbiased	Unbiased	BL_biased	Unbiased	Unbiased	Unbiased	Unbiased	Unbiased	Unbiased	Unbiased	Unbiased	Unbiased	Unbiased	Unbiased	Unbiased	Unbiased	Unbiased	Unbiased	Unbiased	Unbiased	Unbiased	Unbiased	Unbiased	Unbiased	Unbiased	Unbiased	Unbiased	Unbiased	Unbiased	Unbiased	Unbiased	Unbiased	Unbiased	Unbiased	Unbiased	Unbiased	Unbiased	Unbiased	Unbiased	Unbiased	Unbiased	Atpif1
Klf10	Unbiased	Unbiased	Unbiased	Unbiased	Unbiased	Unbiased	Unbiased	CR_biased	Unbiased	Unbiased	Unbiased	Unbiased	Unbiased	Unbiased	Unbiased	Unbiased	Unbiased	Unbiased	Unbiased	Unbiased	Unbiased	Unbiased	Unbiased	Unbiased	Unbiased	Unbiased	Unbiased	Unbiased	Unbiased	Unbiased	Unbiased	Unbiased	Unbiased	Unbiased	Unbiased	Unbiased	Unbiased	Unbiased	Unbiased	Unbiased	Unbiased	Unbiased	Unbiased	Unbiased	Unbiased	Unbiased	Klf10
Ccnl1	Unbiased	Unbiased	Unbiased	Unbiased	CR_biased	Unbiased	Unbiased	CR_biased	Unbiased	Unbiased	Unbiased	CR_biased	Unbiased	Unbiased	Unbiased	Unbiased	Unbiased	Unbiased	Unbiased	Unbiased	Unbiased	CR_biased	Unbiased	CR_biased	Unbiased	Unbiased	Unbiased	Unbiased	Unbiased	Unbiased	Unbiased	Unbiased	Unbiased	Unbiased	Unbiased	Unbiased	Unbiased	Unbiased	Unbiased	Unbiased	Unbiased	Unbiased	Unbiased	Unbiased	Unbiased	Unbiased	Ccnl1
Mt2	CR_biased	Unbiased	Unbiased	Unbiased	CR_biased	Unbiased	Unbiased	BL_biased	Unbiased	Unbiased	Unbiased	Unbiased	Unbiased	Unbiased	Unbiased	Unbiased	Unbiased	Unbiased	Unbiased	Unbiased	Unbiased	Unbiased	Unbiased	Unbiased	Unbiased	Unbiased	Unbiased	Unbiased	Unbiased	Unbiased	Unbiased	Unbiased	Unbiased	Unbiased	Unbiased	Unbiased	CR_biased	Unbiased	Unbiased	Unbiased	Unbiased	Unbiased	Unbiased	Unbiased	Unbiased	Unbiased	Mt2
Aplp2	Unbiased	Unbiased	Unbiased	Unbiased	Unbiased	Unbiased	Unbiased	BL_biased	Unbiased	Unbiased	Unbiased	Unbiased	Unbiased	Unbiased	Unbiased	Unbiased	Unbiased	Unbiased	Unbiased	Unbiased	Unbiased	Unbiased	Unbiased	Unbiased	Unbiased	Unbiased	Unbiased	Unbiased	Unbiased	Unbiased	Unbiased	Unbiased	Unbiased	Unbiased	Unbiased	Unbiased	Unbiased	Unbiased	Unbiased	Unbiased	Unbiased	Unbiased	Unbiased	Unbiased	Unbiased	Unbiased	Aplp2
Cst3	Unbiased	Unbiased	Unbiased	Unbiased	CR_biased	Unbiased	Unbiased	CR_biased	Unbiased	Unbiased	Unbiased	Unbiased	Unbiased	Unbiased	Unbiased	Unbiased	Unbiased	Unbiased	CR_biased	Unbiased	Unbiased	Unbiased	Unbiased	Unbiased	Unbiased	Unbiased	Unbiased	Unbiased	CR_biased	Unbiased	CR_biased	Unbiased	Unbiased	Unbiased	Unbiased	Unbiased	CR_biased	Unbiased	Unbiased	Unbiased	Unbiased	Unbiased	Unbiased	Unbiased	Unbiased	Unbiased	Cst3
Rac2	Unbiased	Unbiased	Unbiased	Unbiased	Unbiased	Unbiased	Unbiased	CR_biased	Unbiased	Unbiased	Unbiased	Unbiased	Unbiased	Unbiased	Unbiased	CR_biased	Unbiased	Unbiased	Unbiased	Unbiased	Unbiased	Unbiased	Unbiased	Unbiased	Unbiased	Unbiased	Unbiased	Unbiased	Unbiased	Unbiased	Unbiased	Unbiased	Unbiased	Unbiased	Unbiased	Unbiased	CR_biased	Unbiased	Unbiased	Unbiased	Unbiased	Unbiased	Unbiased	Unbiased	Unbiased	Unbiased	Rac2
Zfp36l1	Unbiased	Unbiased	Unbiased	Unbiased	Unbiased	Unbiased	Unbiased	BL_biased	Unbiased	Unbiased	Unbiased	Unbiased	Unbiased	Unbiased	Unbiased	Unbiased	Unbiased	Unbiased	Unbiased	Unbiased	Unbiased	Unbiased	Unbiased	Unbiased	Unbiased	Unbiased	Unbiased	Unbiased	Unbiased	Unbiased	Unbiased	Unbiased	Unbiased	Unbiased	Unbiased	Unbiased	Unbiased	Unbiased	Unbiased	Unbiased	Unbiased	Unbiased	Unbiased	Unbiased	Unbiased	Unbiased	Zfp36l1
Txn1	Unbiased	Unbiased	Unbiased	Unbiased	Unbiased	Unbiased	Unbiased	CR_biased	Unbiased	Unbiased	Unbiased	Unbiased	Unbiased	Unbiased	Unbiased	Unbiased	Unbiased	Unbiased	Unbiased	Unbiased	Unbiased	Unbiased	Unbiased	Unbiased	Unbiased	Unbiased	Unbiased	Unbiased	Unbiased	Unbiased	Unbiased	Unbiased	Unbiased	Unbiased	Unbiased	Unbiased	Unbiased	Unbiased	Unbiased	Unbiased	Unbiased	Unbiased	Unbiased	Unbiased	Unbiased	Unbiased	Txn1
Swap70	Unbiased	Unbiased	Unbiased	Unbiased	Unbiased	Unbiased	Unbiased	CR_biased	Unbiased	Unbiased	Unbiased	Unbiased	Unbiased	Unbiased	Unbiased	Unbiased	Unbiased	Unbiased	Unbiased	Unbiased	Unbiased	Unbiased	Unbiased	Unbiased	Unbiased	Unbiased	Unbiased	Unbiased	Unbiased	Unbiased	Unbiased	Unbiased	Unbiased	Unbiased	Unbiased	Unbiased	Unbiased	Unbiased	Unbiased	Unbiased	Unbiased	Unbiased	Unbiased	Unbiased	Unbiased	Unbiased	Swap70
Ptpra	Unbiased	Unbiased	Unbiased	Unbiased	Unbiased	Unbiased	Unbiased	BL_biased	Unbiased	Unbiased	Unbiased	Unbiased	Unbiased	Unbiased	Unbiased	Unbiased	Unbiased	Unbiased	Unbiased	Unbiased	Unbiased	Unbiased	Unbiased	Unbiased	Unbiased	Unbiased	Unbiased	Unbiased	Unbiased	Unbiased	Unbiased	Unbiased	Unbiased	Unbiased	Unbiased	Unbiased	Unbiased	Unbiased	Unbiased	Unbiased	Unbiased	Unbiased	Unbiased	Unbiased	Unbiased	Unbiased	Ptpra
F13a1	Unbiased	Unbiased	Unbiased	Unbiased	Unbiased	Unbiased	Unbiased	BL_biased	Unbiased	Unbiased	Unbiased	Unbiased	Unbiased	Unbiased	Unbiased	Unbiased	Unbiased	Unbiased	Unbiased	Unbiased	Unbiased	Unbiased	Unbiased	Unbiased	Unbiased	Unbiased	Unbiased	Unbiased	Unbiased	Unbiased	Unbiased	Unbiased	Unbiased	Unbiased	Unbiased	Unbiased	Unbiased	Unbiased	Unbiased	Unbiased	Unbiased	Unbiased	Unbiased	Unbiased	Unbiased	Unbiased	F13a1
Cd81	CR_biased	Unbiased	CR_biased	Unbiased	Unbiased	Unbiased	CR_biased	BL_biased	Unbiased	Unbiased	CR_biased	Unbiased	Unbiased	Unbiased	CR_biased	Unbiased	Unbiased	Unbiased	CR_biased	Unbiased	CR_biased	Unbiased	Unbiased	Unbiased	Unbiased	Unbiased	CR_biased	Unbiased	CR_biased	Unbiased	Unbiased	Unbiased	Unbiased	Unbiased	Unbiased	Unbiased	Unbiased	Unbiased	Unbiased	Unbiased	Unbiased	Unbiased	Unbiased	Unbiased	Unbiased	Unbiased	Cd81
Cytip	Unbiased	Unbiased	Unbiased	Unbiased	Unbiased	Unbiased	Unbiased	CR_biased	Unbiased	Unbiased	BL_biased	Unbiased	Unbiased	Unbiased	Unbiased	Unbiased	Unbiased	Unbiased	Unbiased	Unbiased	Unbiased	Unbiased	Unbiased	Unbiased	Unbiased	Unbiased	Unbiased	Unbiased	Unbiased	Unbiased	Unbiased	Unbiased	Unbiased	Unbiased	Unbiased	Unbiased	Unbiased	Unbiased	Unbiased	Unbiased	Unbiased	Unbiased	Unbiased	Unbiased	Unbiased	Unbiased	Cytip
Tbxas1	Unbiased	Unbiased	Unbiased	Unbiased	Unbiased	Unbiased	Unbiased	BL_biased	Unbiased	Unbiased	Unbiased	Unbiased	Unbiased	Unbiased	Unbiased	Unbiased	Unbiased	Unbiased	Unbiased	Unbiased	Unbiased	Unbiased	Unbiased	Unbiased	Unbiased	Unbiased	Unbiased	Unbiased	Unbiased	Unbiased	Unbiased	Unbiased	Unbiased	Unbiased	Unbiased	Unbiased	Unbiased	Unbiased	Unbiased	Unbiased	Unbiased	Unbiased	Unbiased	Unbiased	Unbiased	Unbiased	Tbxas1
Cfp	CR_biased	Unbiased	Unbiased	Unbiased	Unbiased	Unbiased	Unbiased	BL_biased	Unbiased	Unbiased	Unbiased	Unbiased	Unbiased	Unbiased	Unbiased	BL_biased	Unbiased	Unbiased	Unbiased	Unbiased	Unbiased	Unbiased	Unbiased	Unbiased	Unbiased	Unbiased	Unbiased	Unbiased	Unbiased	Unbiased	Unbiased	Unbiased	Unbiased	Unbiased	Unbiased	Unbiased	Unbiased	Unbiased	Unbiased	Unbiased	Unbiased	Unbiased	Unbiased	Unbiased	Unbiased	Unbiased	Cfp
Tmem51	Unbiased	Unbiased	Unbiased	Unbiased	Unbiased	Unbiased	Unbiased	CR_biased	Unbiased	Unbiased	Unbiased	Unbiased	Unbiased	Unbiased	Unbiased	Unbiased	Unbiased	Unbiased	Unbiased	Unbiased	Unbiased	Unbiased	Unbiased	Unbiased	Unbiased	Unbiased	Unbiased	Unbiased	Unbiased	Unbiased	Unbiased	Unbiased	Unbiased	Unbiased	Unbiased	Unbiased	Unbiased	Unbiased	Unbiased	Unbiased	Unbiased	Unbiased	Unbiased	Unbiased	Unbiased	Unbiased	Tmem51
Ezr	Unbiased	Unbiased	Unbiased	Unbiased	Unbiased	Unbiased	Unbiased	CR_biased	Unbiased	Unbiased	Unbiased	Unbiased	Unbiased	Unbiased	Unbiased	CR_biased	Unbiased	Unbiased	Unbiased	Unbiased	Unbiased	Unbiased	Unbiased	Unbiased	Unbiased	Unbiased	Unbiased	Unbiased	Unbiased	Unbiased	Unbiased	Unbiased	Unbiased	Unbiased	Unbiased	Unbiased	Unbiased	Unbiased	Unbiased	Unbiased	Unbiased	Unbiased	Unbiased	Unbiased	Unbiased	Unbiased	Ezr
Lmo2	Unbiased	Unbiased	Unbiased	Unbiased	Unbiased	Unbiased	Unbiased	BL_biased	Unbiased	Unbiased	Unbiased	Unbiased	Unbiased	Unbiased	Unbiased	Unbiased	Unbiased	Unbiased	Unbiased	Unbiased	Unbiased	Unbiased	Unbiased	Unbiased	Unbiased	Unbiased	Unbiased	Unbiased	Unbiased	Unbiased	Unbiased	Unbiased	Unbiased	Unbiased	Unbiased	Unbiased	Unbiased	Unbiased	Unbiased	Unbiased	Unbiased	Unbiased	Unbiased	Unbiased	Unbiased	Unbiased	Lmo2
Pilrb2	Unbiased	Unbiased	Unbiased	Unbiased	Unbiased	Unbiased	Unbiased	CR_biased	Unbiased	Unbiased	Unbiased	Unbiased	Unbiased	Unbiased	Unbiased	Unbiased	Unbiased	Unbiased	Unbiased	Unbiased	Unbiased	Unbiased	Unbiased	Unbiased	Unbiased	Unbiased	Unbiased	Unbiased	Unbiased	Unbiased	Unbiased	Unbiased	Unbiased	Unbiased	Unbiased	Unbiased	Unbiased	Unbiased	Unbiased	Unbiased	Unbiased	Unbiased	Unbiased	Unbiased	Unbiased	Unbiased	Pilrb2
Rap1b	Unbiased	Unbiased	Unbiased	Unbiased	Unbiased	Unbiased	Unbiased	CR_biased	Unbiased	Unbiased	Unbiased	Unbiased	Unbiased	Unbiased	Unbiased	Unbiased	Unbiased	Unbiased	Unbiased	Unbiased	Unbiased	Unbiased	Unbiased	Unbiased	Unbiased	Unbiased	Unbiased	Unbiased	Unbiased	Unbiased	Unbiased	Unbiased	Unbiased	Unbiased	Unbiased	Unbiased	Unbiased	Unbiased	Unbiased	Unbiased	Unbiased	Unbiased	Unbiased	Unbiased	Unbiased	Unbiased	Rap1b
Rps6	Unbiased	Unbiased	CR_biased	Unbiased	CR_biased	Unbiased	CR_biased	CR_biased	Unbiased	Unbiased	CR_biased	Unbiased	Unbiased	Unbiased	CR_biased	Unbiased	Unbiased	Unbiased	CR_biased	BL_biased	CR_biased	Unbiased	CR_biased	Unbiased	CR_biased	Unbiased	Unbiased	Unbiased	CR_biased	Unbiased	CR_biased	Unbiased	Unbiased	Unbiased	Unbiased	Unbiased	CR_biased	Unbiased	Unbiased	Unbiased	Unbiased	Unbiased	Unbiased	Unbiased	Unbiased	Unbiased	Rps6
Akr1a1	Unbiased	Unbiased	Unbiased	Unbiased	Unbiased	Unbiased	Unbiased	BL_biased	Unbiased	Unbiased	Unbiased	Unbiased	Unbiased	Unbiased	Unbiased	Unbiased	Unbiased	Unbiased	Unbiased	Unbiased	Unbiased	Unbiased	Unbiased	Unbiased	Unbiased	Unbiased	Unbiased	Unbiased	Unbiased	Unbiased	Unbiased	Unbiased	Unbiased	Unbiased	Unbiased	Unbiased	Unbiased	Unbiased	Unbiased	Unbiased	Unbiased	Unbiased	Unbiased	Unbiased	Unbiased	Unbiased	Akr1a1
Cpa3	Unbiased	Unbiased	Unbiased	Unbiased	Unbiased	Unbiased	Unbiased	CR_biased	Unbiased	Unbiased	Unbiased	Unbiased	Unbiased	Unbiased	Unbiased	CR_biased	Unbiased	Unbiased	Unbiased	Unbiased	Unbiased	Unbiased	Unbiased	CR_biased	Unbiased	Unbiased	Unbiased	Unbiased	Unbiased	Unbiased	Unbiased	Unbiased	Unbiased	Unbiased	Unbiased	Unbiased	Unbiased	Unbiased	Unbiased	Unbiased	Unbiased	Unbiased	Unbiased	Unbiased	Unbiased	Unbiased	Cpa3
Pla2g7	Unbiased	Unbiased	Unbiased	Unbiased	Unbiased	Unbiased	Unbiased	BL_biased	Unbiased	Unbiased	Unbiased	Unbiased	Unbiased	Unbiased	Unbiased	Unbiased	Unbiased	Unbiased	Unbiased	Unbiased	Unbiased	Unbiased	Unbiased	Unbiased	Unbiased	Unbiased	Unbiased	Unbiased	Unbiased	Unbiased	Unbiased	Unbiased	Unbiased	Unbiased	Unbiased	Unbiased	Unbiased	Unbiased	Unbiased	Unbiased	Unbiased	Unbiased	Unbiased	Unbiased	Unbiased	Unbiased	Pla2g7
Zfp36l2	Unbiased	Unbiased	Unbiased	Unbiased	Unbiased	Unbiased	Unbiased	CR_biased	Unbiased	Unbiased	BL_biased	Unbiased	Unbiased	Unbiased	Unbiased	Unbiased	Unbiased	Unbiased	Unbiased	Unbiased	Unbiased	Unbiased	Unbiased	Unbiased	Unbiased	Unbiased	Unbiased	Unbiased	BL_biased	Unbiased	Unbiased	Unbiased	Unbiased	Unbiased	Unbiased	Unbiased	Unbiased	Unbiased	Unbiased	Unbiased	Unbiased	Unbiased	Unbiased	Unbiased	Unbiased	Unbiased	Zfp36l2
Anxa1	Unbiased	Unbiased	Unbiased	Unbiased	Unbiased	Unbiased	Unbiased	BL_biased	Unbiased	Unbiased	Unbiased	Unbiased	Unbiased	Unbiased	Unbiased	Unbiased	Unbiased	Unbiased	Unbiased	Unbiased	Unbiased	Unbiased	Unbiased	Unbiased	Unbiased	Unbiased	Unbiased	Unbiased	Unbiased	Unbiased	Unbiased	Unbiased	Unbiased	Unbiased	Unbiased	Unbiased	Unbiased	Unbiased	Unbiased	Unbiased	Unbiased	Unbiased	Unbiased	Unbiased	Unbiased	Unbiased	Anxa1
Cd83	CR_biased	Unbiased	Unbiased	Unbiased	Unbiased	Unbiased	CR_biased	BL_biased	Unbiased	Unbiased	Unbiased	Unbiased	Unbiased	Unbiased	Unbiased	Unbiased	Unbiased	Unbiased	Unbiased	Unbiased	Unbiased	Unbiased	Unbiased	Unbiased	Unbiased	Unbiased	CR_biased	Unbiased	CR_biased	Unbiased	Unbiased	Unbiased	Unbiased	Unbiased	Unbiased	Unbiased	CR_biased	Unbiased	Unbiased	Unbiased	Unbiased	Unbiased	Unbiased	Unbiased	Unbiased	Unbiased	Cd83
Pdcd1	Unbiased	Unbiased	Unbiased	Unbiased	Unbiased	Unbiased	Unbiased	CR_biased	Unbiased	Unbiased	Unbiased	Unbiased	Unbiased	Unbiased	Unbiased	CR_biased	Unbiased	Unbiased	Unbiased	Unbiased	Unbiased	Unbiased	Unbiased	Unbiased	Unbiased	Unbiased	Unbiased	Unbiased	Unbiased	Unbiased	Unbiased	Unbiased	Unbiased	Unbiased	Unbiased	Unbiased	Unbiased	Unbiased	Unbiased	Unbiased	Unbiased	Unbiased	Unbiased	Unbiased	Unbiased	Unbiased	Pdcd1
Taf4a	Unbiased	Unbiased	Unbiased	Unbiased	Unbiased	Unbiased	Unbiased	CR_biased	Unbiased	Unbiased	Unbiased	Unbiased	Unbiased	Unbiased	Unbiased	Unbiased	Unbiased	Unbiased	Unbiased	Unbiased	Unbiased	Unbiased	Unbiased	Unbiased	Unbiased	Unbiased	Unbiased	Unbiased	Unbiased	Unbiased	Unbiased	Unbiased	Unbiased	Unbiased	Unbiased	Unbiased	Unbiased	Unbiased	Unbiased	Unbiased	Unbiased	Unbiased	Unbiased	Unbiased	Unbiased	Unbiased	Taf4a
Gusb	Unbiased	Unbiased	Unbiased	Unbiased	Unbiased	Unbiased	Unbiased	BL_biased	Unbiased	Unbiased	Unbiased	Unbiased	Unbiased	Unbiased	Unbiased	Unbiased	Unbiased	Unbiased	Unbiased	Unbiased	Unbiased	Unbiased	Unbiased	Unbiased	Unbiased	Unbiased	CR_biased	Unbiased	Unbiased	Unbiased	Unbiased	Unbiased	Unbiased	Unbiased	Unbiased	Unbiased	Unbiased	Unbiased	Unbiased	Unbiased	Unbiased	Unbiased	Unbiased	Unbiased	Unbiased	Unbiased	Gusb
Fyn	Unbiased	Unbiased	Unbiased	Unbiased	Unbiased	Unbiased	Unbiased	CR_biased	Unbiased	Unbiased	Unbiased	Unbiased	Unbiased	Unbiased	Unbiased	Unbiased	Unbiased	Unbiased	Unbiased	Unbiased	Unbiased	Unbiased	Unbiased	Unbiased	Unbiased	Unbiased	Unbiased	Unbiased	Unbiased	Unbiased	Unbiased	Unbiased	Unbiased	Unbiased	Unbiased	Unbiased	Unbiased	Unbiased	Unbiased	Unbiased	Unbiased	Unbiased	Unbiased	Unbiased	Unbiased	Unbiased	Fyn
Tubb2a	Unbiased	Unbiased	Unbiased	Unbiased	Unbiased	Unbiased	Unbiased	BL_biased	Unbiased	Unbiased	Unbiased	Unbiased	Unbiased	Unbiased	Unbiased	BL_biased	Unbiased	Unbiased	Unbiased	Unbiased	Unbiased	Unbiased	Unbiased	Unbiased	Unbiased	Unbiased	Unbiased	Unbiased	Unbiased	Unbiased	Unbiased	Unbiased	Unbiased	Unbiased	Unbiased	Unbiased	Unbiased	Unbiased	Unbiased	Unbiased	Unbiased	Unbiased	Unbiased	Unbiased	Unbiased	Unbiased	Tubb2a
Taldo1	Unbiased	Unbiased	Unbiased	Unbiased	Unbiased	Unbiased	Unbiased	CR_biased	Unbiased	Unbiased	Unbiased	Unbiased	Unbiased	Unbiased	Unbiased	Unbiased	Unbiased	Unbiased	Unbiased	Unbiased	Unbiased	Unbiased	Unbiased	Unbiased	Unbiased	Unbiased	Unbiased	Unbiased	Unbiased	Unbiased	Unbiased	Unbiased	Unbiased	Unbiased	Unbiased	Unbiased	Unbiased	Unbiased	Unbiased	Unbiased	Unbiased	Unbiased	Unbiased	Unbiased	Unbiased	Unbiased	Taldo1
Batf	Unbiased	Unbiased	Unbiased	Unbiased	Unbiased	Unbiased	Unbiased	CR_biased	Unbiased	Unbiased	Unbiased	Unbiased	Unbiased	Unbiased	Unbiased	CR_biased	Unbiased	Unbiased	Unbiased	Unbiased	Unbiased	Unbiased	Unbiased	Unbiased	Unbiased	Unbiased	Unbiased	Unbiased	Unbiased	Unbiased	Unbiased	Unbiased	Unbiased	Unbiased	Unbiased	Unbiased	Unbiased	Unbiased	Unbiased	Unbiased	Unbiased	Unbiased	Unbiased	Unbiased	Unbiased	Unbiased	Batf
Sdhc	Unbiased	Unbiased	Unbiased	Unbiased	Unbiased	Unbiased	Unbiased	BL_biased	Unbiased	Unbiased	Unbiased	Unbiased	Unbiased	Unbiased	Unbiased	Unbiased	Unbiased	Unbiased	Unbiased	Unbiased	Unbiased	Unbiased	Unbiased	Unbiased	Unbiased	Unbiased	Unbiased	Unbiased	Unbiased	Unbiased	Unbiased	Unbiased	Unbiased	Unbiased	Unbiased	Unbiased	Unbiased	Unbiased	Unbiased	Unbiased	Unbiased	Unbiased	Unbiased	Unbiased	Unbiased	Unbiased	Sdhc
Atp5l	Unbiased	Unbiased	Unbiased	Unbiased	Unbiased	Unbiased	Unbiased	CR_biased	Unbiased	Unbiased	Unbiased	Unbiased	Unbiased	Unbiased	Unbiased	Unbiased	Unbiased	Unbiased	Unbiased	Unbiased	Unbiased	Unbiased	Unbiased	Unbiased	Unbiased	Unbiased	Unbiased	Unbiased	Unbiased	Unbiased	Unbiased	Unbiased	Unbiased	Unbiased	Unbiased	Unbiased	Unbiased	Unbiased	Unbiased	Unbiased	Unbiased	Unbiased	Unbiased	Unbiased	Unbiased	Unbiased	Atp5l
Ccdc88a	Unbiased	Unbiased	Unbiased	Unbiased	Unbiased	Unbiased	Unbiased	CR_biased	Unbiased	Unbiased	Unbiased	Unbiased	Unbiased	Unbiased	Unbiased	Unbiased	Unbiased	Unbiased	Unbiased	Unbiased	Unbiased	Unbiased	Unbiased	Unbiased	Unbiased	Unbiased	Unbiased	Unbiased	Unbiased	Unbiased	Unbiased	Unbiased	Unbiased	Unbiased	Unbiased	Unbiased	Unbiased	Unbiased	Unbiased	Unbiased	Unbiased	Unbiased	Unbiased	Unbiased	Unbiased	Unbiased	Ccdc88a
Lmnb1	Unbiased	Unbiased	Unbiased	Unbiased	Unbiased	Unbiased	Unbiased	CR_biased	Unbiased	Unbiased	Unbiased	Unbiased	Unbiased	Unbiased	Unbiased	Unbiased	Unbiased	Unbiased	Unbiased	Unbiased	Unbiased	Unbiased	Unbiased	Unbiased	Unbiased	Unbiased	Unbiased	Unbiased	Unbiased	Unbiased	Unbiased	Unbiased	Unbiased	Unbiased	Unbiased	Unbiased	Unbiased	Unbiased	Unbiased	Unbiased	Unbiased	Unbiased	Unbiased	Unbiased	Unbiased	Unbiased	Lmnb1
Zfp362	Unbiased	Unbiased	Unbiased	Unbiased	Unbiased	Unbiased	Unbiased	CR_biased	Unbiased	Unbiased	Unbiased	Unbiased	Unbiased	Unbiased	Unbiased	CR_biased	Unbiased	Unbiased	Unbiased	Unbiased	Unbiased	Unbiased	Unbiased	Unbiased	Unbiased	Unbiased	Unbiased	Unbiased	Unbiased	Unbiased	Unbiased	Unbiased	Unbiased	Unbiased	Unbiased	Unbiased	Unbiased	Unbiased	Unbiased	Unbiased	Unbiased	Unbiased	Unbiased	Unbiased	Unbiased	Unbiased	Zfp362
Cdkn1b	Unbiased	Unbiased	Unbiased	Unbiased	Unbiased	Unbiased	Unbiased	CR_biased	Unbiased	Unbiased	Unbiased	Unbiased	Unbiased	Unbiased	Unbiased	Unbiased	Unbiased	Unbiased	Unbiased	Unbiased	Unbiased	Unbiased	Unbiased	Unbiased	Unbiased	Unbiased	Unbiased	Unbiased	Unbiased	Unbiased	Unbiased	Unbiased	Unbiased	Unbiased	Unbiased	Unbiased	Unbiased	Unbiased	Unbiased	Unbiased	Unbiased	Unbiased	Unbiased	Unbiased	Unbiased	Unbiased	Cdkn1b
Pea15a	Unbiased	Unbiased	Unbiased	Unbiased	Unbiased	Unbiased	Unbiased	BL_biased	Unbiased	Unbiased	Unbiased	Unbiased	Unbiased	Unbiased	Unbiased	Unbiased	Unbiased	Unbiased	Unbiased	Unbiased	Unbiased	Unbiased	Unbiased	Unbiased	Unbiased	Unbiased	Unbiased	Unbiased	Unbiased	Unbiased	Unbiased	Unbiased	Unbiased	Unbiased	Unbiased	Unbiased	Unbiased	Unbiased	Unbiased	Unbiased	Unbiased	Unbiased	Unbiased	Unbiased	Unbiased	Unbiased	Pea15a
mt-Nd2	Unbiased	Unbiased	Unbiased	Unbiased	Unbiased	Unbiased	Unbiased	BL_biased	Unbiased	Unbiased	Unbiased	Unbiased	Unbiased	Unbiased	Unbiased	Unbiased	Unbiased	Unbiased	Unbiased	Unbiased	Unbiased	Unbiased	Unbiased	Unbiased	Unbiased	Unbiased	Unbiased	Unbiased	BL_biased	Unbiased	Unbiased	Unbiased	Unbiased	Unbiased	Unbiased	Unbiased	Unbiased	Unbiased	Unbiased	Unbiased	Unbiased	Unbiased	Unbiased	Unbiased	Unbiased	Unbiased	mt-Nd2
Atp6v0a1	Unbiased	Unbiased	Unbiased	Unbiased	Unbiased	Unbiased	Unbiased	BL_biased	Unbiased	Unbiased	Unbiased	Unbiased	Unbiased	Unbiased	Unbiased	Unbiased	Unbiased	Unbiased	Unbiased	Unbiased	Unbiased	Unbiased	Unbiased	Unbiased	Unbiased	Unbiased	Unbiased	Unbiased	Unbiased	Unbiased	Unbiased	Unbiased	Unbiased	Unbiased	Unbiased	Unbiased	Unbiased	Unbiased	Unbiased	Unbiased	Unbiased	Unbiased	Unbiased	Unbiased	Unbiased	Unbiased	Atp6v0a1
Blvrb	Unbiased	Unbiased	Unbiased	Unbiased	Unbiased	Unbiased	Unbiased	BL_biased	Unbiased	Unbiased	Unbiased	Unbiased	Unbiased	Unbiased	Unbiased	Unbiased	Unbiased	Unbiased	Unbiased	Unbiased	Unbiased	Unbiased	Unbiased	Unbiased	Unbiased	Unbiased	Unbiased	Unbiased	Unbiased	Unbiased	Unbiased	Unbiased	Unbiased	Unbiased	Unbiased	Unbiased	Unbiased	Unbiased	Unbiased	Unbiased	Unbiased	Unbiased	Unbiased	Unbiased	Unbiased	Unbiased	Blvrb
Psmb6	Unbiased	Unbiased	Unbiased	Unbiased	Unbiased	Unbiased	Unbiased	BL_biased	Unbiased	Unbiased	CR_biased	Unbiased	Unbiased	Unbiased	Unbiased	Unbiased	Unbiased	Unbiased	Unbiased	Unbiased	Unbiased	Unbiased	Unbiased	Unbiased	Unbiased	Unbiased	Unbiased	Unbiased	Unbiased	Unbiased	Unbiased	Unbiased	Unbiased	Unbiased	Unbiased	Unbiased	Unbiased	Unbiased	Unbiased	Unbiased	Unbiased	Unbiased	Unbiased	Unbiased	Unbiased	Unbiased	Psmb6
Apbb1ip	Unbiased	Unbiased	Unbiased	Unbiased	Unbiased	Unbiased	Unbiased	CR_biased	Unbiased	Unbiased	Unbiased	Unbiased	Unbiased	Unbiased	Unbiased	Unbiased	Unbiased	Unbiased	Unbiased	Unbiased	Unbiased	Unbiased	Unbiased	Unbiased	Unbiased	Unbiased	Unbiased	Unbiased	Unbiased	Unbiased	BL_biased	Unbiased	Unbiased	Unbiased	Unbiased	Unbiased	Unbiased	Unbiased	Unbiased	Unbiased	Unbiased	Unbiased	Unbiased	Unbiased	Unbiased	Unbiased	Apbb1ip
Gng12	Unbiased	Unbiased	Unbiased	Unbiased	Unbiased	Unbiased	Unbiased	BL_biased	Unbiased	Unbiased	Unbiased	Unbiased	Unbiased	Unbiased	Unbiased	Unbiased	Unbiased	Unbiased	Unbiased	Unbiased	Unbiased	Unbiased	Unbiased	Unbiased	Unbiased	Unbiased	Unbiased	Unbiased	Unbiased	Unbiased	Unbiased	Unbiased	Unbiased	Unbiased	Unbiased	Unbiased	Unbiased	Unbiased	Unbiased	Unbiased	Unbiased	Unbiased	Unbiased	Unbiased	Unbiased	Unbiased	Gng12
Lcp2	Unbiased	Unbiased	Unbiased	Unbiased	Unbiased	Unbiased	Unbiased	CR_biased	Unbiased	Unbiased	Unbiased	Unbiased	Unbiased	Unbiased	Unbiased	Unbiased	Unbiased	Unbiased	Unbiased	Unbiased	Unbiased	Unbiased	Unbiased	Unbiased	Unbiased	Unbiased	Unbiased	Unbiased	Unbiased	Unbiased	Unbiased	Unbiased	Unbiased	Unbiased	Unbiased	Unbiased	Unbiased	Unbiased	Unbiased	Unbiased	Unbiased	Unbiased	Unbiased	Unbiased	Unbiased	Unbiased	Lcp2
Bzw2	Unbiased	Unbiased	Unbiased	Unbiased	Unbiased	Unbiased	Unbiased	CR_biased	Unbiased	Unbiased	Unbiased	Unbiased	Unbiased	Unbiased	Unbiased	Unbiased	Unbiased	Unbiased	Unbiased	Unbiased	Unbiased	Unbiased	Unbiased	Unbiased	Unbiased	Unbiased	Unbiased	Unbiased	Unbiased	Unbiased	Unbiased	Unbiased	Unbiased	Unbiased	Unbiased	Unbiased	Unbiased	Unbiased	Unbiased	Unbiased	Unbiased	Unbiased	Unbiased	Unbiased	Unbiased	Unbiased	Bzw2
Anpep	Unbiased	Unbiased	Unbiased	Unbiased	Unbiased	Unbiased	Unbiased	BL_biased	Unbiased	Unbiased	Unbiased	Unbiased	Unbiased	Unbiased	Unbiased	Unbiased	Unbiased	Unbiased	Unbiased	Unbiased	Unbiased	Unbiased	Unbiased	Unbiased	Unbiased	Unbiased	Unbiased	Unbiased	Unbiased	Unbiased	Unbiased	Unbiased	Unbiased	Unbiased	Unbiased	Unbiased	Unbiased	Unbiased	Unbiased	Unbiased	Unbiased	Unbiased	Unbiased	Unbiased	Unbiased	Unbiased	Anpep
Igfbp4	Unbiased	Unbiased	Unbiased	Unbiased	Unbiased	Unbiased	Unbiased	BL_biased	Unbiased	Unbiased	Unbiased	Unbiased	Unbiased	Unbiased	Unbiased	Unbiased	Unbiased	Unbiased	Unbiased	Unbiased	Unbiased	Unbiased	Unbiased	Unbiased	Unbiased	Unbiased	Unbiased	Unbiased	Unbiased	Unbiased	Unbiased	Unbiased	Unbiased	Unbiased	Unbiased	Unbiased	Unbiased	Unbiased	Unbiased	Unbiased	Unbiased	Unbiased	Unbiased	Unbiased	Unbiased	Unbiased	Igfbp4
Ms4a6b	Unbiased	Unbiased	Unbiased	Unbiased	Unbiased	Unbiased	Unbiased	BL_biased	Unbiased	Unbiased	Unbiased	Unbiased	Unbiased	Unbiased	Unbiased	Unbiased	Unbiased	Unbiased	Unbiased	Unbiased	Unbiased	Unbiased	Unbiased	Unbiased	Unbiased	Unbiased	Unbiased	Unbiased	Unbiased	Unbiased	Unbiased	Unbiased	Unbiased	Unbiased	Unbiased	Unbiased	Unbiased	Unbiased	Unbiased	Unbiased	Unbiased	Unbiased	Unbiased	Unbiased	Unbiased	Unbiased	Ms4a6b
Txndc17	Unbiased	Unbiased	Unbiased	Unbiased	Unbiased	Unbiased	Unbiased	BL_biased	Unbiased	Unbiased	Unbiased	Unbiased	Unbiased	Unbiased	Unbiased	BL_biased	Unbiased	Unbiased	Unbiased	Unbiased	Unbiased	Unbiased	Unbiased	Unbiased	Unbiased	Unbiased	Unbiased	Unbiased	Unbiased	Unbiased	Unbiased	Unbiased	Unbiased	Unbiased	Unbiased	Unbiased	Unbiased	Unbiased	Unbiased	Unbiased	Unbiased	Unbiased	Unbiased	Unbiased	Unbiased	Unbiased	Txndc17
Traf1	Unbiased	Unbiased	Unbiased	Unbiased	Unbiased	Unbiased	Unbiased	CR_biased	Unbiased	Unbiased	Unbiased	Unbiased	Unbiased	Unbiased	Unbiased	Unbiased	Unbiased	Unbiased	Unbiased	Unbiased	Unbiased	Unbiased	Unbiased	Unbiased	Unbiased	Unbiased	Unbiased	Unbiased	Unbiased	Unbiased	Unbiased	Unbiased	Unbiased	Unbiased	Unbiased	Unbiased	Unbiased	Unbiased	Unbiased	Unbiased	Unbiased	Unbiased	Unbiased	Unbiased	Unbiased	Unbiased	Traf1
Card11	Unbiased	Unbiased	Unbiased	Unbiased	Unbiased	Unbiased	Unbiased	CR_biased	Unbiased	Unbiased	Unbiased	Unbiased	Unbiased	Unbiased	Unbiased	Unbiased	Unbiased	Unbiased	Unbiased	Unbiased	Unbiased	Unbiased	Unbiased	Unbiased	Unbiased	Unbiased	Unbiased	Unbiased	Unbiased	Unbiased	Unbiased	Unbiased	Unbiased	Unbiased	Unbiased	Unbiased	Unbiased	Unbiased	Unbiased	Unbiased	Unbiased	Unbiased	Unbiased	Unbiased	Unbiased	Unbiased	Card11
Bcl2l1	Unbiased	Unbiased	Unbiased	Unbiased	Unbiased	Unbiased	Unbiased	BL_biased	Unbiased	Unbiased	Unbiased	Unbiased	Unbiased	Unbiased	Unbiased	Unbiased	Unbiased	Unbiased	Unbiased	Unbiased	Unbiased	Unbiased	Unbiased	Unbiased	Unbiased	Unbiased	Unbiased	Unbiased	Unbiased	Unbiased	Unbiased	Unbiased	Unbiased	Unbiased	Unbiased	Unbiased	Unbiased	Unbiased	Unbiased	Unbiased	Unbiased	Unbiased	Unbiased	Unbiased	Unbiased	Unbiased	Bcl2l1
1810058I24Rik	Unbiased	Unbiased	Unbiased	Unbiased	Unbiased	Unbiased	Unbiased	BL_biased	Unbiased	Unbiased	Unbiased	Unbiased	Unbiased	Unbiased	Unbiased	Unbiased	Unbiased	Unbiased	Unbiased	Unbiased	Unbiased	Unbiased	Unbiased	Unbiased	Unbiased	Unbiased	Unbiased	Unbiased	Unbiased	Unbiased	Unbiased	Unbiased	Unbiased	Unbiased	Unbiased	Unbiased	Unbiased	Unbiased	Unbiased	Unbiased	Unbiased	Unbiased	Unbiased	Unbiased	Unbiased	Unbiased	1810058I24Rik
Fam49b	Unbiased	Unbiased	Unbiased	Unbiased	Unbiased	Unbiased	Unbiased	CR_biased	Unbiased	Unbiased	Unbiased	Unbiased	Unbiased	Unbiased	Unbiased	Unbiased	Unbiased	Unbiased	Unbiased	Unbiased	Unbiased	Unbiased	Unbiased	Unbiased	Unbiased	Unbiased	Unbiased	Unbiased	Unbiased	Unbiased	Unbiased	Unbiased	Unbiased	Unbiased	Unbiased	Unbiased	Unbiased	Unbiased	Unbiased	Unbiased	Unbiased	Unbiased	Unbiased	Unbiased	Unbiased	Unbiased	Fam49b
Klf9	Unbiased	Unbiased	Unbiased	Unbiased	Unbiased	Unbiased	Unbiased	BL_biased	Unbiased	Unbiased	Unbiased	Unbiased	Unbiased	Unbiased	Unbiased	Unbiased	Unbiased	Unbiased	Unbiased	Unbiased	Unbiased	Unbiased	Unbiased	Unbiased	Unbiased	Unbiased	Unbiased	Unbiased	Unbiased	Unbiased	Unbiased	Unbiased	Unbiased	Unbiased	Unbiased	Unbiased	Unbiased	Unbiased	Unbiased	Unbiased	Unbiased	Unbiased	Unbiased	Unbiased	Unbiased	Unbiased	Klf9
Agpat2	Unbiased	Unbiased	Unbiased	Unbiased	Unbiased	Unbiased	Unbiased	BL_biased	Unbiased	Unbiased	Unbiased	Unbiased	Unbiased	Unbiased	Unbiased	Unbiased	Unbiased	Unbiased	Unbiased	Unbiased	Unbiased	Unbiased	Unbiased	Unbiased	Unbiased	Unbiased	Unbiased	Unbiased	Unbiased	Unbiased	Unbiased	Unbiased	Unbiased	Unbiased	Unbiased	Unbiased	Unbiased	Unbiased	Unbiased	Unbiased	Unbiased	Unbiased	Unbiased	Unbiased	Unbiased	Unbiased	Agpat2
Ptger4	Unbiased	Unbiased	Unbiased	Unbiased	Unbiased	Unbiased	Unbiased	BL_biased	Unbiased	Unbiased	Unbiased	Unbiased	Unbiased	Unbiased	Unbiased	Unbiased	Unbiased	Unbiased	Unbiased	Unbiased	Unbiased	Unbiased	Unbiased	Unbiased	Unbiased	Unbiased	Unbiased	Unbiased	Unbiased	Unbiased	Unbiased	Unbiased	Unbiased	Unbiased	Unbiased	Unbiased	Unbiased	Unbiased	Unbiased	Unbiased	Unbiased	Unbiased	Unbiased	Unbiased	Unbiased	Unbiased	Ptger4
Arhgap10	Unbiased	Unbiased	Unbiased	Unbiased	Unbiased	Unbiased	Unbiased	BL_biased	Unbiased	Unbiased	Unbiased	Unbiased	Unbiased	Unbiased	Unbiased	Unbiased	Unbiased	Unbiased	Unbiased	Unbiased	Unbiased	Unbiased	Unbiased	Unbiased	Unbiased	Unbiased	Unbiased	Unbiased	Unbiased	Unbiased	Unbiased	Unbiased	Unbiased	Unbiased	Unbiased	Unbiased	Unbiased	Unbiased	Unbiased	Unbiased	Unbiased	Unbiased	Unbiased	Unbiased	Unbiased	Unbiased	Arhgap10
Adam8	Unbiased	Unbiased	Unbiased	Unbiased	Unbiased	Unbiased	Unbiased	BL_biased	Unbiased	Unbiased	Unbiased	Unbiased	Unbiased	Unbiased	Unbiased	Unbiased	Unbiased	Unbiased	Unbiased	Unbiased	Unbiased	Unbiased	Unbiased	Unbiased	Unbiased	Unbiased	Unbiased	Unbiased	Unbiased	Unbiased	Unbiased	Unbiased	Unbiased	Unbiased	Unbiased	Unbiased	Unbiased	Unbiased	Unbiased	Unbiased	Unbiased	Unbiased	Unbiased	Unbiased	Unbiased	Unbiased	Adam8
Ifnar1	Unbiased	Unbiased	Unbiased	Unbiased	Unbiased	Unbiased	Unbiased	BL_biased	Unbiased	Unbiased	Unbiased	Unbiased	Unbiased	Unbiased	Unbiased	Unbiased	Unbiased	Unbiased	Unbiased	Unbiased	Unbiased	Unbiased	Unbiased	Unbiased	Unbiased	Unbiased	Unbiased	Unbiased	Unbiased	Unbiased	Unbiased	Unbiased	Unbiased	Unbiased	Unbiased	Unbiased	Unbiased	Unbiased	Unbiased	Unbiased	Unbiased	Unbiased	Unbiased	Unbiased	Unbiased	Unbiased	Ifnar1
Il10ra	Unbiased	Unbiased	Unbiased	Unbiased	Unbiased	Unbiased	Unbiased	CR_biased	Unbiased	Unbiased	Unbiased	Unbiased	Unbiased	Unbiased	Unbiased	Unbiased	Unbiased	Unbiased	Unbiased	Unbiased	Unbiased	Unbiased	Unbiased	Unbiased	Unbiased	Unbiased	Unbiased	Unbiased	Unbiased	Unbiased	Unbiased	Unbiased	Unbiased	Unbiased	Unbiased	Unbiased	Unbiased	Unbiased	Unbiased	Unbiased	Unbiased	Unbiased	Unbiased	Unbiased	Unbiased	Unbiased	Il10ra
Hspb1	Unbiased	Unbiased	Unbiased	Unbiased	Unbiased	Unbiased	Unbiased	CR_biased	Unbiased	Unbiased	Unbiased	Unbiased	Unbiased	Unbiased	Unbiased	Unbiased	Unbiased	Unbiased	Unbiased	Unbiased	Unbiased	Unbiased	Unbiased	Unbiased	Unbiased	Unbiased	Unbiased	Unbiased	Unbiased	Unbiased	Unbiased	Unbiased	Unbiased	Unbiased	Unbiased	Unbiased	Unbiased	Unbiased	Unbiased	Unbiased	Unbiased	Unbiased	Unbiased	Unbiased	Unbiased	Unbiased	Hspb1
Ppp2ca	Unbiased	Unbiased	Unbiased	Unbiased	Unbiased	Unbiased	Unbiased	CR_biased	Unbiased	Unbiased	Unbiased	Unbiased	Unbiased	Unbiased	Unbiased	Unbiased	Unbiased	Unbiased	Unbiased	Unbiased	Unbiased	Unbiased	Unbiased	Unbiased	Unbiased	Unbiased	Unbiased	Unbiased	Unbiased	Unbiased	Unbiased	Unbiased	Unbiased	Unbiased	Unbiased	Unbiased	Unbiased	Unbiased	Unbiased	Unbiased	Unbiased	Unbiased	Unbiased	Unbiased	Unbiased	Unbiased	Ppp2ca
Rhoc	Unbiased	Unbiased	Unbiased	Unbiased	Unbiased	Unbiased	Unbiased	BL_biased	Unbiased	Unbiased	Unbiased	Unbiased	Unbiased	Unbiased	Unbiased	Unbiased	Unbiased	Unbiased	Unbiased	Unbiased	Unbiased	Unbiased	Unbiased	Unbiased	Unbiased	Unbiased	Unbiased	Unbiased	Unbiased	Unbiased	Unbiased	Unbiased	Unbiased	Unbiased	Unbiased	Unbiased	Unbiased	Unbiased	Unbiased	Unbiased	Unbiased	Unbiased	Unbiased	Unbiased	Unbiased	Unbiased	Rhoc
Smagp	Unbiased	Unbiased	Unbiased	Unbiased	Unbiased	Unbiased	Unbiased	CR_biased	Unbiased	Unbiased	Unbiased	Unbiased	Unbiased	Unbiased	Unbiased	Unbiased	Unbiased	Unbiased	Unbiased	Unbiased	Unbiased	Unbiased	Unbiased	Unbiased	Unbiased	Unbiased	Unbiased	Unbiased	Unbiased	Unbiased	Unbiased	Unbiased	Unbiased	Unbiased	Unbiased	Unbiased	Unbiased	Unbiased	Unbiased	Unbiased	Unbiased	Unbiased	Unbiased	Unbiased	Unbiased	Unbiased	Smagp
Grn	Unbiased	Unbiased	Unbiased	Unbiased	Unbiased	Unbiased	Unbiased	BL_biased	Unbiased	Unbiased	Unbiased	Unbiased	Unbiased	Unbiased	Unbiased	Unbiased	Unbiased	Unbiased	Unbiased	Unbiased	Unbiased	Unbiased	Unbiased	Unbiased	Unbiased	Unbiased	Unbiased	Unbiased	Unbiased	Unbiased	Unbiased	Unbiased	Unbiased	Unbiased	Unbiased	Unbiased	Unbiased	Unbiased	Unbiased	Unbiased	Unbiased	Unbiased	Unbiased	Unbiased	Unbiased	Unbiased	Grn
Pepd	Unbiased	Unbiased	Unbiased	Unbiased	Unbiased	Unbiased	Unbiased	BL_biased	Unbiased	Unbiased	Unbiased	Unbiased	Unbiased	Unbiased	Unbiased	Unbiased	Unbiased	Unbiased	Unbiased	Unbiased	Unbiased	Unbiased	Unbiased	Unbiased	Unbiased	Unbiased	Unbiased	Unbiased	Unbiased	Unbiased	Unbiased	Unbiased	Unbiased	Unbiased	Unbiased	Unbiased	Unbiased	Unbiased	Unbiased	Unbiased	Unbiased	Unbiased	Unbiased	Unbiased	Unbiased	Unbiased	Pepd
Tnip1	Unbiased	Unbiased	Unbiased	Unbiased	Unbiased	Unbiased	Unbiased	CR_biased	Unbiased	Unbiased	Unbiased	Unbiased	Unbiased	Unbiased	Unbiased	Unbiased	Unbiased	Unbiased	Unbiased	Unbiased	Unbiased	Unbiased	Unbiased	Unbiased	Unbiased	Unbiased	Unbiased	Unbiased	Unbiased	Unbiased	Unbiased	Unbiased	Unbiased	Unbiased	Unbiased	Unbiased	Unbiased	Unbiased	Unbiased	Unbiased	Unbiased	Unbiased	Unbiased	Unbiased	Unbiased	Unbiased	Tnip1
Pianp	Unbiased	Unbiased	Unbiased	Unbiased	Unbiased	Unbiased	Unbiased	BL_biased	Unbiased	Unbiased	Unbiased	Unbiased	Unbiased	Unbiased	Unbiased	Unbiased	Unbiased	Unbiased	Unbiased	Unbiased	Unbiased	Unbiased	Unbiased	Unbiased	Unbiased	Unbiased	Unbiased	Unbiased	Unbiased	Unbiased	Unbiased	Unbiased	Unbiased	Unbiased	Unbiased	Unbiased	Unbiased	Unbiased	Unbiased	Unbiased	Unbiased	Unbiased	Unbiased	Unbiased	Unbiased	Unbiased	Pianp
Sgms1	Unbiased	Unbiased	Unbiased	Unbiased	Unbiased	Unbiased	Unbiased	BL_biased	Unbiased	Unbiased	Unbiased	Unbiased	Unbiased	Unbiased	Unbiased	Unbiased	Unbiased	Unbiased	Unbiased	Unbiased	Unbiased	Unbiased	Unbiased	Unbiased	Unbiased	Unbiased	Unbiased	Unbiased	Unbiased	Unbiased	Unbiased	Unbiased	Unbiased	Unbiased	Unbiased	Unbiased	Unbiased	Unbiased	Unbiased	Unbiased	Unbiased	Unbiased	Unbiased	Unbiased	Unbiased	Unbiased	Sgms1
Rpl12	BL_biased	Unbiased	BL_biased	Unbiased	BL_biased	Unbiased	BL_biased	BL_biased	BL_biased	Unbiased	BL_biased	Unbiased	Unbiased	Unbiased	BL_biased	Unbiased	Unbiased	Unbiased	BL_biased	BL_biased	BL_biased	BL_biased	BL_biased	BL_biased	BL_biased	Unbiased	BL_biased	BL_biased	BL_biased	BL_biased	BL_biased	Unbiased	Unbiased	Unbiased	Unbiased	Unbiased	Unbiased	Unbiased	Unbiased	Unbiased	Unbiased	Unbiased	Unbiased	Unbiased	Unbiased	Unbiased	Rpl12
Gm5150	Unbiased	Unbiased	Unbiased	Unbiased	Unbiased	Unbiased	Unbiased	CR_biased	Unbiased	Unbiased	Unbiased	Unbiased	Unbiased	Unbiased	Unbiased	Unbiased	Unbiased	Unbiased	Unbiased	Unbiased	Unbiased	Unbiased	Unbiased	Unbiased	Unbiased	Unbiased	Unbiased	Unbiased	Unbiased	Unbiased	Unbiased	Unbiased	Unbiased	Unbiased	Unbiased	Unbiased	Unbiased	Unbiased	Unbiased	Unbiased	Unbiased	Unbiased	Unbiased	Unbiased	Unbiased	Unbiased	Gm5150
Jund	CR_biased	Unbiased	Unbiased	Unbiased	CR_biased	Unbiased	Unbiased	BL_biased	Unbiased	Unbiased	Unbiased	Unbiased	Unbiased	Unbiased	Unbiased	Unbiased	Unbiased	Unbiased	Unbiased	Unbiased	Unbiased	Unbiased	Unbiased	Unbiased	Unbiased	Unbiased	Unbiased	Unbiased	Unbiased	Unbiased	Unbiased	Unbiased	Unbiased	Unbiased	Unbiased	Unbiased	Unbiased	Unbiased	Unbiased	Unbiased	Unbiased	Unbiased	Unbiased	Unbiased	Unbiased	Unbiased	Jund
Tpm4	Unbiased	Unbiased	Unbiased	Unbiased	Unbiased	Unbiased	Unbiased	BL_biased	Unbiased	Unbiased	Unbiased	Unbiased	Unbiased	Unbiased	Unbiased	Unbiased	Unbiased	Unbiased	Unbiased	Unbiased	Unbiased	Unbiased	Unbiased	Unbiased	Unbiased	Unbiased	Unbiased	Unbiased	Unbiased	Unbiased	Unbiased	Unbiased	Unbiased	Unbiased	Unbiased	Unbiased	Unbiased	Unbiased	Unbiased	Unbiased	Unbiased	Unbiased	Unbiased	Unbiased	Unbiased	Unbiased	Tpm4
Arf5	Unbiased	Unbiased	Unbiased	Unbiased	Unbiased	Unbiased	Unbiased	BL_biased	Unbiased	Unbiased	Unbiased	Unbiased	Unbiased	Unbiased	Unbiased	Unbiased	Unbiased	Unbiased	Unbiased	Unbiased	Unbiased	Unbiased	Unbiased	Unbiased	Unbiased	Unbiased	Unbiased	Unbiased	Unbiased	Unbiased	Unbiased	Unbiased	Unbiased	Unbiased	Unbiased	Unbiased	Unbiased	Unbiased	Unbiased	Unbiased	Unbiased	Unbiased	Unbiased	Unbiased	Unbiased	Unbiased	Arf5
Dpysl3	Unbiased	Unbiased	Unbiased	Unbiased	Unbiased	Unbiased	Unbiased	CR_biased	Unbiased	Unbiased	Unbiased	Unbiased	Unbiased	Unbiased	Unbiased	CR_biased	Unbiased	Unbiased	Unbiased	Unbiased	Unbiased	Unbiased	Unbiased	Unbiased	Unbiased	Unbiased	Unbiased	Unbiased	Unbiased	Unbiased	Unbiased	Unbiased	Unbiased	Unbiased	Unbiased	Unbiased	Unbiased	Unbiased	Unbiased	Unbiased	Unbiased	Unbiased	Unbiased	Unbiased	Unbiased	Unbiased	Dpysl3
Atp6v1g1	Unbiased	Unbiased	Unbiased	Unbiased	Unbiased	Unbiased	Unbiased	BL_biased	Unbiased	Unbiased	Unbiased	Unbiased	Unbiased	Unbiased	Unbiased	Unbiased	Unbiased	Unbiased	Unbiased	Unbiased	Unbiased	Unbiased	Unbiased	Unbiased	Unbiased	Unbiased	Unbiased	Unbiased	Unbiased	Unbiased	Unbiased	Unbiased	Unbiased	Unbiased	Unbiased	Unbiased	Unbiased	Unbiased	Unbiased	Unbiased	Unbiased	Unbiased	Unbiased	Unbiased	Unbiased	Unbiased	Atp6v1g1
Zbtb4	Unbiased	Unbiased	Unbiased	Unbiased	Unbiased	Unbiased	Unbiased	CR_biased	Unbiased	Unbiased	Unbiased	Unbiased	Unbiased	Unbiased	Unbiased	Unbiased	Unbiased	Unbiased	Unbiased	Unbiased	Unbiased	Unbiased	Unbiased	Unbiased	Unbiased	Unbiased	Unbiased	Unbiased	Unbiased	Unbiased	Unbiased	Unbiased	Unbiased	Unbiased	Unbiased	Unbiased	Unbiased	Unbiased	Unbiased	Unbiased	Unbiased	Unbiased	Unbiased	Unbiased	Unbiased	Unbiased	Zbtb4
Tmem147	Unbiased	Unbiased	Unbiased	Unbiased	Unbiased	Unbiased	Unbiased	BL_biased	Unbiased	Unbiased	Unbiased	Unbiased	Unbiased	Unbiased	Unbiased	Unbiased	Unbiased	Unbiased	Unbiased	Unbiased	Unbiased	Unbiased	Unbiased	Unbiased	Unbiased	Unbiased	Unbiased	Unbiased	Unbiased	Unbiased	Unbiased	Unbiased	Unbiased	Unbiased	Unbiased	Unbiased	Unbiased	Unbiased	Unbiased	Unbiased	Unbiased	Unbiased	Unbiased	Unbiased	Unbiased	Unbiased	Tmem147
Ywhab	Unbiased	Unbiased	Unbiased	Unbiased	Unbiased	Unbiased	Unbiased	CR_biased	Unbiased	Unbiased	Unbiased	Unbiased	Unbiased	Unbiased	Unbiased	Unbiased	Unbiased	Unbiased	Unbiased	Unbiased	Unbiased	Unbiased	Unbiased	Unbiased	Unbiased	Unbiased	Unbiased	Unbiased	Unbiased	Unbiased	Unbiased	Unbiased	Unbiased	Unbiased	Unbiased	Unbiased	Unbiased	Unbiased	Unbiased	Unbiased	Unbiased	Unbiased	Unbiased	Unbiased	Unbiased	Unbiased	Ywhab
Cd40	Unbiased	Unbiased	Unbiased	Unbiased	Unbiased	Unbiased	Unbiased	BL_biased	Unbiased	Unbiased	Unbiased	Unbiased	Unbiased	Unbiased	Unbiased	Unbiased	Unbiased	Unbiased	Unbiased	Unbiased	Unbiased	Unbiased	Unbiased	Unbiased	Unbiased	Unbiased	Unbiased	Unbiased	Unbiased	Unbiased	Unbiased	Unbiased	Unbiased	Unbiased	Unbiased	Unbiased	Unbiased	Unbiased	Unbiased	Unbiased	Unbiased	Unbiased	Unbiased	Unbiased	Unbiased	Unbiased	Cd40
Tpp1	Unbiased	Unbiased	Unbiased	Unbiased	Unbiased	Unbiased	Unbiased	BL_biased	Unbiased	Unbiased	Unbiased	Unbiased	Unbiased	Unbiased	Unbiased	Unbiased	Unbiased	Unbiased	Unbiased	Unbiased	Unbiased	Unbiased	Unbiased	Unbiased	Unbiased	Unbiased	Unbiased	Unbiased	Unbiased	Unbiased	Unbiased	Unbiased	Unbiased	Unbiased	Unbiased	Unbiased	Unbiased	Unbiased	Unbiased	Unbiased	Unbiased	Unbiased	Unbiased	Unbiased	Unbiased	Unbiased	Tpp1
Gsto1	Unbiased	Unbiased	Unbiased	Unbiased	Unbiased	Unbiased	Unbiased	CR_biased	Unbiased	Unbiased	Unbiased	Unbiased	Unbiased	Unbiased	Unbiased	Unbiased	Unbiased	Unbiased	Unbiased	Unbiased	Unbiased	Unbiased	Unbiased	Unbiased	Unbiased	Unbiased	Unbiased	Unbiased	Unbiased	Unbiased	Unbiased	Unbiased	Unbiased	Unbiased	Unbiased	Unbiased	Unbiased	Unbiased	Unbiased	Unbiased	Unbiased	Unbiased	Unbiased	Unbiased	Unbiased	Unbiased	Gsto1
Stab1	Unbiased	Unbiased	Unbiased	Unbiased	Unbiased	Unbiased	Unbiased	BL_biased	Unbiased	Unbiased	Unbiased	Unbiased	Unbiased	Unbiased	Unbiased	Unbiased	Unbiased	Unbiased	Unbiased	Unbiased	Unbiased	Unbiased	Unbiased	Unbiased	Unbiased	Unbiased	Unbiased	Unbiased	Unbiased	Unbiased	Unbiased	Unbiased	Unbiased	Unbiased	Unbiased	Unbiased	Unbiased	Unbiased	Unbiased	Unbiased	Unbiased	Unbiased	Unbiased	Unbiased	Unbiased	Unbiased	Stab1
Stk24	Unbiased	Unbiased	Unbiased	Unbiased	Unbiased	Unbiased	Unbiased	CR_biased	Unbiased	Unbiased	Unbiased	Unbiased	Unbiased	Unbiased	Unbiased	Unbiased	Unbiased	Unbiased	Unbiased	Unbiased	Unbiased	Unbiased	Unbiased	Unbiased	Unbiased	Unbiased	Unbiased	Unbiased	Unbiased	Unbiased	Unbiased	Unbiased	Unbiased	Unbiased	Unbiased	Unbiased	Unbiased	Unbiased	Unbiased	Unbiased	Unbiased	Unbiased	Unbiased	Unbiased	Unbiased	Unbiased	Stk24
Nrip1	Unbiased	Unbiased	Unbiased	Unbiased	Unbiased	Unbiased	Unbiased	CR_biased	Unbiased	Unbiased	Unbiased	Unbiased	Unbiased	Unbiased	Unbiased	Unbiased	Unbiased	Unbiased	Unbiased	Unbiased	Unbiased	Unbiased	Unbiased	Unbiased	Unbiased	Unbiased	Unbiased	Unbiased	Unbiased	Unbiased	Unbiased	Unbiased	Unbiased	Unbiased	Unbiased	Unbiased	Unbiased	Unbiased	Unbiased	Unbiased	Unbiased	Unbiased	Unbiased	Unbiased	Unbiased	Unbiased	Nrip1
Spn	Unbiased	Unbiased	Unbiased	Unbiased	Unbiased	Unbiased	Unbiased	CR_biased	Unbiased	Unbiased	Unbiased	Unbiased	Unbiased	Unbiased	Unbiased	Unbiased	Unbiased	Unbiased	Unbiased	Unbiased	Unbiased	Unbiased	Unbiased	Unbiased	Unbiased	Unbiased	Unbiased	Unbiased	Unbiased	Unbiased	Unbiased	Unbiased	Unbiased	Unbiased	Unbiased	Unbiased	Unbiased	Unbiased	Unbiased	Unbiased	Unbiased	Unbiased	Unbiased	Unbiased	Unbiased	Unbiased	Spn
Rasa1	Unbiased	Unbiased	Unbiased	Unbiased	Unbiased	Unbiased	Unbiased	BL_biased	Unbiased	Unbiased	Unbiased	Unbiased	Unbiased	Unbiased	Unbiased	Unbiased	Unbiased	Unbiased	Unbiased	Unbiased	Unbiased	Unbiased	Unbiased	Unbiased	Unbiased	Unbiased	Unbiased	Unbiased	Unbiased	Unbiased	Unbiased	Unbiased	Unbiased	Unbiased	Unbiased	Unbiased	Unbiased	Unbiased	Unbiased	Unbiased	Unbiased	Unbiased	Unbiased	Unbiased	Unbiased	Unbiased	Rasa1
Nuak2	Unbiased	Unbiased	Unbiased	Unbiased	Unbiased	Unbiased	Unbiased	CR_biased	Unbiased	Unbiased	Unbiased	Unbiased	Unbiased	Unbiased	Unbiased	Unbiased	Unbiased	Unbiased	Unbiased	Unbiased	Unbiased	Unbiased	Unbiased	Unbiased	Unbiased	Unbiased	Unbiased	Unbiased	Unbiased	Unbiased	Unbiased	Unbiased	Unbiased	Unbiased	Unbiased	Unbiased	Unbiased	Unbiased	Unbiased	Unbiased	Unbiased	Unbiased	Unbiased	Unbiased	Unbiased	Unbiased	Nuak2
Sfr1	Unbiased	Unbiased	Unbiased	Unbiased	Unbiased	Unbiased	Unbiased	CR_biased	Unbiased	Unbiased	Unbiased	Unbiased	Unbiased	Unbiased	Unbiased	Unbiased	Unbiased	Unbiased	Unbiased	Unbiased	Unbiased	Unbiased	Unbiased	Unbiased	Unbiased	Unbiased	Unbiased	Unbiased	Unbiased	Unbiased	Unbiased	Unbiased	Unbiased	Unbiased	Unbiased	Unbiased	Unbiased	Unbiased	Unbiased	Unbiased	Unbiased	Unbiased	Unbiased	Unbiased	Unbiased	Unbiased	Sfr1
Plxdc2	Unbiased	Unbiased	Unbiased	Unbiased	Unbiased	Unbiased	Unbiased	BL_biased	Unbiased	Unbiased	Unbiased	Unbiased	Unbiased	Unbiased	Unbiased	Unbiased	Unbiased	Unbiased	Unbiased	Unbiased	Unbiased	Unbiased	Unbiased	Unbiased	Unbiased	Unbiased	Unbiased	Unbiased	Unbiased	Unbiased	Unbiased	Unbiased	Unbiased	Unbiased	Unbiased	Unbiased	Unbiased	Unbiased	Unbiased	Unbiased	Unbiased	Unbiased	Unbiased	Unbiased	Unbiased	Unbiased	Plxdc2
Hmox1	Unbiased	Unbiased	Unbiased	Unbiased	Unbiased	Unbiased	Unbiased	BL_biased	Unbiased	Unbiased	Unbiased	Unbiased	Unbiased	Unbiased	Unbiased	Unbiased	Unbiased	Unbiased	Unbiased	Unbiased	Unbiased	Unbiased	Unbiased	Unbiased	Unbiased	Unbiased	Unbiased	Unbiased	Unbiased	Unbiased	Unbiased	Unbiased	Unbiased	Unbiased	Unbiased	Unbiased	Unbiased	Unbiased	Unbiased	Unbiased	Unbiased	Unbiased	Unbiased	Unbiased	Unbiased	Unbiased	Hmox1
Klf6	Unbiased	Unbiased	Unbiased	Unbiased	Unbiased	Unbiased	Unbiased	BL_biased	Unbiased	Unbiased	Unbiased	Unbiased	Unbiased	Unbiased	Unbiased	BL_biased	Unbiased	Unbiased	Unbiased	Unbiased	Unbiased	Unbiased	Unbiased	Unbiased	Unbiased	Unbiased	Unbiased	Unbiased	Unbiased	Unbiased	Unbiased	Unbiased	Unbiased	Unbiased	Unbiased	Unbiased	Unbiased	Unbiased	Unbiased	Unbiased	Unbiased	Unbiased	Unbiased	Unbiased	Unbiased	Unbiased	Klf6
Lyn	Unbiased	Unbiased	BL_biased	Unbiased	Unbiased	Unbiased	BL_biased	CR_biased	BL_biased	Unbiased	BL_biased	Unbiased	Unbiased	Unbiased	Unbiased	CR_biased	Unbiased	Unbiased	Unbiased	Unbiased	Unbiased	Unbiased	Unbiased	Unbiased	Unbiased	Unbiased	Unbiased	Unbiased	Unbiased	Unbiased	Unbiased	Unbiased	Unbiased	Unbiased	Unbiased	Unbiased	Unbiased	Unbiased	Unbiased	Unbiased	Unbiased	Unbiased	Unbiased	Unbiased	Unbiased	Unbiased	Lyn
Tpd52	Unbiased	Unbiased	Unbiased	Unbiased	Unbiased	Unbiased	Unbiased	CR_biased	Unbiased	Unbiased	Unbiased	Unbiased	Unbiased	Unbiased	Unbiased	Unbiased	Unbiased	Unbiased	Unbiased	Unbiased	Unbiased	Unbiased	Unbiased	Unbiased	Unbiased	Unbiased	Unbiased	Unbiased	Unbiased	Unbiased	Unbiased	Unbiased	Unbiased	Unbiased	Unbiased	Unbiased	Unbiased	Unbiased	Unbiased	Unbiased	Unbiased	Unbiased	Unbiased	Unbiased	Unbiased	Unbiased	Tpd52
Pld3	Unbiased	Unbiased	Unbiased	Unbiased	Unbiased	Unbiased	Unbiased	BL_biased	Unbiased	Unbiased	Unbiased	Unbiased	Unbiased	Unbiased	Unbiased	Unbiased	Unbiased	Unbiased	Unbiased	Unbiased	Unbiased	Unbiased	Unbiased	Unbiased	Unbiased	Unbiased	Unbiased	Unbiased	Unbiased	Unbiased	Unbiased	Unbiased	Unbiased	Unbiased	Unbiased	Unbiased	Unbiased	Unbiased	Unbiased	Unbiased	Unbiased	Unbiased	Unbiased	Unbiased	Unbiased	Unbiased	Pld3
Polr2a	Unbiased	Unbiased	Unbiased	Unbiased	Unbiased	Unbiased	Unbiased	CR_biased	Unbiased	Unbiased	Unbiased	Unbiased	Unbiased	Unbiased	Unbiased	Unbiased	Unbiased	Unbiased	Unbiased	Unbiased	Unbiased	Unbiased	Unbiased	Unbiased	Unbiased	Unbiased	Unbiased	Unbiased	Unbiased	Unbiased	Unbiased	Unbiased	Unbiased	Unbiased	Unbiased	Unbiased	Unbiased	Unbiased	Unbiased	Unbiased	Unbiased	Unbiased	Unbiased	Unbiased	Unbiased	Unbiased	Polr2a
Naaa	Unbiased	Unbiased	Unbiased	Unbiased	Unbiased	Unbiased	Unbiased	BL_biased	Unbiased	Unbiased	Unbiased	Unbiased	Unbiased	Unbiased	Unbiased	Unbiased	Unbiased	Unbiased	Unbiased	Unbiased	Unbiased	Unbiased	Unbiased	Unbiased	Unbiased	Unbiased	Unbiased	Unbiased	Unbiased	Unbiased	Unbiased	Unbiased	Unbiased	Unbiased	Unbiased	Unbiased	Unbiased	Unbiased	Unbiased	Unbiased	Unbiased	Unbiased	Unbiased	Unbiased	Unbiased	Unbiased	Naaa
Lamp2	Unbiased	Unbiased	Unbiased	Unbiased	Unbiased	Unbiased	Unbiased	BL_biased	Unbiased	Unbiased	Unbiased	Unbiased	Unbiased	Unbiased	Unbiased	Unbiased	Unbiased	Unbiased	Unbiased	Unbiased	Unbiased	Unbiased	Unbiased	Unbiased	Unbiased	Unbiased	Unbiased	Unbiased	Unbiased	Unbiased	Unbiased	Unbiased	Unbiased	Unbiased	Unbiased	Unbiased	Unbiased	Unbiased	Unbiased	Unbiased	Unbiased	Unbiased	Unbiased	Unbiased	Unbiased	Unbiased	Lamp2
Pex13	Unbiased	Unbiased	Unbiased	Unbiased	Unbiased	Unbiased	Unbiased	BL_biased	Unbiased	Unbiased	Unbiased	Unbiased	Unbiased	Unbiased	Unbiased	Unbiased	Unbiased	Unbiased	Unbiased	Unbiased	Unbiased	Unbiased	Unbiased	Unbiased	Unbiased	Unbiased	Unbiased	Unbiased	Unbiased	Unbiased	Unbiased	Unbiased	Unbiased	Unbiased	Unbiased	Unbiased	Unbiased	Unbiased	Unbiased	Unbiased	Unbiased	Unbiased	Unbiased	Unbiased	Unbiased	Unbiased	Pex13
Gpr65	Unbiased	Unbiased	Unbiased	Unbiased	Unbiased	Unbiased	Unbiased	BL_biased	Unbiased	Unbiased	Unbiased	Unbiased	Unbiased	Unbiased	Unbiased	Unbiased	Unbiased	Unbiased	Unbiased	Unbiased	Unbiased	Unbiased	Unbiased	Unbiased	Unbiased	Unbiased	Unbiased	Unbiased	Unbiased	Unbiased	BL_biased	Unbiased	Unbiased	Unbiased	Unbiased	Unbiased	Unbiased	Unbiased	Unbiased	Unbiased	Unbiased	Unbiased	Unbiased	Unbiased	Unbiased	Unbiased	Gpr65
Mpeg1	Unbiased	Unbiased	Unbiased	Unbiased	Unbiased	Unbiased	Unbiased	CR_biased	Unbiased	Unbiased	Unbiased	Unbiased	Unbiased	Unbiased	Unbiased	Unbiased	Unbiased	Unbiased	Unbiased	Unbiased	Unbiased	Unbiased	Unbiased	Unbiased	Unbiased	Unbiased	Unbiased	Unbiased	Unbiased	Unbiased	Unbiased	Unbiased	Unbiased	Unbiased	Unbiased	Unbiased	Unbiased	Unbiased	Unbiased	Unbiased	Unbiased	Unbiased	Unbiased	Unbiased	Unbiased	Unbiased	Mpeg1
mt-Nd1	Unbiased	Unbiased	Unbiased	Unbiased	Unbiased	Unbiased	Unbiased	BL_biased	Unbiased	Unbiased	Unbiased	Unbiased	Unbiased	Unbiased	Unbiased	Unbiased	Unbiased	Unbiased	Unbiased	Unbiased	Unbiased	Unbiased	Unbiased	Unbiased	Unbiased	Unbiased	CR_biased	Unbiased	Unbiased	Unbiased	Unbiased	Unbiased	Unbiased	Unbiased	Unbiased	Unbiased	Unbiased	Unbiased	Unbiased	Unbiased	Unbiased	Unbiased	Unbiased	Unbiased	Unbiased	Unbiased	mt-Nd1
P2rx7	Unbiased	Unbiased	Unbiased	Unbiased	Unbiased	Unbiased	Unbiased	BL_biased	Unbiased	Unbiased	Unbiased	Unbiased	Unbiased	Unbiased	Unbiased	Unbiased	Unbiased	Unbiased	Unbiased	Unbiased	Unbiased	Unbiased	Unbiased	Unbiased	Unbiased	Unbiased	Unbiased	Unbiased	Unbiased	Unbiased	Unbiased	Unbiased	Unbiased	Unbiased	Unbiased	Unbiased	Unbiased	Unbiased	Unbiased	Unbiased	Unbiased	Unbiased	Unbiased	Unbiased	Unbiased	Unbiased	P2rx7
BC028528	Unbiased	Unbiased	Unbiased	Unbiased	Unbiased	Unbiased	Unbiased	BL_biased	Unbiased	Unbiased	Unbiased	Unbiased	Unbiased	Unbiased	Unbiased	Unbiased	Unbiased	Unbiased	Unbiased	Unbiased	Unbiased	Unbiased	Unbiased	Unbiased	Unbiased	Unbiased	Unbiased	Unbiased	Unbiased	Unbiased	Unbiased	Unbiased	Unbiased	Unbiased	Unbiased	Unbiased	Unbiased	Unbiased	Unbiased	Unbiased	Unbiased	Unbiased	Unbiased	Unbiased	Unbiased	Unbiased	BC028528
Syk	Unbiased	Unbiased	Unbiased	Unbiased	Unbiased	Unbiased	Unbiased	CR_biased	BL_biased	Unbiased	Unbiased	Unbiased	Unbiased	Unbiased	Unbiased	Unbiased	Unbiased	Unbiased	Unbiased	Unbiased	Unbiased	Unbiased	Unbiased	Unbiased	Unbiased	Unbiased	Unbiased	Unbiased	Unbiased	Unbiased	Unbiased	Unbiased	Unbiased	Unbiased	Unbiased	Unbiased	Unbiased	Unbiased	Unbiased	Unbiased	Unbiased	Unbiased	Unbiased	Unbiased	Unbiased	Unbiased	Syk
Cd14	CR_biased	Unbiased	CR_biased	Unbiased	Unbiased	Unbiased	CR_biased	BL_biased	Unbiased	Unbiased	CR_biased	Unbiased	Unbiased	Unbiased	Unbiased	BL_biased	Unbiased	Unbiased	Unbiased	Unbiased	Unbiased	Unbiased	Unbiased	Unbiased	Unbiased	Unbiased	CR_biased	Unbiased	CR_biased	Unbiased	Unbiased	Unbiased	Unbiased	Unbiased	Unbiased	Unbiased	CR_biased	Unbiased	Unbiased	Unbiased	Unbiased	Unbiased	Unbiased	Unbiased	Unbiased	Unbiased	Cd14
Gpr34	Unbiased	Unbiased	Unbiased	Unbiased	Unbiased	Unbiased	Unbiased	BL_biased	Unbiased	Unbiased	Unbiased	Unbiased	Unbiased	Unbiased	Unbiased	Unbiased	Unbiased	Unbiased	Unbiased	Unbiased	Unbiased	Unbiased	Unbiased	Unbiased	Unbiased	Unbiased	Unbiased	Unbiased	Unbiased	Unbiased	Unbiased	Unbiased	Unbiased	Unbiased	Unbiased	Unbiased	Unbiased	Unbiased	Unbiased	Unbiased	Unbiased	Unbiased	Unbiased	Unbiased	Unbiased	Unbiased	Gpr34
Coro1b	Unbiased	Unbiased	Unbiased	Unbiased	Unbiased	Unbiased	Unbiased	CR_biased	Unbiased	Unbiased	Unbiased	Unbiased	Unbiased	Unbiased	Unbiased	CR_biased	Unbiased	Unbiased	Unbiased	Unbiased	Unbiased	Unbiased	Unbiased	Unbiased	Unbiased	Unbiased	Unbiased	Unbiased	Unbiased	Unbiased	Unbiased	Unbiased	Unbiased	Unbiased	Unbiased	Unbiased	Unbiased	Unbiased	Unbiased	Unbiased	Unbiased	Unbiased	Unbiased	Unbiased	Unbiased	Unbiased	Coro1b
Bcar3	Unbiased	Unbiased	Unbiased	Unbiased	Unbiased	Unbiased	Unbiased	BL_biased	Unbiased	Unbiased	Unbiased	Unbiased	Unbiased	Unbiased	Unbiased	Unbiased	Unbiased	Unbiased	Unbiased	Unbiased	Unbiased	Unbiased	Unbiased	Unbiased	Unbiased	Unbiased	Unbiased	Unbiased	Unbiased	Unbiased	Unbiased	Unbiased	Unbiased	Unbiased	Unbiased	Unbiased	Unbiased	Unbiased	Unbiased	Unbiased	Unbiased	Unbiased	Unbiased	Unbiased	Unbiased	Unbiased	Bcar3
Lrg1	Unbiased	Unbiased	Unbiased	Unbiased	Unbiased	Unbiased	Unbiased	Unbiased	Unbiased	Unbiased	Unbiased	CR_biased	Unbiased	Unbiased	Unbiased	Unbiased	Unbiased	Unbiased	Unbiased	Unbiased	Unbiased	Unbiased	Unbiased	Unbiased	Unbiased	Unbiased	Unbiased	Unbiased	Unbiased	Unbiased	Unbiased	Unbiased	Unbiased	Unbiased	Unbiased	Unbiased	Unbiased	Unbiased	Unbiased	Unbiased	Unbiased	Unbiased	Unbiased	Unbiased	Unbiased	Unbiased	Lrg1
Eno1	Unbiased	Unbiased	Unbiased	Unbiased	Unbiased	Unbiased	Unbiased	Unbiased	Unbiased	Unbiased	Unbiased	CR_biased	Unbiased	Unbiased	Unbiased	Unbiased	Unbiased	Unbiased	CR_biased	Unbiased	Unbiased	Unbiased	Unbiased	Unbiased	Unbiased	Unbiased	Unbiased	Unbiased	Unbiased	Unbiased	CR_biased	Unbiased	Unbiased	Unbiased	Unbiased	Unbiased	Unbiased	Unbiased	Unbiased	Unbiased	Unbiased	Unbiased	Unbiased	Unbiased	Unbiased	Unbiased	Eno1
Igfbp6	Unbiased	Unbiased	Unbiased	Unbiased	Unbiased	Unbiased	Unbiased	Unbiased	Unbiased	Unbiased	Unbiased	CR_biased	Unbiased	Unbiased	Unbiased	Unbiased	Unbiased	Unbiased	Unbiased	Unbiased	Unbiased	Unbiased	Unbiased	CR_biased	Unbiased	Unbiased	Unbiased	Unbiased	Unbiased	Unbiased	Unbiased	Unbiased	Unbiased	Unbiased	Unbiased	Unbiased	Unbiased	Unbiased	Unbiased	Unbiased	Unbiased	Unbiased	Unbiased	Unbiased	Unbiased	Unbiased	Igfbp6
Ier3	Unbiased	Unbiased	Unbiased	Unbiased	Unbiased	Unbiased	Unbiased	Unbiased	Unbiased	Unbiased	Unbiased	CR_biased	Unbiased	Unbiased	Unbiased	Unbiased	Unbiased	Unbiased	Unbiased	Unbiased	Unbiased	Unbiased	Unbiased	Unbiased	Unbiased	Unbiased	Unbiased	Unbiased	Unbiased	Unbiased	Unbiased	Unbiased	Unbiased	Unbiased	Unbiased	Unbiased	Unbiased	Unbiased	Unbiased	Unbiased	Unbiased	Unbiased	Unbiased	Unbiased	Unbiased	Unbiased	Ier3
Plk2	Unbiased	Unbiased	Unbiased	Unbiased	Unbiased	Unbiased	Unbiased	Unbiased	Unbiased	Unbiased	Unbiased	CR_biased	Unbiased	Unbiased	Unbiased	Unbiased	Unbiased	Unbiased	Unbiased	Unbiased	Unbiased	Unbiased	Unbiased	Unbiased	Unbiased	Unbiased	Unbiased	Unbiased	Unbiased	Unbiased	Unbiased	Unbiased	Unbiased	Unbiased	Unbiased	Unbiased	CR_biased	Unbiased	Unbiased	Unbiased	Unbiased	Unbiased	Unbiased	Unbiased	Unbiased	Unbiased	Plk2
Rbp7	Unbiased	Unbiased	Unbiased	Unbiased	Unbiased	Unbiased	Unbiased	Unbiased	Unbiased	Unbiased	Unbiased	CR_biased	Unbiased	Unbiased	Unbiased	Unbiased	Unbiased	Unbiased	Unbiased	Unbiased	Unbiased	Unbiased	Unbiased	Unbiased	Unbiased	Unbiased	Unbiased	CR_biased	Unbiased	Unbiased	Unbiased	Unbiased	Unbiased	Unbiased	Unbiased	Unbiased	Unbiased	Unbiased	Unbiased	Unbiased	Unbiased	Unbiased	Unbiased	Unbiased	Unbiased	Unbiased	Rbp7
Pkm	Unbiased	Unbiased	Unbiased	Unbiased	Unbiased	Unbiased	Unbiased	Unbiased	Unbiased	Unbiased	Unbiased	CR_biased	Unbiased	Unbiased	Unbiased	Unbiased	Unbiased	Unbiased	Unbiased	Unbiased	Unbiased	Unbiased	Unbiased	Unbiased	Unbiased	Unbiased	Unbiased	Unbiased	Unbiased	Unbiased	Unbiased	Unbiased	Unbiased	Unbiased	Unbiased	Unbiased	Unbiased	Unbiased	Unbiased	Unbiased	Unbiased	Unbiased	Unbiased	Unbiased	Unbiased	Unbiased	Pkm
S100a8	Unbiased	Unbiased	Unbiased	Unbiased	Unbiased	Unbiased	Unbiased	Unbiased	Unbiased	Unbiased	Unbiased	CR_biased	Unbiased	Unbiased	Unbiased	Unbiased	Unbiased	Unbiased	Unbiased	Unbiased	Unbiased	Unbiased	Unbiased	Unbiased	Unbiased	Unbiased	Unbiased	Unbiased	Unbiased	Unbiased	Unbiased	Unbiased	Unbiased	Unbiased	Unbiased	Unbiased	Unbiased	Unbiased	Unbiased	Unbiased	Unbiased	Unbiased	Unbiased	Unbiased	Unbiased	Unbiased	S100a8
Gadd45a	Unbiased	Unbiased	Unbiased	Unbiased	Unbiased	Unbiased	Unbiased	Unbiased	Unbiased	Unbiased	Unbiased	CR_biased	Unbiased	Unbiased	Unbiased	Unbiased	Unbiased	Unbiased	Unbiased	Unbiased	Unbiased	Unbiased	Unbiased	Unbiased	Unbiased	Unbiased	Unbiased	Unbiased	Unbiased	Unbiased	Unbiased	Unbiased	Unbiased	Unbiased	Unbiased	Unbiased	Unbiased	Unbiased	Unbiased	Unbiased	Unbiased	Unbiased	Unbiased	Unbiased	Unbiased	Unbiased	Gadd45a
Rpl8	BL_biased	Unbiased	BL_biased	Unbiased	BL_biased	Unbiased	BL_biased	Unbiased	Unbiased	Unbiased	BL_biased	BL_biased	Unbiased	Unbiased	BL_biased	Unbiased	Unbiased	Unbiased	BL_biased	BL_biased	BL_biased	BL_biased	BL_biased	BL_biased	BL_biased	BL_biased	BL_biased	BL_biased	BL_biased	Unbiased	BL_biased	Unbiased	Unbiased	Unbiased	Unbiased	Unbiased	BL_biased	Unbiased	Unbiased	Unbiased	Unbiased	Unbiased	Unbiased	Unbiased	Unbiased	Unbiased	Rpl8
Il1r2	Unbiased	Unbiased	Unbiased	Unbiased	Unbiased	Unbiased	Unbiased	Unbiased	Unbiased	Unbiased	Unbiased	Unbiased	Unbiased	CR_biased	Unbiased	Unbiased	Unbiased	Unbiased	Unbiased	Unbiased	Unbiased	Unbiased	Unbiased	CR_biased	Unbiased	Unbiased	Unbiased	Unbiased	Unbiased	Unbiased	Unbiased	Unbiased	Unbiased	Unbiased	Unbiased	Unbiased	Unbiased	Unbiased	Unbiased	Unbiased	Unbiased	Unbiased	Unbiased	Unbiased	Unbiased	Unbiased	Il1r2
Gm9733	Unbiased	Unbiased	Unbiased	Unbiased	Unbiased	Unbiased	Unbiased	Unbiased	Unbiased	Unbiased	Unbiased	Unbiased	Unbiased	CR_biased	Unbiased	Unbiased	Unbiased	Unbiased	Unbiased	Unbiased	Unbiased	Unbiased	Unbiased	Unbiased	Unbiased	Unbiased	Unbiased	Unbiased	Unbiased	Unbiased	Unbiased	Unbiased	Unbiased	Unbiased	Unbiased	Unbiased	Unbiased	Unbiased	Unbiased	Unbiased	Unbiased	Unbiased	Unbiased	Unbiased	Unbiased	Unbiased	Gm9733
Hars2	Unbiased	Unbiased	Unbiased	Unbiased	Unbiased	Unbiased	Unbiased	Unbiased	Unbiased	Unbiased	Unbiased	Unbiased	Unbiased	CR_biased	Unbiased	Unbiased	Unbiased	Unbiased	Unbiased	Unbiased	Unbiased	Unbiased	Unbiased	Unbiased	Unbiased	Unbiased	Unbiased	Unbiased	Unbiased	Unbiased	Unbiased	Unbiased	Unbiased	Unbiased	Unbiased	Unbiased	Unbiased	Unbiased	Unbiased	Unbiased	Unbiased	Unbiased	Unbiased	Unbiased	Unbiased	Unbiased	Hars2
Esam	Unbiased	Unbiased	Unbiased	Unbiased	Unbiased	Unbiased	Unbiased	Unbiased	Unbiased	Unbiased	Unbiased	Unbiased	Unbiased	CR_biased	Unbiased	Unbiased	Unbiased	Unbiased	Unbiased	Unbiased	Unbiased	Unbiased	Unbiased	Unbiased	Unbiased	Unbiased	Unbiased	Unbiased	Unbiased	Unbiased	Unbiased	Unbiased	Unbiased	Unbiased	Unbiased	Unbiased	Unbiased	Unbiased	Unbiased	Unbiased	Unbiased	Unbiased	Unbiased	Unbiased	Unbiased	Unbiased	Esam
Amot	Unbiased	Unbiased	Unbiased	Unbiased	Unbiased	Unbiased	Unbiased	Unbiased	Unbiased	Unbiased	Unbiased	Unbiased	Unbiased	CR_biased	Unbiased	Unbiased	Unbiased	Unbiased	Unbiased	Unbiased	Unbiased	Unbiased	Unbiased	Unbiased	Unbiased	Unbiased	Unbiased	Unbiased	Unbiased	Unbiased	Unbiased	Unbiased	Unbiased	Unbiased	Unbiased	Unbiased	Unbiased	Unbiased	Unbiased	Unbiased	Unbiased	Unbiased	Unbiased	Unbiased	Unbiased	Unbiased	Amot
8430408G22Rik	Unbiased	Unbiased	Unbiased	Unbiased	Unbiased	Unbiased	Unbiased	Unbiased	Unbiased	Unbiased	Unbiased	Unbiased	Unbiased	CR_biased	Unbiased	Unbiased	Unbiased	Unbiased	Unbiased	Unbiased	Unbiased	Unbiased	Unbiased	Unbiased	Unbiased	Unbiased	Unbiased	Unbiased	Unbiased	Unbiased	Unbiased	Unbiased	Unbiased	Unbiased	Unbiased	Unbiased	Unbiased	Unbiased	Unbiased	Unbiased	Unbiased	Unbiased	Unbiased	Unbiased	Unbiased	Unbiased	8430408G22Rik
Col6a2	Unbiased	Unbiased	Unbiased	Unbiased	Unbiased	Unbiased	Unbiased	Unbiased	Unbiased	Unbiased	Unbiased	Unbiased	Unbiased	CR_biased	Unbiased	Unbiased	Unbiased	Unbiased	Unbiased	Unbiased	Unbiased	Unbiased	Unbiased	Unbiased	Unbiased	Unbiased	Unbiased	Unbiased	Unbiased	Unbiased	Unbiased	Unbiased	Unbiased	Unbiased	Unbiased	Unbiased	Unbiased	Unbiased	Unbiased	Unbiased	Unbiased	Unbiased	Unbiased	Unbiased	Unbiased	Unbiased	Col6a2
Dclk1	Unbiased	Unbiased	Unbiased	Unbiased	Unbiased	Unbiased	Unbiased	Unbiased	Unbiased	Unbiased	Unbiased	Unbiased	Unbiased	CR_biased	Unbiased	Unbiased	Unbiased	Unbiased	Unbiased	Unbiased	Unbiased	Unbiased	Unbiased	Unbiased	Unbiased	Unbiased	Unbiased	Unbiased	Unbiased	Unbiased	Unbiased	Unbiased	Unbiased	Unbiased	Unbiased	Unbiased	Unbiased	Unbiased	Unbiased	Unbiased	Unbiased	Unbiased	Unbiased	Unbiased	Unbiased	Unbiased	Dclk1
C1qtnf9	Unbiased	Unbiased	Unbiased	Unbiased	Unbiased	Unbiased	Unbiased	Unbiased	Unbiased	Unbiased	Unbiased	Unbiased	Unbiased	CR_biased	Unbiased	Unbiased	Unbiased	Unbiased	Unbiased	Unbiased	Unbiased	Unbiased	Unbiased	Unbiased	Unbiased	Unbiased	Unbiased	Unbiased	Unbiased	Unbiased	Unbiased	Unbiased	Unbiased	Unbiased	Unbiased	Unbiased	Unbiased	Unbiased	Unbiased	Unbiased	Unbiased	Unbiased	Unbiased	Unbiased	Unbiased	Unbiased	C1qtnf9
Myo6	Unbiased	Unbiased	Unbiased	Unbiased	Unbiased	Unbiased	Unbiased	Unbiased	Unbiased	Unbiased	Unbiased	Unbiased	Unbiased	CR_biased	Unbiased	Unbiased	Unbiased	Unbiased	Unbiased	Unbiased	Unbiased	Unbiased	Unbiased	Unbiased	Unbiased	Unbiased	Unbiased	Unbiased	Unbiased	Unbiased	Unbiased	Unbiased	Unbiased	Unbiased	Unbiased	Unbiased	Unbiased	Unbiased	Unbiased	Unbiased	Unbiased	Unbiased	Unbiased	Unbiased	Unbiased	Unbiased	Myo6
Postn	Unbiased	Unbiased	Unbiased	Unbiased	Unbiased	Unbiased	Unbiased	Unbiased	Unbiased	Unbiased	Unbiased	Unbiased	Unbiased	CR_biased	Unbiased	Unbiased	Unbiased	Unbiased	Unbiased	Unbiased	Unbiased	Unbiased	Unbiased	Unbiased	Unbiased	Unbiased	Unbiased	Unbiased	Unbiased	Unbiased	Unbiased	Unbiased	Unbiased	Unbiased	Unbiased	Unbiased	Unbiased	Unbiased	Unbiased	Unbiased	Unbiased	Unbiased	Unbiased	Unbiased	Unbiased	Unbiased	Postn
Cx3cr1	Unbiased	Unbiased	Unbiased	Unbiased	Unbiased	Unbiased	Unbiased	Unbiased	Unbiased	Unbiased	Unbiased	Unbiased	Unbiased	CR_biased	Unbiased	Unbiased	Unbiased	Unbiased	Unbiased	Unbiased	Unbiased	Unbiased	Unbiased	Unbiased	Unbiased	Unbiased	Unbiased	Unbiased	Unbiased	Unbiased	Unbiased	Unbiased	Unbiased	Unbiased	Unbiased	Unbiased	Unbiased	Unbiased	Unbiased	Unbiased	Unbiased	Unbiased	Unbiased	Unbiased	Unbiased	Unbiased	Cx3cr1
C1s1	Unbiased	Unbiased	Unbiased	Unbiased	Unbiased	Unbiased	Unbiased	Unbiased	Unbiased	Unbiased	Unbiased	Unbiased	Unbiased	CR_biased	Unbiased	Unbiased	Unbiased	Unbiased	Unbiased	Unbiased	Unbiased	Unbiased	Unbiased	Unbiased	Unbiased	Unbiased	Unbiased	Unbiased	Unbiased	Unbiased	Unbiased	Unbiased	Unbiased	Unbiased	Unbiased	Unbiased	Unbiased	Unbiased	Unbiased	Unbiased	Unbiased	Unbiased	Unbiased	Unbiased	Unbiased	Unbiased	C1s1
Hyal1	Unbiased	Unbiased	Unbiased	Unbiased	Unbiased	Unbiased	Unbiased	Unbiased	Unbiased	Unbiased	Unbiased	Unbiased	Unbiased	CR_biased	Unbiased	Unbiased	Unbiased	Unbiased	Unbiased	Unbiased	Unbiased	Unbiased	Unbiased	Unbiased	Unbiased	Unbiased	Unbiased	Unbiased	Unbiased	Unbiased	Unbiased	Unbiased	Unbiased	Unbiased	Unbiased	Unbiased	Unbiased	Unbiased	Unbiased	Unbiased	Unbiased	Unbiased	Unbiased	Unbiased	Unbiased	Unbiased	Hyal1
Dmkn	Unbiased	Unbiased	Unbiased	Unbiased	Unbiased	Unbiased	Unbiased	Unbiased	Unbiased	Unbiased	Unbiased	Unbiased	Unbiased	CR_biased	Unbiased	Unbiased	Unbiased	Unbiased	Unbiased	Unbiased	Unbiased	Unbiased	Unbiased	Unbiased	Unbiased	Unbiased	Unbiased	Unbiased	Unbiased	Unbiased	Unbiased	Unbiased	Unbiased	Unbiased	Unbiased	Unbiased	Unbiased	Unbiased	Unbiased	Unbiased	Unbiased	Unbiased	Unbiased	Unbiased	Unbiased	Unbiased	Dmkn
Fam89a	Unbiased	Unbiased	Unbiased	Unbiased	Unbiased	Unbiased	Unbiased	Unbiased	Unbiased	Unbiased	Unbiased	Unbiased	Unbiased	Unbiased	Unbiased	CR_biased	Unbiased	Unbiased	Unbiased	Unbiased	Unbiased	Unbiased	Unbiased	Unbiased	Unbiased	Unbiased	Unbiased	Unbiased	Unbiased	Unbiased	Unbiased	Unbiased	Unbiased	Unbiased	Unbiased	Unbiased	Unbiased	Unbiased	Unbiased	Unbiased	Unbiased	Unbiased	Unbiased	Unbiased	Unbiased	Unbiased	Fam89a
Slc6a1	Unbiased	Unbiased	Unbiased	Unbiased	Unbiased	Unbiased	Unbiased	Unbiased	Unbiased	Unbiased	Unbiased	Unbiased	Unbiased	Unbiased	Unbiased	CR_biased	Unbiased	Unbiased	Unbiased	Unbiased	Unbiased	Unbiased	Unbiased	Unbiased	Unbiased	Unbiased	Unbiased	Unbiased	Unbiased	Unbiased	Unbiased	Unbiased	Unbiased	Unbiased	Unbiased	Unbiased	Unbiased	Unbiased	Unbiased	Unbiased	Unbiased	Unbiased	Unbiased	Unbiased	Unbiased	Unbiased	Slc6a1
Tex14	Unbiased	Unbiased	Unbiased	Unbiased	Unbiased	Unbiased	Unbiased	Unbiased	Unbiased	Unbiased	Unbiased	Unbiased	Unbiased	Unbiased	Unbiased	CR_biased	Unbiased	Unbiased	Unbiased	Unbiased	Unbiased	Unbiased	Unbiased	Unbiased	Unbiased	Unbiased	Unbiased	Unbiased	Unbiased	Unbiased	Unbiased	Unbiased	Unbiased	Unbiased	Unbiased	Unbiased	Unbiased	Unbiased	Unbiased	Unbiased	Unbiased	Unbiased	Unbiased	Unbiased	Unbiased	Unbiased	Tex14
Ptpn22	Unbiased	Unbiased	Unbiased	Unbiased	Unbiased	Unbiased	Unbiased	Unbiased	Unbiased	Unbiased	Unbiased	Unbiased	Unbiased	Unbiased	Unbiased	CR_biased	Unbiased	Unbiased	Unbiased	Unbiased	Unbiased	Unbiased	Unbiased	Unbiased	Unbiased	Unbiased	Unbiased	Unbiased	Unbiased	Unbiased	Unbiased	Unbiased	Unbiased	Unbiased	Unbiased	Unbiased	Unbiased	Unbiased	Unbiased	Unbiased	Unbiased	Unbiased	Unbiased	Unbiased	Unbiased	Unbiased	Ptpn22
Gpr137b	Unbiased	Unbiased	Unbiased	Unbiased	Unbiased	Unbiased	Unbiased	Unbiased	Unbiased	Unbiased	Unbiased	Unbiased	Unbiased	Unbiased	Unbiased	CR_biased	Unbiased	Unbiased	Unbiased	Unbiased	Unbiased	Unbiased	Unbiased	Unbiased	Unbiased	Unbiased	Unbiased	Unbiased	Unbiased	Unbiased	Unbiased	Unbiased	Unbiased	Unbiased	Unbiased	Unbiased	Unbiased	Unbiased	Unbiased	Unbiased	Unbiased	Unbiased	Unbiased	Unbiased	Unbiased	Unbiased	Gpr137b
Nme2	Unbiased	Unbiased	BL_biased	Unbiased	BL_biased	Unbiased	BL_biased	Unbiased	Unbiased	Unbiased	BL_biased	Unbiased	Unbiased	Unbiased	BL_biased	CR_biased	Unbiased	Unbiased	BL_biased	Unbiased	Unbiased	Unbiased	BL_biased	Unbiased	Unbiased	Unbiased	BL_biased	Unbiased	BL_biased	Unbiased	BL_biased	Unbiased	Unbiased	Unbiased	Unbiased	Unbiased	Unbiased	Unbiased	Unbiased	Unbiased	Unbiased	Unbiased	Unbiased	Unbiased	Unbiased	Unbiased	Nme2
Qprt	Unbiased	Unbiased	Unbiased	Unbiased	Unbiased	Unbiased	Unbiased	Unbiased	Unbiased	Unbiased	Unbiased	Unbiased	Unbiased	Unbiased	Unbiased	CR_biased	Unbiased	Unbiased	Unbiased	Unbiased	Unbiased	Unbiased	Unbiased	Unbiased	Unbiased	Unbiased	Unbiased	Unbiased	Unbiased	Unbiased	Unbiased	Unbiased	Unbiased	Unbiased	Unbiased	Unbiased	Unbiased	Unbiased	Unbiased	Unbiased	Unbiased	Unbiased	Unbiased	Unbiased	Unbiased	Unbiased	Qprt
Ccdc107	Unbiased	Unbiased	Unbiased	Unbiased	Unbiased	Unbiased	Unbiased	Unbiased	Unbiased	Unbiased	Unbiased	Unbiased	Unbiased	Unbiased	Unbiased	CR_biased	Unbiased	Unbiased	Unbiased	Unbiased	Unbiased	Unbiased	Unbiased	Unbiased	Unbiased	Unbiased	Unbiased	Unbiased	Unbiased	Unbiased	Unbiased	Unbiased	Unbiased	Unbiased	Unbiased	Unbiased	Unbiased	Unbiased	Unbiased	Unbiased	Unbiased	Unbiased	Unbiased	Unbiased	Unbiased	Unbiased	Ccdc107
Prkcb	Unbiased	Unbiased	Unbiased	Unbiased	Unbiased	Unbiased	Unbiased	Unbiased	Unbiased	Unbiased	Unbiased	Unbiased	Unbiased	Unbiased	Unbiased	CR_biased	Unbiased	Unbiased	Unbiased	Unbiased	Unbiased	Unbiased	Unbiased	Unbiased	Unbiased	Unbiased	Unbiased	Unbiased	Unbiased	Unbiased	Unbiased	Unbiased	Unbiased	Unbiased	Unbiased	Unbiased	Unbiased	Unbiased	Unbiased	Unbiased	Unbiased	Unbiased	Unbiased	Unbiased	Unbiased	Unbiased	Prkcb
Bcl2a1b	Unbiased	Unbiased	Unbiased	Unbiased	Unbiased	Unbiased	Unbiased	Unbiased	Unbiased	Unbiased	Unbiased	Unbiased	Unbiased	Unbiased	Unbiased	CR_biased	Unbiased	Unbiased	Unbiased	Unbiased	Unbiased	Unbiased	Unbiased	Unbiased	Unbiased	Unbiased	Unbiased	Unbiased	Unbiased	Unbiased	Unbiased	Unbiased	Unbiased	Unbiased	Unbiased	Unbiased	Unbiased	Unbiased	Unbiased	Unbiased	Unbiased	Unbiased	Unbiased	Unbiased	Unbiased	Unbiased	Bcl2a1b
Nxpe3	Unbiased	Unbiased	Unbiased	Unbiased	Unbiased	Unbiased	Unbiased	Unbiased	Unbiased	Unbiased	Unbiased	Unbiased	Unbiased	Unbiased	Unbiased	CR_biased	Unbiased	Unbiased	Unbiased	Unbiased	Unbiased	Unbiased	Unbiased	Unbiased	Unbiased	Unbiased	Unbiased	Unbiased	Unbiased	Unbiased	Unbiased	Unbiased	Unbiased	Unbiased	Unbiased	Unbiased	Unbiased	Unbiased	Unbiased	Unbiased	Unbiased	Unbiased	Unbiased	Unbiased	Unbiased	Unbiased	Nxpe3
Aif1	Unbiased	Unbiased	Unbiased	Unbiased	Unbiased	Unbiased	Unbiased	Unbiased	Unbiased	Unbiased	Unbiased	Unbiased	Unbiased	Unbiased	Unbiased	BL_biased	Unbiased	Unbiased	Unbiased	Unbiased	Unbiased	Unbiased	Unbiased	Unbiased	Unbiased	Unbiased	Unbiased	Unbiased	Unbiased	Unbiased	Unbiased	Unbiased	Unbiased	Unbiased	Unbiased	Unbiased	Unbiased	Unbiased	Unbiased	Unbiased	Unbiased	Unbiased	Unbiased	Unbiased	Unbiased	Unbiased	Aif1
2700094K13Rik	Unbiased	Unbiased	Unbiased	Unbiased	CR_biased	Unbiased	Unbiased	Unbiased	Unbiased	Unbiased	Unbiased	Unbiased	Unbiased	Unbiased	CR_biased	BL_biased	Unbiased	Unbiased	Unbiased	Unbiased	Unbiased	Unbiased	Unbiased	Unbiased	Unbiased	Unbiased	Unbiased	Unbiased	CR_biased	Unbiased	Unbiased	Unbiased	Unbiased	Unbiased	Unbiased	Unbiased	CR_biased	Unbiased	Unbiased	Unbiased	Unbiased	Unbiased	Unbiased	Unbiased	Unbiased	Unbiased	2700094K13Rik
Sox5	Unbiased	Unbiased	Unbiased	Unbiased	Unbiased	Unbiased	Unbiased	Unbiased	Unbiased	Unbiased	Unbiased	Unbiased	Unbiased	Unbiased	Unbiased	CR_biased	Unbiased	Unbiased	Unbiased	Unbiased	Unbiased	Unbiased	Unbiased	Unbiased	Unbiased	Unbiased	Unbiased	Unbiased	Unbiased	Unbiased	Unbiased	Unbiased	Unbiased	Unbiased	Unbiased	Unbiased	Unbiased	Unbiased	Unbiased	Unbiased	Unbiased	Unbiased	Unbiased	Unbiased	Unbiased	Unbiased	Sox5
Glrx	Unbiased	Unbiased	Unbiased	Unbiased	Unbiased	Unbiased	Unbiased	Unbiased	Unbiased	Unbiased	Unbiased	Unbiased	Unbiased	Unbiased	Unbiased	BL_biased	Unbiased	Unbiased	Unbiased	Unbiased	Unbiased	Unbiased	Unbiased	Unbiased	Unbiased	Unbiased	Unbiased	Unbiased	Unbiased	Unbiased	Unbiased	Unbiased	Unbiased	Unbiased	Unbiased	Unbiased	Unbiased	Unbiased	Unbiased	Unbiased	Unbiased	Unbiased	Unbiased	Unbiased	Unbiased	Unbiased	Glrx
Cd300lf	Unbiased	Unbiased	Unbiased	Unbiased	Unbiased	Unbiased	Unbiased	Unbiased	Unbiased	Unbiased	Unbiased	Unbiased	Unbiased	Unbiased	Unbiased	CR_biased	Unbiased	Unbiased	Unbiased	Unbiased	Unbiased	Unbiased	Unbiased	Unbiased	Unbiased	Unbiased	Unbiased	Unbiased	Unbiased	Unbiased	Unbiased	Unbiased	Unbiased	Unbiased	Unbiased	Unbiased	Unbiased	Unbiased	Unbiased	Unbiased	Unbiased	Unbiased	Unbiased	Unbiased	Unbiased	Unbiased	Cd300lf
Nfkb1	Unbiased	Unbiased	Unbiased	Unbiased	Unbiased	Unbiased	Unbiased	Unbiased	Unbiased	Unbiased	Unbiased	Unbiased	Unbiased	Unbiased	Unbiased	CR_biased	Unbiased	Unbiased	Unbiased	Unbiased	Unbiased	Unbiased	Unbiased	Unbiased	Unbiased	Unbiased	Unbiased	Unbiased	Unbiased	Unbiased	Unbiased	Unbiased	Unbiased	Unbiased	Unbiased	Unbiased	Unbiased	Unbiased	Unbiased	Unbiased	Unbiased	Unbiased	Unbiased	Unbiased	Unbiased	Unbiased	Nfkb1
Myl6	Unbiased	Unbiased	Unbiased	Unbiased	Unbiased	Unbiased	Unbiased	Unbiased	Unbiased	Unbiased	Unbiased	Unbiased	Unbiased	Unbiased	Unbiased	BL_biased	Unbiased	Unbiased	Unbiased	Unbiased	Unbiased	Unbiased	Unbiased	Unbiased	Unbiased	Unbiased	Unbiased	Unbiased	Unbiased	Unbiased	Unbiased	Unbiased	Unbiased	Unbiased	Unbiased	Unbiased	Unbiased	Unbiased	Unbiased	Unbiased	Unbiased	Unbiased	Unbiased	Unbiased	Unbiased	Unbiased	Myl6
Magohb	Unbiased	Unbiased	Unbiased	Unbiased	Unbiased	Unbiased	Unbiased	Unbiased	Unbiased	Unbiased	Unbiased	Unbiased	Unbiased	Unbiased	Unbiased	CR_biased	Unbiased	Unbiased	Unbiased	Unbiased	Unbiased	Unbiased	Unbiased	Unbiased	Unbiased	Unbiased	Unbiased	Unbiased	Unbiased	Unbiased	Unbiased	Unbiased	Unbiased	Unbiased	Unbiased	Unbiased	Unbiased	Unbiased	Unbiased	Unbiased	Unbiased	Unbiased	Unbiased	Unbiased	Unbiased	Unbiased	Magohb
Tgs1	Unbiased	Unbiased	Unbiased	Unbiased	Unbiased	Unbiased	Unbiased	Unbiased	Unbiased	Unbiased	Unbiased	Unbiased	Unbiased	Unbiased	Unbiased	CR_biased	Unbiased	Unbiased	Unbiased	Unbiased	Unbiased	Unbiased	Unbiased	Unbiased	Unbiased	Unbiased	Unbiased	Unbiased	Unbiased	Unbiased	Unbiased	Unbiased	Unbiased	Unbiased	Unbiased	Unbiased	Unbiased	Unbiased	Unbiased	Unbiased	Unbiased	Unbiased	Unbiased	Unbiased	Unbiased	Unbiased	Tgs1
Mark2	Unbiased	Unbiased	Unbiased	Unbiased	Unbiased	Unbiased	Unbiased	Unbiased	Unbiased	Unbiased	Unbiased	Unbiased	Unbiased	Unbiased	Unbiased	CR_biased	Unbiased	Unbiased	Unbiased	Unbiased	Unbiased	Unbiased	Unbiased	Unbiased	Unbiased	Unbiased	Unbiased	Unbiased	Unbiased	Unbiased	Unbiased	Unbiased	Unbiased	Unbiased	Unbiased	Unbiased	Unbiased	Unbiased	Unbiased	Unbiased	Unbiased	Unbiased	Unbiased	Unbiased	Unbiased	Unbiased	Mark2
Serf2	Unbiased	Unbiased	Unbiased	Unbiased	Unbiased	Unbiased	Unbiased	Unbiased	Unbiased	Unbiased	Unbiased	Unbiased	Unbiased	Unbiased	Unbiased	BL_biased	Unbiased	Unbiased	Unbiased	Unbiased	Unbiased	Unbiased	Unbiased	Unbiased	Unbiased	Unbiased	Unbiased	Unbiased	Unbiased	Unbiased	Unbiased	Unbiased	Unbiased	Unbiased	Unbiased	Unbiased	Unbiased	Unbiased	Unbiased	Unbiased	Unbiased	Unbiased	Unbiased	Unbiased	Unbiased	Unbiased	Serf2
Mpp1	Unbiased	Unbiased	Unbiased	Unbiased	Unbiased	Unbiased	Unbiased	Unbiased	Unbiased	Unbiased	Unbiased	Unbiased	Unbiased	Unbiased	Unbiased	BL_biased	Unbiased	Unbiased	Unbiased	Unbiased	Unbiased	Unbiased	Unbiased	Unbiased	Unbiased	Unbiased	Unbiased	Unbiased	Unbiased	Unbiased	Unbiased	Unbiased	Unbiased	Unbiased	Unbiased	Unbiased	Unbiased	Unbiased	Unbiased	Unbiased	Unbiased	Unbiased	Unbiased	Unbiased	Unbiased	Unbiased	Mpp1
Itgb1	Unbiased	Unbiased	Unbiased	Unbiased	Unbiased	Unbiased	Unbiased	Unbiased	BL_biased	Unbiased	Unbiased	Unbiased	Unbiased	Unbiased	Unbiased	CR_biased	Unbiased	Unbiased	Unbiased	Unbiased	Unbiased	Unbiased	Unbiased	Unbiased	Unbiased	Unbiased	Unbiased	Unbiased	Unbiased	Unbiased	Unbiased	Unbiased	Unbiased	Unbiased	Unbiased	Unbiased	Unbiased	Unbiased	Unbiased	Unbiased	Unbiased	Unbiased	Unbiased	Unbiased	Unbiased	Unbiased	Itgb1
Ubl3	Unbiased	Unbiased	Unbiased	Unbiased	Unbiased	Unbiased	Unbiased	Unbiased	Unbiased	Unbiased	Unbiased	Unbiased	Unbiased	Unbiased	Unbiased	BL_biased	Unbiased	Unbiased	Unbiased	Unbiased	Unbiased	Unbiased	Unbiased	Unbiased	Unbiased	Unbiased	Unbiased	Unbiased	Unbiased	Unbiased	Unbiased	Unbiased	Unbiased	Unbiased	Unbiased	Unbiased	Unbiased	Unbiased	Unbiased	Unbiased	Unbiased	Unbiased	Unbiased	Unbiased	Unbiased	Unbiased	Ubl3
Myof	Unbiased	Unbiased	Unbiased	Unbiased	Unbiased	Unbiased	Unbiased	Unbiased	Unbiased	Unbiased	Unbiased	Unbiased	Unbiased	Unbiased	Unbiased	BL_biased	Unbiased	Unbiased	Unbiased	Unbiased	Unbiased	Unbiased	Unbiased	Unbiased	Unbiased	Unbiased	Unbiased	Unbiased	Unbiased	Unbiased	Unbiased	Unbiased	Unbiased	Unbiased	Unbiased	Unbiased	Unbiased	Unbiased	Unbiased	Unbiased	Unbiased	Unbiased	Unbiased	Unbiased	Unbiased	Unbiased	Myof
Vegfa	Unbiased	Unbiased	Unbiased	Unbiased	Unbiased	Unbiased	Unbiased	Unbiased	Unbiased	Unbiased	Unbiased	Unbiased	Unbiased	Unbiased	Unbiased	CR_biased	Unbiased	Unbiased	Unbiased	Unbiased	Unbiased	Unbiased	Unbiased	Unbiased	Unbiased	Unbiased	Unbiased	Unbiased	Unbiased	Unbiased	Unbiased	Unbiased	Unbiased	Unbiased	Unbiased	Unbiased	Unbiased	Unbiased	Unbiased	Unbiased	Unbiased	Unbiased	Unbiased	Unbiased	Unbiased	Unbiased	Vegfa
Cd5l	Unbiased	Unbiased	Unbiased	Unbiased	Unbiased	Unbiased	Unbiased	Unbiased	Unbiased	Unbiased	Unbiased	Unbiased	Unbiased	Unbiased	Unbiased	CR_biased	Unbiased	Unbiased	Unbiased	Unbiased	Unbiased	Unbiased	Unbiased	Unbiased	Unbiased	Unbiased	Unbiased	Unbiased	Unbiased	Unbiased	Unbiased	Unbiased	Unbiased	Unbiased	Unbiased	Unbiased	Unbiased	Unbiased	Unbiased	Unbiased	Unbiased	Unbiased	Unbiased	Unbiased	Unbiased	Unbiased	Cd5l
Cabp4	Unbiased	Unbiased	Unbiased	Unbiased	Unbiased	Unbiased	Unbiased	Unbiased	Unbiased	Unbiased	Unbiased	Unbiased	Unbiased	Unbiased	Unbiased	CR_biased	Unbiased	Unbiased	Unbiased	Unbiased	Unbiased	Unbiased	Unbiased	Unbiased	Unbiased	Unbiased	Unbiased	Unbiased	Unbiased	Unbiased	Unbiased	Unbiased	Unbiased	Unbiased	Unbiased	Unbiased	Unbiased	Unbiased	Unbiased	Unbiased	Unbiased	Unbiased	Unbiased	Unbiased	Unbiased	Unbiased	Cabp4
Cpne3	Unbiased	Unbiased	Unbiased	Unbiased	Unbiased	Unbiased	Unbiased	Unbiased	Unbiased	Unbiased	Unbiased	Unbiased	Unbiased	Unbiased	Unbiased	CR_biased	Unbiased	Unbiased	Unbiased	Unbiased	Unbiased	Unbiased	Unbiased	Unbiased	Unbiased	Unbiased	Unbiased	Unbiased	Unbiased	Unbiased	Unbiased	Unbiased	Unbiased	Unbiased	Unbiased	Unbiased	Unbiased	Unbiased	Unbiased	Unbiased	Unbiased	Unbiased	Unbiased	Unbiased	Unbiased	Unbiased	Cpne3
Rbpj	Unbiased	Unbiased	Unbiased	Unbiased	Unbiased	Unbiased	Unbiased	Unbiased	Unbiased	Unbiased	Unbiased	Unbiased	Unbiased	Unbiased	Unbiased	BL_biased	Unbiased	Unbiased	Unbiased	Unbiased	Unbiased	Unbiased	Unbiased	Unbiased	Unbiased	Unbiased	Unbiased	Unbiased	Unbiased	Unbiased	Unbiased	Unbiased	Unbiased	Unbiased	Unbiased	Unbiased	Unbiased	Unbiased	Unbiased	Unbiased	Unbiased	Unbiased	Unbiased	Unbiased	Unbiased	Unbiased	Rbpj
Rps27a	BL_biased	Unbiased	BL_biased	Unbiased	BL_biased	Unbiased	BL_biased	Unbiased	Unbiased	Unbiased	BL_biased	Unbiased	Unbiased	Unbiased	BL_biased	Unbiased	Unbiased	Unbiased	BL_biased	BL_biased	BL_biased	Unbiased	BL_biased	Unbiased	BL_biased	Unbiased	BL_biased	BL_biased	BL_biased	BL_biased	BL_biased	Unbiased	Unbiased	Unbiased	Unbiased	Unbiased	BL_biased	Unbiased	Unbiased	Unbiased	Unbiased	Unbiased	Unbiased	Unbiased	Unbiased	Unbiased	Rps27a
Rplp1	BL_biased	Unbiased	BL_biased	Unbiased	BL_biased	Unbiased	BL_biased	Unbiased	Unbiased	Unbiased	BL_biased	Unbiased	Unbiased	Unbiased	BL_biased	Unbiased	Unbiased	Unbiased	BL_biased	BL_biased	BL_biased	BL_biased	BL_biased	BL_biased	BL_biased	Unbiased	BL_biased	BL_biased	BL_biased	BL_biased	Unbiased	Unbiased	Unbiased	Unbiased	Unbiased	Unbiased	Unbiased	Unbiased	Unbiased	Unbiased	Unbiased	Unbiased	Unbiased	Unbiased	Unbiased	Unbiased	Rplp1
Rps4x	BL_biased	Unbiased	Unbiased	Unbiased	Unbiased	Unbiased	BL_biased	Unbiased	Unbiased	Unbiased	BL_biased	Unbiased	Unbiased	Unbiased	Unbiased	Unbiased	Unbiased	Unbiased	BL_biased	BL_biased	BL_biased	BL_biased	Unbiased	BL_biased	Unbiased	Unbiased	BL_biased	BL_biased	BL_biased	BL_biased	BL_biased	Unbiased	Unbiased	Unbiased	Unbiased	Unbiased	Unbiased	Unbiased	Unbiased	Unbiased	Unbiased	Unbiased	Unbiased	Unbiased	Unbiased	Unbiased	Rps4x
Rpl35a	BL_biased	Unbiased	BL_biased	Unbiased	BL_biased	Unbiased	BL_biased	Unbiased	BL_biased	Unbiased	BL_biased	Unbiased	Unbiased	Unbiased	BL_biased	Unbiased	Unbiased	Unbiased	BL_biased	BL_biased	BL_biased	Unbiased	BL_biased	Unbiased	BL_biased	Unbiased	BL_biased	Unbiased	BL_biased	Unbiased	BL_biased	Unbiased	Unbiased	Unbiased	Unbiased	Unbiased	Unbiased	Unbiased	Unbiased	Unbiased	Unbiased	Unbiased	Unbiased	Unbiased	Unbiased	Unbiased	Rpl35a
Rpl19	BL_biased	Unbiased	BL_biased	Unbiased	BL_biased	Unbiased	BL_biased	Unbiased	BL_biased	Unbiased	BL_biased	Unbiased	Unbiased	Unbiased	BL_biased	Unbiased	Unbiased	Unbiased	BL_biased	BL_biased	BL_biased	BL_biased	BL_biased	BL_biased	BL_biased	Unbiased	BL_biased	BL_biased	BL_biased	BL_biased	BL_biased	Unbiased	Unbiased	BL_biased	Unbiased	Unbiased	Unbiased	Unbiased	Unbiased	Unbiased	Unbiased	Unbiased	Unbiased	Unbiased	Unbiased	Unbiased	Rpl19
H3f3b	Unbiased	Unbiased	CR_biased	Unbiased	CR_biased	Unbiased	CR_biased	Unbiased	CR_biased	Unbiased	Unbiased	Unbiased	Unbiased	Unbiased	CR_biased	Unbiased	Unbiased	Unbiased	Unbiased	CR_biased	CR_biased	Unbiased	CR_biased	Unbiased	CR_biased	Unbiased	Unbiased	Unbiased	Unbiased	CR_biased	CR_biased	Unbiased	Unbiased	Unbiased	Unbiased	Unbiased	Unbiased	Unbiased	Unbiased	Unbiased	Unbiased	Unbiased	Unbiased	Unbiased	Unbiased	Unbiased	H3f3b
Klf2	CR_biased	Unbiased	Unbiased	Unbiased	Unbiased	Unbiased	Unbiased	Unbiased	Unbiased	Unbiased	Unbiased	Unbiased	Unbiased	Unbiased	Unbiased	Unbiased	Unbiased	Unbiased	CR_biased	BL_biased	Unbiased	Unbiased	Unbiased	Unbiased	Unbiased	Unbiased	Unbiased	Unbiased	CR_biased	Unbiased	Unbiased	Unbiased	Unbiased	Unbiased	Unbiased	Unbiased	CR_biased	Unbiased	Unbiased	Unbiased	Unbiased	Unbiased	Unbiased	Unbiased	Unbiased	Unbiased	Klf2
Rpl9	BL_biased	Unbiased	BL_biased	Unbiased	Unbiased	Unbiased	BL_biased	Unbiased	BL_biased	Unbiased	BL_biased	Unbiased	Unbiased	Unbiased	BL_biased	Unbiased	Unbiased	Unbiased	BL_biased	BL_biased	BL_biased	BL_biased	BL_biased	BL_biased	Unbiased	Unbiased	BL_biased	Unbiased	Unbiased	Unbiased	BL_biased	Unbiased	Unbiased	Unbiased	Unbiased	Unbiased	Unbiased	Unbiased	Unbiased	Unbiased	Unbiased	Unbiased	Unbiased	Unbiased	Unbiased	Unbiased	Rpl9
Rplp2	BL_biased	Unbiased	BL_biased	Unbiased	BL_biased	Unbiased	BL_biased	Unbiased	Unbiased	Unbiased	BL_biased	Unbiased	Unbiased	Unbiased	BL_biased	Unbiased	Unbiased	Unbiased	BL_biased	BL_biased	BL_biased	BL_biased	BL_biased	BL_biased	Unbiased	Unbiased	BL_biased	BL_biased	BL_biased	Unbiased	BL_biased	Unbiased	Unbiased	Unbiased	Unbiased	Unbiased	Unbiased	Unbiased	Unbiased	Unbiased	Unbiased	Unbiased	Unbiased	Unbiased	Unbiased	Unbiased	Rplp2
Rps16	BL_biased	Unbiased	BL_biased	Unbiased	BL_biased	Unbiased	BL_biased	Unbiased	Unbiased	Unbiased	BL_biased	Unbiased	Unbiased	Unbiased	BL_biased	Unbiased	Unbiased	Unbiased	BL_biased	BL_biased	BL_biased	BL_biased	Unbiased	Unbiased	BL_biased	Unbiased	BL_biased	BL_biased	Unbiased	Unbiased	BL_biased	Unbiased	Unbiased	Unbiased	Unbiased	Unbiased	Unbiased	Unbiased	Unbiased	Unbiased	Unbiased	Unbiased	Unbiased	Unbiased	Unbiased	Unbiased	Rps16
Rps2	BL_biased	Unbiased	BL_biased	Unbiased	BL_biased	Unbiased	BL_biased	Unbiased	BL_biased	Unbiased	BL_biased	Unbiased	Unbiased	Unbiased	BL_biased	Unbiased	Unbiased	Unbiased	BL_biased	BL_biased	BL_biased	BL_biased	BL_biased	Unbiased	BL_biased	Unbiased	BL_biased	BL_biased	BL_biased	Unbiased	BL_biased	Unbiased	Unbiased	Unbiased	Unbiased	Unbiased	Unbiased	Unbiased	Unbiased	Unbiased	Unbiased	Unbiased	Unbiased	Unbiased	Unbiased	Unbiased	Rps2
Id3	Unbiased	Unbiased	Unbiased	Unbiased	Unbiased	Unbiased	Unbiased	Unbiased	Unbiased	Unbiased	Unbiased	Unbiased	Unbiased	Unbiased	Unbiased	Unbiased	Unbiased	Unbiased	Unbiased	CR_biased	Unbiased	Unbiased	Unbiased	Unbiased	Unbiased	Unbiased	Unbiased	Unbiased	Unbiased	Unbiased	Unbiased	Unbiased	Unbiased	Unbiased	Unbiased	Unbiased	Unbiased	Unbiased	Unbiased	Unbiased	Unbiased	Unbiased	Unbiased	Unbiased	Unbiased	Unbiased	Id3
Srsf2	Unbiased	Unbiased	Unbiased	Unbiased	Unbiased	Unbiased	Unbiased	Unbiased	Unbiased	Unbiased	Unbiased	Unbiased	Unbiased	Unbiased	Unbiased	Unbiased	Unbiased	Unbiased	Unbiased	CR_biased	Unbiased	Unbiased	Unbiased	Unbiased	Unbiased	Unbiased	Unbiased	Unbiased	Unbiased	Unbiased	Unbiased	Unbiased	Unbiased	Unbiased	Unbiased	Unbiased	Unbiased	Unbiased	Unbiased	Unbiased	Unbiased	Unbiased	Unbiased	Unbiased	Unbiased	Unbiased	Srsf2
Rps15	BL_biased	Unbiased	Unbiased	Unbiased	Unbiased	Unbiased	Unbiased	Unbiased	Unbiased	Unbiased	Unbiased	Unbiased	Unbiased	Unbiased	Unbiased	Unbiased	Unbiased	Unbiased	Unbiased	BL_biased	Unbiased	BL_biased	Unbiased	BL_biased	Unbiased	Unbiased	Unbiased	BL_biased	Unbiased	Unbiased	Unbiased	Unbiased	Unbiased	Unbiased	Unbiased	Unbiased	Unbiased	Unbiased	Unbiased	Unbiased	Unbiased	Unbiased	Unbiased	Unbiased	Unbiased	Unbiased	Rps15
Rpl22	BL_biased	Unbiased	BL_biased	Unbiased	BL_biased	Unbiased	BL_biased	Unbiased	BL_biased	Unbiased	BL_biased	Unbiased	Unbiased	Unbiased	BL_biased	Unbiased	Unbiased	Unbiased	BL_biased	BL_biased	BL_biased	BL_biased	BL_biased	Unbiased	BL_biased	Unbiased	BL_biased	Unbiased	BL_biased	BL_biased	BL_biased	Unbiased	Unbiased	Unbiased	Unbiased	Unbiased	BL_biased	Unbiased	Unbiased	Unbiased	Unbiased	Unbiased	Unbiased	Unbiased	Unbiased	Unbiased	Rpl22
Hspe1	Unbiased	Unbiased	Unbiased	Unbiased	Unbiased	Unbiased	Unbiased	Unbiased	Unbiased	Unbiased	Unbiased	Unbiased	Unbiased	Unbiased	Unbiased	Unbiased	Unbiased	Unbiased	Unbiased	BL_biased	Unbiased	Unbiased	Unbiased	Unbiased	Unbiased	Unbiased	Unbiased	Unbiased	Unbiased	Unbiased	BL_biased	Unbiased	Unbiased	Unbiased	Unbiased	Unbiased	Unbiased	Unbiased	Unbiased	Unbiased	Unbiased	Unbiased	Unbiased	Unbiased	Unbiased	Unbiased	Hspe1
Rpl13a	CR_biased	Unbiased	CR_biased	Unbiased	CR_biased	Unbiased	CR_biased	Unbiased	CR_biased	Unbiased	CR_biased	Unbiased	Unbiased	Unbiased	CR_biased	Unbiased	Unbiased	Unbiased	CR_biased	Unbiased	CR_biased	BL_biased	CR_biased	BL_biased	CR_biased	Unbiased	CR_biased	BL_biased	CR_biased	Unbiased	CR_biased	Unbiased	Unbiased	Unbiased	Unbiased	Unbiased	CR_biased	Unbiased	Unbiased	Unbiased	Unbiased	Unbiased	Unbiased	Unbiased	Unbiased	Unbiased	Rpl13a
Fau	BL_biased	Unbiased	BL_biased	Unbiased	BL_biased	Unbiased	BL_biased	Unbiased	BL_biased	Unbiased	BL_biased	Unbiased	Unbiased	Unbiased	BL_biased	Unbiased	Unbiased	Unbiased	BL_biased	Unbiased	BL_biased	BL_biased	BL_biased	BL_biased	BL_biased	Unbiased	BL_biased	BL_biased	BL_biased	Unbiased	BL_biased	Unbiased	Unbiased	Unbiased	Unbiased	Unbiased	BL_biased	Unbiased	Unbiased	Unbiased	Unbiased	Unbiased	Unbiased	Unbiased	Unbiased	Unbiased	Fau
Rpl14	Unbiased	Unbiased	Unbiased	Unbiased	Unbiased	Unbiased	Unbiased	Unbiased	Unbiased	Unbiased	Unbiased	Unbiased	Unbiased	Unbiased	Unbiased	Unbiased	Unbiased	Unbiased	Unbiased	Unbiased	Unbiased	BL_biased	Unbiased	Unbiased	Unbiased	Unbiased	Unbiased	Unbiased	Unbiased	Unbiased	Unbiased	Unbiased	Unbiased	Unbiased	Unbiased	Unbiased	Unbiased	Unbiased	Unbiased	Unbiased	Unbiased	Unbiased	Unbiased	Unbiased	Unbiased	Unbiased	Rpl14
Rpl13	Unbiased	Unbiased	Unbiased	Unbiased	Unbiased	Unbiased	Unbiased	Unbiased	Unbiased	Unbiased	Unbiased	Unbiased	Unbiased	Unbiased	Unbiased	Unbiased	Unbiased	Unbiased	Unbiased	Unbiased	Unbiased	BL_biased	Unbiased	Unbiased	Unbiased	Unbiased	Unbiased	BL_biased	Unbiased	Unbiased	Unbiased	Unbiased	Unbiased	Unbiased	Unbiased	Unbiased	Unbiased	Unbiased	Unbiased	Unbiased	Unbiased	Unbiased	Unbiased	Unbiased	Unbiased	Unbiased	Rpl13
Actr3	Unbiased	Unbiased	Unbiased	Unbiased	Unbiased	Unbiased	Unbiased	Unbiased	Unbiased	Unbiased	Unbiased	Unbiased	Unbiased	Unbiased	Unbiased	Unbiased	Unbiased	Unbiased	Unbiased	Unbiased	Unbiased	CR_biased	Unbiased	Unbiased	Unbiased	Unbiased	Unbiased	Unbiased	Unbiased	Unbiased	Unbiased	Unbiased	Unbiased	Unbiased	Unbiased	Unbiased	Unbiased	Unbiased	Unbiased	Unbiased	Unbiased	Unbiased	Unbiased	Unbiased	Unbiased	Unbiased	Actr3
Pim1	Unbiased	Unbiased	Unbiased	Unbiased	Unbiased	Unbiased	Unbiased	Unbiased	Unbiased	Unbiased	Unbiased	Unbiased	Unbiased	Unbiased	Unbiased	Unbiased	Unbiased	Unbiased	Unbiased	Unbiased	Unbiased	CR_biased	Unbiased	CR_biased	Unbiased	Unbiased	Unbiased	Unbiased	Unbiased	Unbiased	Unbiased	Unbiased	Unbiased	Unbiased	Unbiased	Unbiased	Unbiased	Unbiased	Unbiased	Unbiased	Unbiased	Unbiased	Unbiased	Unbiased	Unbiased	Unbiased	Pim1
Ifi205	Unbiased	Unbiased	Unbiased	Unbiased	Unbiased	Unbiased	Unbiased	Unbiased	Unbiased	Unbiased	Unbiased	Unbiased	Unbiased	Unbiased	Unbiased	Unbiased	Unbiased	Unbiased	Unbiased	Unbiased	Unbiased	CR_biased	Unbiased	Unbiased	Unbiased	Unbiased	Unbiased	Unbiased	Unbiased	Unbiased	Unbiased	Unbiased	Unbiased	Unbiased	Unbiased	Unbiased	Unbiased	Unbiased	Unbiased	Unbiased	Unbiased	Unbiased	Unbiased	Unbiased	Unbiased	Unbiased	Ifi205
Man2b1	Unbiased	Unbiased	Unbiased	Unbiased	Unbiased	Unbiased	Unbiased	Unbiased	Unbiased	Unbiased	Unbiased	Unbiased	Unbiased	Unbiased	Unbiased	Unbiased	Unbiased	Unbiased	Unbiased	Unbiased	Unbiased	CR_biased	Unbiased	Unbiased	Unbiased	Unbiased	Unbiased	Unbiased	Unbiased	Unbiased	Unbiased	Unbiased	Unbiased	Unbiased	Unbiased	Unbiased	Unbiased	Unbiased	Unbiased	Unbiased	Unbiased	Unbiased	Unbiased	Unbiased	Unbiased	Unbiased	Man2b1
G3bp2	Unbiased	Unbiased	Unbiased	Unbiased	Unbiased	Unbiased	Unbiased	Unbiased	Unbiased	Unbiased	Unbiased	Unbiased	Unbiased	Unbiased	Unbiased	Unbiased	Unbiased	Unbiased	Unbiased	Unbiased	Unbiased	CR_biased	Unbiased	Unbiased	Unbiased	Unbiased	Unbiased	Unbiased	Unbiased	Unbiased	Unbiased	Unbiased	Unbiased	Unbiased	Unbiased	Unbiased	Unbiased	Unbiased	Unbiased	Unbiased	Unbiased	Unbiased	Unbiased	Unbiased	Unbiased	Unbiased	G3bp2
Hfe	Unbiased	Unbiased	Unbiased	Unbiased	Unbiased	Unbiased	Unbiased	Unbiased	Unbiased	Unbiased	Unbiased	Unbiased	Unbiased	Unbiased	Unbiased	Unbiased	Unbiased	Unbiased	Unbiased	Unbiased	Unbiased	BL_biased	Unbiased	Unbiased	Unbiased	Unbiased	Unbiased	Unbiased	Unbiased	Unbiased	Unbiased	Unbiased	Unbiased	Unbiased	Unbiased	Unbiased	Unbiased	Unbiased	Unbiased	Unbiased	Unbiased	Unbiased	Unbiased	Unbiased	Unbiased	Unbiased	Hfe
Hsp90b1	Unbiased	Unbiased	Unbiased	Unbiased	Unbiased	Unbiased	Unbiased	Unbiased	Unbiased	Unbiased	Unbiased	Unbiased	Unbiased	Unbiased	Unbiased	Unbiased	Unbiased	Unbiased	Unbiased	Unbiased	Unbiased	CR_biased	Unbiased	Unbiased	Unbiased	Unbiased	Unbiased	Unbiased	Unbiased	Unbiased	Unbiased	Unbiased	Unbiased	Unbiased	Unbiased	Unbiased	Unbiased	Unbiased	Unbiased	Unbiased	Unbiased	Unbiased	Unbiased	Unbiased	Unbiased	Unbiased	Hsp90b1
Kras	Unbiased	Unbiased	Unbiased	Unbiased	Unbiased	Unbiased	Unbiased	Unbiased	Unbiased	Unbiased	Unbiased	Unbiased	Unbiased	Unbiased	Unbiased	Unbiased	Unbiased	Unbiased	Unbiased	Unbiased	Unbiased	CR_biased	Unbiased	Unbiased	Unbiased	Unbiased	Unbiased	Unbiased	Unbiased	Unbiased	Unbiased	Unbiased	Unbiased	Unbiased	Unbiased	Unbiased	Unbiased	Unbiased	Unbiased	Unbiased	Unbiased	Unbiased	Unbiased	Unbiased	Unbiased	Unbiased	Kras
Cox7a2l	Unbiased	Unbiased	Unbiased	Unbiased	Unbiased	Unbiased	Unbiased	Unbiased	Unbiased	Unbiased	Unbiased	Unbiased	Unbiased	Unbiased	Unbiased	Unbiased	Unbiased	Unbiased	Unbiased	Unbiased	Unbiased	BL_biased	Unbiased	Unbiased	Unbiased	Unbiased	Unbiased	Unbiased	Unbiased	Unbiased	Unbiased	Unbiased	Unbiased	Unbiased	Unbiased	Unbiased	Unbiased	Unbiased	Unbiased	Unbiased	Unbiased	Unbiased	Unbiased	Unbiased	Unbiased	Unbiased	Cox7a2l
Pdia3	Unbiased	Unbiased	Unbiased	Unbiased	Unbiased	Unbiased	Unbiased	Unbiased	Unbiased	Unbiased	Unbiased	Unbiased	Unbiased	Unbiased	Unbiased	Unbiased	Unbiased	Unbiased	Unbiased	Unbiased	Unbiased	CR_biased	Unbiased	Unbiased	Unbiased	Unbiased	Unbiased	Unbiased	Unbiased	Unbiased	Unbiased	Unbiased	Unbiased	Unbiased	Unbiased	Unbiased	Unbiased	Unbiased	Unbiased	Unbiased	Unbiased	Unbiased	Unbiased	Unbiased	Unbiased	Unbiased	Pdia3
Mylip	Unbiased	Unbiased	Unbiased	Unbiased	Unbiased	Unbiased	Unbiased	Unbiased	Unbiased	Unbiased	Unbiased	Unbiased	Unbiased	Unbiased	Unbiased	Unbiased	Unbiased	Unbiased	Unbiased	Unbiased	Unbiased	CR_biased	Unbiased	Unbiased	Unbiased	Unbiased	Unbiased	Unbiased	Unbiased	Unbiased	Unbiased	Unbiased	Unbiased	Unbiased	Unbiased	Unbiased	Unbiased	Unbiased	Unbiased	Unbiased	Unbiased	Unbiased	Unbiased	Unbiased	Unbiased	Unbiased	Mylip
Tspo	Unbiased	Unbiased	Unbiased	Unbiased	Unbiased	Unbiased	Unbiased	Unbiased	Unbiased	Unbiased	Unbiased	Unbiased	Unbiased	Unbiased	Unbiased	Unbiased	Unbiased	Unbiased	Unbiased	Unbiased	Unbiased	CR_biased	Unbiased	Unbiased	Unbiased	Unbiased	Unbiased	Unbiased	Unbiased	Unbiased	Unbiased	Unbiased	Unbiased	Unbiased	Unbiased	Unbiased	Unbiased	Unbiased	Unbiased	Unbiased	Unbiased	Unbiased	Unbiased	Unbiased	Unbiased	Unbiased	Tspo
Hnrnpl	Unbiased	Unbiased	Unbiased	Unbiased	Unbiased	Unbiased	Unbiased	Unbiased	Unbiased	Unbiased	Unbiased	Unbiased	Unbiased	Unbiased	Unbiased	Unbiased	Unbiased	Unbiased	Unbiased	Unbiased	Unbiased	CR_biased	Unbiased	Unbiased	Unbiased	Unbiased	Unbiased	Unbiased	Unbiased	Unbiased	Unbiased	Unbiased	Unbiased	Unbiased	Unbiased	Unbiased	Unbiased	Unbiased	Unbiased	Unbiased	Unbiased	Unbiased	Unbiased	Unbiased	Unbiased	Unbiased	Hnrnpl
Tax1bp1	Unbiased	Unbiased	Unbiased	Unbiased	Unbiased	Unbiased	Unbiased	Unbiased	Unbiased	Unbiased	Unbiased	Unbiased	Unbiased	Unbiased	Unbiased	Unbiased	Unbiased	Unbiased	Unbiased	Unbiased	Unbiased	CR_biased	Unbiased	Unbiased	Unbiased	Unbiased	Unbiased	Unbiased	Unbiased	Unbiased	Unbiased	Unbiased	Unbiased	Unbiased	Unbiased	Unbiased	Unbiased	Unbiased	Unbiased	Unbiased	Unbiased	Unbiased	Unbiased	Unbiased	Unbiased	Unbiased	Tax1bp1
Zbtb1	Unbiased	Unbiased	Unbiased	Unbiased	Unbiased	Unbiased	Unbiased	Unbiased	Unbiased	Unbiased	Unbiased	Unbiased	Unbiased	Unbiased	Unbiased	Unbiased	Unbiased	Unbiased	Unbiased	Unbiased	Unbiased	CR_biased	Unbiased	Unbiased	Unbiased	Unbiased	Unbiased	Unbiased	Unbiased	Unbiased	Unbiased	Unbiased	Unbiased	Unbiased	Unbiased	Unbiased	Unbiased	Unbiased	Unbiased	Unbiased	Unbiased	Unbiased	Unbiased	Unbiased	Unbiased	Unbiased	Zbtb1
Atp5g2	BL_biased	Unbiased	Unbiased	Unbiased	BL_biased	Unbiased	BL_biased	Unbiased	BL_biased	Unbiased	Unbiased	Unbiased	Unbiased	Unbiased	BL_biased	Unbiased	Unbiased	Unbiased	BL_biased	Unbiased	Unbiased	Unbiased	BL_biased	BL_biased	BL_biased	Unbiased	BL_biased	BL_biased	BL_biased	Unbiased	BL_biased	Unbiased	Unbiased	Unbiased	Unbiased	Unbiased	Unbiased	Unbiased	Unbiased	Unbiased	Unbiased	Unbiased	Unbiased	Unbiased	Unbiased	Unbiased	Atp5g2
Atp1a1	Unbiased	Unbiased	Unbiased	Unbiased	Unbiased	Unbiased	Unbiased	Unbiased	Unbiased	Unbiased	Unbiased	Unbiased	Unbiased	Unbiased	Unbiased	Unbiased	Unbiased	Unbiased	Unbiased	Unbiased	Unbiased	Unbiased	Unbiased	CR_biased	Unbiased	Unbiased	Unbiased	Unbiased	Unbiased	Unbiased	Unbiased	Unbiased	Unbiased	Unbiased	Unbiased	Unbiased	Unbiased	Unbiased	Unbiased	Unbiased	Unbiased	Unbiased	Unbiased	Unbiased	Unbiased	Unbiased	Atp1a1
Spint1	Unbiased	Unbiased	Unbiased	Unbiased	Unbiased	Unbiased	Unbiased	Unbiased	Unbiased	Unbiased	Unbiased	Unbiased	Unbiased	Unbiased	Unbiased	Unbiased	Unbiased	Unbiased	Unbiased	Unbiased	Unbiased	Unbiased	Unbiased	CR_biased	Unbiased	Unbiased	Unbiased	Unbiased	Unbiased	Unbiased	Unbiased	Unbiased	Unbiased	Unbiased	Unbiased	Unbiased	Unbiased	Unbiased	Unbiased	Unbiased	Unbiased	Unbiased	Unbiased	Unbiased	Unbiased	Unbiased	Spint1
Eif4a1	Unbiased	Unbiased	Unbiased	Unbiased	CR_biased	Unbiased	Unbiased	Unbiased	Unbiased	Unbiased	CR_biased	Unbiased	Unbiased	Unbiased	CR_biased	Unbiased	Unbiased	Unbiased	CR_biased	Unbiased	Unbiased	Unbiased	CR_biased	CR_biased	Unbiased	Unbiased	Unbiased	Unbiased	CR_biased	Unbiased	Unbiased	Unbiased	Unbiased	Unbiased	Unbiased	Unbiased	CR_biased	Unbiased	Unbiased	Unbiased	Unbiased	Unbiased	Unbiased	Unbiased	Unbiased	Unbiased	Eif4a1
Eif5	Unbiased	Unbiased	Unbiased	Unbiased	Unbiased	Unbiased	Unbiased	Unbiased	Unbiased	Unbiased	Unbiased	Unbiased	Unbiased	Unbiased	Unbiased	Unbiased	Unbiased	Unbiased	Unbiased	Unbiased	Unbiased	Unbiased	Unbiased	CR_biased	Unbiased	Unbiased	Unbiased	Unbiased	Unbiased	Unbiased	Unbiased	Unbiased	Unbiased	Unbiased	Unbiased	Unbiased	Unbiased	Unbiased	Unbiased	Unbiased	Unbiased	Unbiased	Unbiased	Unbiased	Unbiased	Unbiased	Eif5
Lum	Unbiased	Unbiased	Unbiased	Unbiased	Unbiased	Unbiased	Unbiased	Unbiased	Unbiased	Unbiased	CR_biased	Unbiased	Unbiased	Unbiased	CR_biased	Unbiased	Unbiased	Unbiased	Unbiased	Unbiased	Unbiased	Unbiased	Unbiased	CR_biased	Unbiased	Unbiased	Unbiased	Unbiased	Unbiased	Unbiased	Unbiased	Unbiased	Unbiased	Unbiased	Unbiased	Unbiased	Unbiased	Unbiased	Unbiased	Unbiased	Unbiased	Unbiased	Unbiased	Unbiased	Unbiased	Unbiased	Lum
Syap1	Unbiased	Unbiased	Unbiased	Unbiased	Unbiased	Unbiased	Unbiased	Unbiased	Unbiased	Unbiased	Unbiased	Unbiased	Unbiased	Unbiased	Unbiased	Unbiased	Unbiased	Unbiased	Unbiased	Unbiased	Unbiased	Unbiased	Unbiased	CR_biased	Unbiased	Unbiased	Unbiased	Unbiased	Unbiased	Unbiased	Unbiased	Unbiased	Unbiased	Unbiased	Unbiased	Unbiased	Unbiased	Unbiased	Unbiased	Unbiased	Unbiased	Unbiased	Unbiased	Unbiased	Unbiased	Unbiased	Syap1
Cd2	Unbiased	Unbiased	Unbiased	Unbiased	Unbiased	Unbiased	Unbiased	Unbiased	Unbiased	Unbiased	Unbiased	Unbiased	Unbiased	Unbiased	Unbiased	Unbiased	Unbiased	Unbiased	Unbiased	Unbiased	Unbiased	Unbiased	Unbiased	BL_biased	CR_biased	Unbiased	Unbiased	Unbiased	Unbiased	Unbiased	Unbiased	Unbiased	Unbiased	Unbiased	Unbiased	Unbiased	Unbiased	Unbiased	Unbiased	Unbiased	Unbiased	Unbiased	Unbiased	Unbiased	Unbiased	Unbiased	Cd2
Polr1d	Unbiased	Unbiased	Unbiased	Unbiased	Unbiased	Unbiased	Unbiased	Unbiased	Unbiased	Unbiased	Unbiased	Unbiased	Unbiased	Unbiased	Unbiased	Unbiased	Unbiased	Unbiased	Unbiased	Unbiased	Unbiased	Unbiased	Unbiased	BL_biased	Unbiased	Unbiased	Unbiased	Unbiased	Unbiased	Unbiased	Unbiased	Unbiased	Unbiased	Unbiased	Unbiased	Unbiased	Unbiased	Unbiased	Unbiased	Unbiased	Unbiased	Unbiased	Unbiased	Unbiased	Unbiased	Unbiased	Polr1d
Ppia	Unbiased	Unbiased	Unbiased	Unbiased	Unbiased	Unbiased	Unbiased	Unbiased	Unbiased	Unbiased	Unbiased	Unbiased	Unbiased	Unbiased	Unbiased	Unbiased	Unbiased	Unbiased	Unbiased	Unbiased	Unbiased	Unbiased	Unbiased	Unbiased	Unbiased	BL_biased	Unbiased	BL_biased	Unbiased	Unbiased	Unbiased	Unbiased	Unbiased	Unbiased	Unbiased	Unbiased	Unbiased	Unbiased	Unbiased	Unbiased	Unbiased	Unbiased	Unbiased	Unbiased	Unbiased	Unbiased	Ppia
Aqp1	Unbiased	Unbiased	Unbiased	Unbiased	Unbiased	Unbiased	Unbiased	Unbiased	Unbiased	Unbiased	Unbiased	Unbiased	Unbiased	Unbiased	Unbiased	Unbiased	Unbiased	Unbiased	Unbiased	Unbiased	Unbiased	Unbiased	Unbiased	Unbiased	Unbiased	CR_biased	Unbiased	CR_biased	Unbiased	Unbiased	Unbiased	Unbiased	Unbiased	Unbiased	Unbiased	Unbiased	Unbiased	Unbiased	Unbiased	Unbiased	Unbiased	Unbiased	Unbiased	Unbiased	Unbiased	Unbiased	Aqp1
Ly6c1	Unbiased	Unbiased	Unbiased	Unbiased	Unbiased	Unbiased	Unbiased	Unbiased	Unbiased	Unbiased	Unbiased	Unbiased	Unbiased	Unbiased	Unbiased	Unbiased	Unbiased	Unbiased	Unbiased	Unbiased	Unbiased	Unbiased	Unbiased	Unbiased	Unbiased	Unbiased	Unbiased	CR_biased	Unbiased	Unbiased	Unbiased	Unbiased	Unbiased	Unbiased	Unbiased	Unbiased	Unbiased	Unbiased	Unbiased	Unbiased	Unbiased	Unbiased	Unbiased	Unbiased	Unbiased	Unbiased	Ly6c1
Ccl11	Unbiased	Unbiased	Unbiased	Unbiased	Unbiased	Unbiased	Unbiased	Unbiased	Unbiased	Unbiased	Unbiased	Unbiased	Unbiased	Unbiased	Unbiased	Unbiased	Unbiased	Unbiased	Unbiased	Unbiased	Unbiased	Unbiased	Unbiased	Unbiased	Unbiased	Unbiased	Unbiased	CR_biased	Unbiased	Unbiased	Unbiased	Unbiased	Unbiased	Unbiased	Unbiased	Unbiased	Unbiased	Unbiased	Unbiased	Unbiased	Unbiased	Unbiased	Unbiased	Unbiased	Unbiased	Unbiased	Ccl11
Rps5	Unbiased	Unbiased	Unbiased	Unbiased	Unbiased	Unbiased	Unbiased	Unbiased	Unbiased	Unbiased	Unbiased	Unbiased	Unbiased	Unbiased	Unbiased	Unbiased	Unbiased	Unbiased	Unbiased	Unbiased	Unbiased	Unbiased	Unbiased	Unbiased	Unbiased	Unbiased	Unbiased	BL_biased	Unbiased	Unbiased	Unbiased	Unbiased	Unbiased	Unbiased	Unbiased	Unbiased	Unbiased	Unbiased	Unbiased	Unbiased	Unbiased	Unbiased	Unbiased	Unbiased	Unbiased	Unbiased	Rps5
Clec4n	Unbiased	Unbiased	Unbiased	Unbiased	Unbiased	Unbiased	Unbiased	Unbiased	Unbiased	Unbiased	Unbiased	Unbiased	Unbiased	Unbiased	Unbiased	Unbiased	Unbiased	Unbiased	Unbiased	Unbiased	Unbiased	Unbiased	Unbiased	Unbiased	Unbiased	Unbiased	Unbiased	CR_biased	Unbiased	Unbiased	Unbiased	Unbiased	Unbiased	Unbiased	Unbiased	Unbiased	Unbiased	Unbiased	Unbiased	Unbiased	Unbiased	Unbiased	Unbiased	Unbiased	Unbiased	Unbiased	Clec4n
Lpl	Unbiased	Unbiased	Unbiased	Unbiased	Unbiased	Unbiased	Unbiased	Unbiased	Unbiased	Unbiased	Unbiased	Unbiased	Unbiased	Unbiased	Unbiased	Unbiased	Unbiased	Unbiased	Unbiased	Unbiased	Unbiased	Unbiased	Unbiased	Unbiased	Unbiased	Unbiased	Unbiased	BL_biased	Unbiased	Unbiased	Unbiased	Unbiased	Unbiased	Unbiased	Unbiased	Unbiased	Unbiased	Unbiased	Unbiased	Unbiased	Unbiased	Unbiased	Unbiased	Unbiased	Unbiased	Unbiased	Lpl
Lilr4b	Unbiased	Unbiased	Unbiased	Unbiased	Unbiased	Unbiased	Unbiased	Unbiased	Unbiased	Unbiased	Unbiased	Unbiased	Unbiased	Unbiased	Unbiased	Unbiased	Unbiased	Unbiased	Unbiased	Unbiased	Unbiased	Unbiased	Unbiased	Unbiased	Unbiased	Unbiased	Unbiased	CR_biased	Unbiased	Unbiased	Unbiased	Unbiased	Unbiased	Unbiased	Unbiased	Unbiased	Unbiased	Unbiased	Unbiased	Unbiased	Unbiased	Unbiased	Unbiased	Unbiased	Unbiased	Unbiased	Lilr4b
Ndufb11	Unbiased	Unbiased	Unbiased	Unbiased	Unbiased	Unbiased	Unbiased	Unbiased	Unbiased	Unbiased	Unbiased	Unbiased	Unbiased	Unbiased	Unbiased	Unbiased	Unbiased	Unbiased	Unbiased	Unbiased	Unbiased	Unbiased	Unbiased	Unbiased	Unbiased	Unbiased	Unbiased	BL_biased	Unbiased	Unbiased	Unbiased	Unbiased	Unbiased	Unbiased	Unbiased	Unbiased	Unbiased	Unbiased	Unbiased	Unbiased	Unbiased	Unbiased	Unbiased	Unbiased	Unbiased	Unbiased	Ndufb11
Rps25	Unbiased	Unbiased	Unbiased	Unbiased	Unbiased	Unbiased	Unbiased	Unbiased	Unbiased	Unbiased	Unbiased	Unbiased	Unbiased	Unbiased	Unbiased	Unbiased	Unbiased	Unbiased	Unbiased	Unbiased	Unbiased	Unbiased	Unbiased	Unbiased	Unbiased	Unbiased	Unbiased	BL_biased	Unbiased	Unbiased	Unbiased	Unbiased	Unbiased	Unbiased	Unbiased	Unbiased	Unbiased	Unbiased	Unbiased	Unbiased	Unbiased	Unbiased	Unbiased	Unbiased	Unbiased	Unbiased	Rps25
Akna	Unbiased	Unbiased	Unbiased	Unbiased	Unbiased	Unbiased	Unbiased	Unbiased	Unbiased	Unbiased	Unbiased	Unbiased	Unbiased	Unbiased	Unbiased	Unbiased	Unbiased	Unbiased	Unbiased	Unbiased	Unbiased	Unbiased	Unbiased	Unbiased	Unbiased	Unbiased	Unbiased	Unbiased	Unbiased	BL_biased	Unbiased	Unbiased	Unbiased	Unbiased	Unbiased	Unbiased	Unbiased	Unbiased	Unbiased	Unbiased	Unbiased	Unbiased	Unbiased	Unbiased	Unbiased	Unbiased	Akna
Ifi30	CR_biased	Unbiased	Unbiased	Unbiased	Unbiased	Unbiased	CR_biased	Unbiased	Unbiased	Unbiased	CR_biased	Unbiased	Unbiased	Unbiased	Unbiased	Unbiased	Unbiased	Unbiased	Unbiased	Unbiased	Unbiased	Unbiased	CR_biased	Unbiased	Unbiased	Unbiased	CR_biased	Unbiased	CR_biased	BL_biased	Unbiased	Unbiased	Unbiased	Unbiased	Unbiased	Unbiased	Unbiased	Unbiased	Unbiased	Unbiased	Unbiased	Unbiased	Unbiased	Unbiased	Unbiased	Unbiased	Ifi30
Aes	BL_biased	Unbiased	Unbiased	Unbiased	BL_biased	Unbiased	BL_biased	Unbiased	Unbiased	Unbiased	Unbiased	Unbiased	Unbiased	Unbiased	Unbiased	Unbiased	Unbiased	Unbiased	BL_biased	Unbiased	Unbiased	Unbiased	Unbiased	Unbiased	BL_biased	Unbiased	Unbiased	Unbiased	BL_biased	BL_biased	BL_biased	Unbiased	Unbiased	Unbiased	Unbiased	Unbiased	BL_biased	Unbiased	Unbiased	Unbiased	Unbiased	Unbiased	Unbiased	Unbiased	Unbiased	Unbiased	Aes
Rpl27a	BL_biased	Unbiased	BL_biased	Unbiased	BL_biased	Unbiased	BL_biased	Unbiased	Unbiased	Unbiased	BL_biased	Unbiased	Unbiased	Unbiased	BL_biased	Unbiased	Unbiased	Unbiased	BL_biased	Unbiased	BL_biased	Unbiased	BL_biased	Unbiased	BL_biased	Unbiased	BL_biased	Unbiased	BL_biased	BL_biased	BL_biased	Unbiased	Unbiased	Unbiased	Unbiased	Unbiased	Unbiased	Unbiased	Unbiased	Unbiased	Unbiased	Unbiased	Unbiased	Unbiased	Unbiased	Unbiased	Rpl27a
Irf5	Unbiased	Unbiased	Unbiased	Unbiased	Unbiased	Unbiased	Unbiased	Unbiased	Unbiased	Unbiased	Unbiased	Unbiased	Unbiased	Unbiased	Unbiased	Unbiased	Unbiased	Unbiased	Unbiased	Unbiased	Unbiased	Unbiased	Unbiased	Unbiased	Unbiased	Unbiased	Unbiased	Unbiased	Unbiased	BL_biased	Unbiased	Unbiased	Unbiased	Unbiased	Unbiased	Unbiased	Unbiased	Unbiased	Unbiased	Unbiased	Unbiased	Unbiased	Unbiased	Unbiased	Unbiased	Unbiased	Irf5
Rpl36al	Unbiased	Unbiased	Unbiased	Unbiased	Unbiased	Unbiased	Unbiased	Unbiased	Unbiased	Unbiased	BL_biased	Unbiased	Unbiased	Unbiased	Unbiased	Unbiased	Unbiased	Unbiased	Unbiased	Unbiased	Unbiased	Unbiased	Unbiased	Unbiased	Unbiased	Unbiased	BL_biased	Unbiased	Unbiased	BL_biased	Unbiased	Unbiased	Unbiased	Unbiased	Unbiased	Unbiased	Unbiased	Unbiased	Unbiased	Unbiased	Unbiased	Unbiased	Unbiased	Unbiased	Unbiased	Unbiased	Rpl36al
H2afj	Unbiased	Unbiased	Unbiased	Unbiased	Unbiased	Unbiased	Unbiased	Unbiased	Unbiased	Unbiased	Unbiased	Unbiased	Unbiased	Unbiased	Unbiased	Unbiased	Unbiased	Unbiased	Unbiased	Unbiased	Unbiased	Unbiased	Unbiased	Unbiased	Unbiased	Unbiased	Unbiased	Unbiased	Unbiased	BL_biased	Unbiased	Unbiased	Unbiased	Unbiased	Unbiased	Unbiased	Unbiased	Unbiased	Unbiased	Unbiased	Unbiased	Unbiased	Unbiased	Unbiased	Unbiased	Unbiased	H2afj
Selenop	BL_biased	Unbiased	BL_biased	Unbiased	Unbiased	Unbiased	BL_biased	Unbiased	BL_biased	Unbiased	BL_biased	Unbiased	Unbiased	Unbiased	BL_biased	Unbiased	Unbiased	Unbiased	BL_biased	Unbiased	Unbiased	Unbiased	BL_biased	Unbiased	Unbiased	Unbiased	BL_biased	Unbiased	Unbiased	Unbiased	BL_biased	Unbiased	Unbiased	Unbiased	Unbiased	Unbiased	Unbiased	Unbiased	Unbiased	Unbiased	Unbiased	Unbiased	Unbiased	Unbiased	Unbiased	Unbiased	Selenop
Sem1	BL_biased	Unbiased	BL_biased	Unbiased	BL_biased	Unbiased	BL_biased	Unbiased	BL_biased	Unbiased	BL_biased	Unbiased	Unbiased	Unbiased	BL_biased	Unbiased	Unbiased	Unbiased	BL_biased	Unbiased	BL_biased	Unbiased	BL_biased	Unbiased	BL_biased	Unbiased	BL_biased	Unbiased	BL_biased	Unbiased	BL_biased	Unbiased	Unbiased	Unbiased	Unbiased	Unbiased	BL_biased	Unbiased	Unbiased	Unbiased	Unbiased	Unbiased	Unbiased	Unbiased	Unbiased	Unbiased	Sem1
Selenow	BL_biased	Unbiased	BL_biased	Unbiased	BL_biased	Unbiased	BL_biased	Unbiased	BL_biased	Unbiased	BL_biased	Unbiased	Unbiased	Unbiased	BL_biased	Unbiased	Unbiased	Unbiased	BL_biased	Unbiased	BL_biased	Unbiased	BL_biased	Unbiased	BL_biased	Unbiased	BL_biased	Unbiased	BL_biased	Unbiased	BL_biased	Unbiased	Unbiased	Unbiased	Unbiased	Unbiased	BL_biased	Unbiased	Unbiased	Unbiased	Unbiased	Unbiased	Unbiased	Unbiased	Unbiased	Unbiased	Selenow
Rack1	BL_biased	Unbiased	BL_biased	Unbiased	BL_biased	Unbiased	BL_biased	Unbiased	BL_biased	Unbiased	BL_biased	Unbiased	Unbiased	Unbiased	BL_biased	Unbiased	Unbiased	Unbiased	BL_biased	Unbiased	BL_biased	Unbiased	BL_biased	Unbiased	BL_biased	Unbiased	BL_biased	Unbiased	BL_biased	Unbiased	BL_biased	Unbiased	Unbiased	Unbiased	Unbiased	Unbiased	BL_biased	Unbiased	Unbiased	Unbiased	Unbiased	Unbiased	Unbiased	Unbiased	Unbiased	Unbiased	Rack1
Elob	BL_biased	Unbiased	BL_biased	Unbiased	BL_biased	Unbiased	BL_biased	Unbiased	BL_biased	Unbiased	BL_biased	Unbiased	Unbiased	Unbiased	BL_biased	Unbiased	Unbiased	Unbiased	BL_biased	Unbiased	BL_biased	Unbiased	BL_biased	Unbiased	BL_biased	Unbiased	BL_biased	Unbiased	BL_biased	Unbiased	BL_biased	Unbiased	Unbiased	Unbiased	Unbiased	Unbiased	BL_biased	Unbiased	Unbiased	Unbiased	Unbiased	Unbiased	Unbiased	Unbiased	Unbiased	Unbiased	Elob
Selenok	BL_biased	Unbiased	BL_biased	Unbiased	BL_biased	Unbiased	BL_biased	Unbiased	BL_biased	Unbiased	BL_biased	Unbiased	Unbiased	Unbiased	BL_biased	Unbiased	Unbiased	Unbiased	BL_biased	Unbiased	BL_biased	Unbiased	BL_biased	Unbiased	BL_biased	Unbiased	BL_biased	Unbiased	BL_biased	Unbiased	BL_biased	Unbiased	Unbiased	Unbiased	Unbiased	Unbiased	Unbiased	Unbiased	Unbiased	Unbiased	Unbiased	Unbiased	Unbiased	Unbiased	Unbiased	Unbiased	Selenok
Selenof	BL_biased	Unbiased	BL_biased	Unbiased	BL_biased	Unbiased	BL_biased	Unbiased	BL_biased	Unbiased	BL_biased	Unbiased	Unbiased	Unbiased	BL_biased	Unbiased	Unbiased	Unbiased	BL_biased	Unbiased	BL_biased	Unbiased	BL_biased	Unbiased	BL_biased	Unbiased	BL_biased	Unbiased	BL_biased	Unbiased	BL_biased	Unbiased	Unbiased	Unbiased	Unbiased	Unbiased	Unbiased	Unbiased	Unbiased	Unbiased	Unbiased	Unbiased	Unbiased	Unbiased	Unbiased	Unbiased	Selenof
Jpt1	BL_biased	Unbiased	BL_biased	Unbiased	BL_biased	Unbiased	BL_biased	Unbiased	BL_biased	Unbiased	BL_biased	Unbiased	Unbiased	Unbiased	BL_biased	Unbiased	Unbiased	Unbiased	BL_biased	Unbiased	BL_biased	Unbiased	BL_biased	Unbiased	BL_biased	Unbiased	BL_biased	Unbiased	BL_biased	Unbiased	BL_biased	Unbiased	Unbiased	Unbiased	Unbiased	Unbiased	Unbiased	Unbiased	Unbiased	Unbiased	Unbiased	Unbiased	Unbiased	Unbiased	Unbiased	Unbiased	Jpt1
Cops9	BL_biased	Unbiased	BL_biased	Unbiased	BL_biased	Unbiased	BL_biased	Unbiased	BL_biased	Unbiased	BL_biased	Unbiased	Unbiased	Unbiased	BL_biased	Unbiased	Unbiased	Unbiased	BL_biased	Unbiased	BL_biased	Unbiased	BL_biased	Unbiased	BL_biased	Unbiased	BL_biased	Unbiased	BL_biased	Unbiased	BL_biased	Unbiased	Unbiased	Unbiased	Unbiased	Unbiased	Unbiased	Unbiased	Unbiased	Unbiased	Unbiased	Unbiased	Unbiased	Unbiased	Unbiased	Unbiased	Cops9
Rps21	BL_biased	Unbiased	BL_biased	Unbiased	BL_biased	Unbiased	BL_biased	Unbiased	BL_biased	Unbiased	BL_biased	Unbiased	Unbiased	Unbiased	BL_biased	Unbiased	Unbiased	Unbiased	BL_biased	Unbiased	BL_biased	Unbiased	BL_biased	Unbiased	BL_biased	Unbiased	BL_biased	Unbiased	BL_biased	Unbiased	BL_biased	Unbiased	Unbiased	Unbiased	Unbiased	Unbiased	BL_biased	Unbiased	Unbiased	Unbiased	Unbiased	Unbiased	Unbiased	Unbiased	Unbiased	Unbiased	Rps21
Rtraf	BL_biased	Unbiased	BL_biased	Unbiased	BL_biased	Unbiased	BL_biased	Unbiased	BL_biased	Unbiased	BL_biased	Unbiased	Unbiased	Unbiased	BL_biased	Unbiased	Unbiased	Unbiased	BL_biased	Unbiased	BL_biased	Unbiased	BL_biased	Unbiased	BL_biased	Unbiased	BL_biased	Unbiased	BL_biased	Unbiased	BL_biased	Unbiased	Unbiased	Unbiased	Unbiased	Unbiased	Unbiased	Unbiased	Unbiased	Unbiased	Unbiased	Unbiased	Unbiased	Unbiased	Unbiased	Unbiased	Rtraf
Ighm	BL_biased	Unbiased	BL_biased	Unbiased	BL_biased	Unbiased	BL_biased	Unbiased	Unbiased	Unbiased	BL_biased	Unbiased	Unbiased	Unbiased	BL_biased	Unbiased	Unbiased	Unbiased	BL_biased	Unbiased	Unbiased	Unbiased	BL_biased	Unbiased	Unbiased	Unbiased	Unbiased	Unbiased	BL_biased	Unbiased	Unbiased	Unbiased	Unbiased	Unbiased	Unbiased	Unbiased	Unbiased	Unbiased	Unbiased	Unbiased	Unbiased	Unbiased	Unbiased	Unbiased	Unbiased	Unbiased	Ighm
Ifi207	BL_biased	Unbiased	BL_biased	Unbiased	Unbiased	Unbiased	BL_biased	Unbiased	BL_biased	Unbiased	BL_biased	Unbiased	Unbiased	Unbiased	Unbiased	Unbiased	Unbiased	Unbiased	Unbiased	Unbiased	Unbiased	Unbiased	BL_biased	Unbiased	Unbiased	Unbiased	BL_biased	Unbiased	Unbiased	Unbiased	Unbiased	Unbiased	Unbiased	Unbiased	Unbiased	Unbiased	Unbiased	Unbiased	Unbiased	Unbiased	Unbiased	Unbiased	Unbiased	Unbiased	Unbiased	Unbiased	Ifi207
Snu13	BL_biased	Unbiased	BL_biased	Unbiased	BL_biased	Unbiased	BL_biased	Unbiased	BL_biased	Unbiased	BL_biased	Unbiased	Unbiased	Unbiased	BL_biased	Unbiased	Unbiased	Unbiased	BL_biased	Unbiased	Unbiased	Unbiased	BL_biased	Unbiased	BL_biased	Unbiased	BL_biased	Unbiased	BL_biased	Unbiased	BL_biased	Unbiased	Unbiased	Unbiased	Unbiased	Unbiased	Unbiased	Unbiased	Unbiased	Unbiased	Unbiased	Unbiased	Unbiased	Unbiased	Unbiased	Unbiased	Snu13
Atp5o.1	BL_biased	Unbiased	BL_biased	Unbiased	BL_biased	Unbiased	BL_biased	Unbiased	BL_biased	Unbiased	BL_biased	Unbiased	Unbiased	Unbiased	BL_biased	Unbiased	Unbiased	Unbiased	BL_biased	Unbiased	BL_biased	Unbiased	BL_biased	Unbiased	BL_biased	Unbiased	BL_biased	Unbiased	BL_biased	Unbiased	BL_biased	Unbiased	Unbiased	Unbiased	Unbiased	Unbiased	Unbiased	Unbiased	Unbiased	Unbiased	Unbiased	Unbiased	Unbiased	Unbiased	Unbiased	Unbiased	Atp5o.1
Eloc	BL_biased	Unbiased	BL_biased	Unbiased	BL_biased	Unbiased	BL_biased	Unbiased	BL_biased	Unbiased	BL_biased	Unbiased	Unbiased	Unbiased	BL_biased	Unbiased	Unbiased	Unbiased	BL_biased	Unbiased	BL_biased	Unbiased	BL_biased	Unbiased	Unbiased	Unbiased	BL_biased	Unbiased	BL_biased	Unbiased	BL_biased	Unbiased	Unbiased	Unbiased	Unbiased	Unbiased	Unbiased	Unbiased	Unbiased	Unbiased	Unbiased	Unbiased	Unbiased	Unbiased	Unbiased	Unbiased	Eloc
Shfm1	CR_biased	Unbiased	CR_biased	Unbiased	CR_biased	Unbiased	CR_biased	Unbiased	CR_biased	Unbiased	CR_biased	Unbiased	Unbiased	Unbiased	CR_biased	Unbiased	Unbiased	Unbiased	CR_biased	Unbiased	CR_biased	Unbiased	CR_biased	Unbiased	CR_biased	Unbiased	CR_biased	Unbiased	CR_biased	Unbiased	CR_biased	Unbiased	Unbiased	Unbiased	CR_biased	Unbiased	CR_biased	Unbiased	Unbiased	Unbiased	Unbiased	Unbiased	CR_biased	Unbiased	Unbiased	Unbiased	Shfm1
Rpl38	BL_biased	Unbiased	BL_biased	Unbiased	BL_biased	Unbiased	BL_biased	Unbiased	BL_biased	Unbiased	BL_biased	Unbiased	Unbiased	Unbiased	BL_biased	Unbiased	Unbiased	Unbiased	BL_biased	Unbiased	BL_biased	Unbiased	BL_biased	Unbiased	BL_biased	Unbiased	BL_biased	Unbiased	BL_biased	Unbiased	BL_biased	Unbiased	Unbiased	Unbiased	Unbiased	Unbiased	BL_biased	Unbiased	Unbiased	Unbiased	Unbiased	Unbiased	Unbiased	Unbiased	Unbiased	Unbiased	Rpl38
Selk	CR_biased	Unbiased	CR_biased	Unbiased	CR_biased	Unbiased	CR_biased	Unbiased	CR_biased	Unbiased	CR_biased	Unbiased	Unbiased	Unbiased	CR_biased	Unbiased	Unbiased	Unbiased	CR_biased	Unbiased	CR_biased	Unbiased	CR_biased	Unbiased	CR_biased	Unbiased	CR_biased	Unbiased	CR_biased	Unbiased	CR_biased	Unbiased	Unbiased	Unbiased	Unbiased	Unbiased	CR_biased	Unbiased	Unbiased	Unbiased	Unbiased	Unbiased	CR_biased	Unbiased	Unbiased	Unbiased	Selk
Trbc2	BL_biased	Unbiased	BL_biased	Unbiased	BL_biased	Unbiased	BL_biased	Unbiased	Unbiased	Unbiased	Unbiased	Unbiased	Unbiased	Unbiased	BL_biased	Unbiased	Unbiased	Unbiased	BL_biased	Unbiased	Unbiased	Unbiased	Unbiased	Unbiased	BL_biased	Unbiased	BL_biased	Unbiased	BL_biased	Unbiased	BL_biased	Unbiased	Unbiased	Unbiased	Unbiased	Unbiased	BL_biased	Unbiased	Unbiased	Unbiased	Unbiased	Unbiased	Unbiased	Unbiased	Unbiased	Unbiased	Trbc2
Grk2	BL_biased	Unbiased	BL_biased	Unbiased	BL_biased	Unbiased	BL_biased	Unbiased	BL_biased	Unbiased	BL_biased	Unbiased	Unbiased	Unbiased	BL_biased	Unbiased	Unbiased	Unbiased	Unbiased	Unbiased	Unbiased	Unbiased	BL_biased	Unbiased	Unbiased	Unbiased	BL_biased	Unbiased	BL_biased	Unbiased	BL_biased	Unbiased	Unbiased	Unbiased	Unbiased	Unbiased	Unbiased	Unbiased	Unbiased	Unbiased	Unbiased	Unbiased	Unbiased	Unbiased	Unbiased	Unbiased	Grk2
Cd300c2	BL_biased	Unbiased	BL_biased	Unbiased	Unbiased	Unbiased	BL_biased	Unbiased	BL_biased	Unbiased	BL_biased	Unbiased	Unbiased	Unbiased	Unbiased	Unbiased	Unbiased	Unbiased	Unbiased	Unbiased	Unbiased	Unbiased	BL_biased	Unbiased	Unbiased	Unbiased	BL_biased	Unbiased	Unbiased	Unbiased	Unbiased	Unbiased	Unbiased	Unbiased	Unbiased	Unbiased	Unbiased	Unbiased	Unbiased	Unbiased	Unbiased	Unbiased	Unbiased	Unbiased	Unbiased	Unbiased	Cd300c2
Vps28	BL_biased	Unbiased	BL_biased	Unbiased	BL_biased	Unbiased	BL_biased	Unbiased	Unbiased	Unbiased	BL_biased	Unbiased	Unbiased	Unbiased	BL_biased	Unbiased	Unbiased	Unbiased	BL_biased	Unbiased	Unbiased	Unbiased	Unbiased	Unbiased	BL_biased	Unbiased	BL_biased	Unbiased	BL_biased	Unbiased	BL_biased	Unbiased	Unbiased	Unbiased	Unbiased	Unbiased	Unbiased	Unbiased	Unbiased	Unbiased	Unbiased	Unbiased	Unbiased	Unbiased	Unbiased	Unbiased	Vps28
Selenos	BL_biased	Unbiased	BL_biased	Unbiased	BL_biased	Unbiased	BL_biased	Unbiased	BL_biased	Unbiased	BL_biased	Unbiased	Unbiased	Unbiased	Unbiased	Unbiased	Unbiased	Unbiased	BL_biased	Unbiased	BL_biased	Unbiased	BL_biased	Unbiased	BL_biased	Unbiased	BL_biased	Unbiased	BL_biased	Unbiased	BL_biased	Unbiased	Unbiased	Unbiased	Unbiased	Unbiased	Unbiased	Unbiased	Unbiased	Unbiased	Unbiased	Unbiased	Unbiased	Unbiased	Unbiased	Unbiased	Selenos
Sepw1	CR_biased	Unbiased	CR_biased	Unbiased	CR_biased	Unbiased	CR_biased	Unbiased	CR_biased	Unbiased	CR_biased	Unbiased	Unbiased	Unbiased	CR_biased	Unbiased	Unbiased	Unbiased	CR_biased	Unbiased	CR_biased	Unbiased	CR_biased	Unbiased	CR_biased	Unbiased	CR_biased	Unbiased	CR_biased	Unbiased	CR_biased	Unbiased	Unbiased	Unbiased	CR_biased	Unbiased	CR_biased	Unbiased	Unbiased	Unbiased	Unbiased	Unbiased	Unbiased	Unbiased	Unbiased	Unbiased	Sepw1
Rpl34	BL_biased	Unbiased	BL_biased	Unbiased	BL_biased	Unbiased	BL_biased	Unbiased	BL_biased	Unbiased	BL_biased	Unbiased	Unbiased	Unbiased	BL_biased	Unbiased	Unbiased	Unbiased	BL_biased	Unbiased	BL_biased	Unbiased	BL_biased	Unbiased	BL_biased	Unbiased	BL_biased	Unbiased	BL_biased	Unbiased	BL_biased	Unbiased	Unbiased	Unbiased	Unbiased	Unbiased	Unbiased	Unbiased	Unbiased	Unbiased	Unbiased	Unbiased	Unbiased	Unbiased	Unbiased	Unbiased	Rpl34
AC160336.1	BL_biased	Unbiased	BL_biased	Unbiased	BL_biased	Unbiased	BL_biased	Unbiased	BL_biased	Unbiased	BL_biased	Unbiased	Unbiased	Unbiased	BL_biased	Unbiased	Unbiased	Unbiased	BL_biased	Unbiased	Unbiased	Unbiased	Unbiased	Unbiased	Unbiased	Unbiased	BL_biased	Unbiased	BL_biased	Unbiased	BL_biased	Unbiased	Unbiased	Unbiased	Unbiased	Unbiased	Unbiased	Unbiased	Unbiased	Unbiased	Unbiased	Unbiased	Unbiased	Unbiased	Unbiased	Unbiased	AC160336.1
Mia2	BL_biased	Unbiased	BL_biased	Unbiased	Unbiased	Unbiased	Unbiased	Unbiased	BL_biased	Unbiased	BL_biased	Unbiased	Unbiased	Unbiased	BL_biased	Unbiased	Unbiased	Unbiased	BL_biased	Unbiased	BL_biased	Unbiased	BL_biased	Unbiased	Unbiased	Unbiased	Unbiased	Unbiased	Unbiased	Unbiased	Unbiased	Unbiased	Unbiased	Unbiased	Unbiased	Unbiased	Unbiased	Unbiased	Unbiased	Unbiased	Unbiased	Unbiased	Unbiased	Unbiased	Unbiased	Unbiased	Mia2
Arhgap45	BL_biased	Unbiased	BL_biased	Unbiased	BL_biased	Unbiased	Unbiased	Unbiased	Unbiased	Unbiased	Unbiased	Unbiased	Unbiased	Unbiased	Unbiased	Unbiased	Unbiased	Unbiased	BL_biased	Unbiased	Unbiased	Unbiased	Unbiased	Unbiased	BL_biased	Unbiased	Unbiased	Unbiased	BL_biased	Unbiased	BL_biased	Unbiased	Unbiased	Unbiased	Unbiased	Unbiased	Unbiased	Unbiased	Unbiased	Unbiased	Unbiased	Unbiased	Unbiased	Unbiased	Unbiased	Unbiased	Arhgap45
Nsd3	BL_biased	Unbiased	BL_biased	Unbiased	BL_biased	Unbiased	BL_biased	Unbiased	BL_biased	Unbiased	BL_biased	Unbiased	Unbiased	Unbiased	BL_biased	Unbiased	Unbiased	Unbiased	BL_biased	Unbiased	Unbiased	Unbiased	Unbiased	Unbiased	BL_biased	Unbiased	Unbiased	Unbiased	BL_biased	Unbiased	BL_biased	Unbiased	Unbiased	Unbiased	Unbiased	Unbiased	Unbiased	Unbiased	Unbiased	Unbiased	Unbiased	Unbiased	Unbiased	Unbiased	Unbiased	Unbiased	Nsd3
Rpl6	BL_biased	Unbiased	BL_biased	Unbiased	BL_biased	Unbiased	BL_biased	Unbiased	Unbiased	Unbiased	BL_biased	Unbiased	Unbiased	Unbiased	BL_biased	Unbiased	Unbiased	Unbiased	BL_biased	Unbiased	BL_biased	Unbiased	BL_biased	Unbiased	BL_biased	Unbiased	BL_biased	Unbiased	BL_biased	Unbiased	BL_biased	Unbiased	Unbiased	Unbiased	Unbiased	Unbiased	BL_biased	Unbiased	Unbiased	Unbiased	Unbiased	Unbiased	Unbiased	Unbiased	Unbiased	Unbiased	Rpl6
Trir	BL_biased	Unbiased	BL_biased	Unbiased	BL_biased	Unbiased	Unbiased	Unbiased	Unbiased	Unbiased	Unbiased	Unbiased	Unbiased	Unbiased	BL_biased	Unbiased	Unbiased	Unbiased	BL_biased	Unbiased	Unbiased	Unbiased	Unbiased	Unbiased	BL_biased	Unbiased	Unbiased	Unbiased	BL_biased	Unbiased	BL_biased	Unbiased	Unbiased	Unbiased	Unbiased	Unbiased	Unbiased	Unbiased	Unbiased	Unbiased	Unbiased	Unbiased	Unbiased	Unbiased	Unbiased	Unbiased	Trir
Cenpx	BL_biased	Unbiased	BL_biased	Unbiased	BL_biased	Unbiased	BL_biased	Unbiased	Unbiased	Unbiased	BL_biased	Unbiased	Unbiased	Unbiased	BL_biased	Unbiased	Unbiased	Unbiased	Unbiased	Unbiased	Unbiased	Unbiased	BL_biased	Unbiased	Unbiased	Unbiased	BL_biased	Unbiased	Unbiased	Unbiased	BL_biased	Unbiased	Unbiased	Unbiased	Unbiased	Unbiased	Unbiased	Unbiased	Unbiased	Unbiased	Unbiased	Unbiased	Unbiased	Unbiased	Unbiased	Unbiased	Cenpx
Tceb2	CR_biased	Unbiased	CR_biased	Unbiased	CR_biased	Unbiased	CR_biased	Unbiased	CR_biased	Unbiased	CR_biased	Unbiased	Unbiased	Unbiased	CR_biased	Unbiased	Unbiased	Unbiased	CR_biased	Unbiased	CR_biased	Unbiased	CR_biased	Unbiased	CR_biased	Unbiased	CR_biased	Unbiased	CR_biased	Unbiased	CR_biased	Unbiased	Unbiased	Unbiased	CR_biased	Unbiased	CR_biased	Unbiased	Unbiased	Unbiased	Unbiased	Unbiased	CR_biased	Unbiased	Unbiased	Unbiased	Tceb2
Rex1bd	BL_biased	Unbiased	BL_biased	Unbiased	BL_biased	Unbiased	BL_biased	Unbiased	Unbiased	Unbiased	Unbiased	Unbiased	Unbiased	Unbiased	BL_biased	Unbiased	Unbiased	Unbiased	Unbiased	Unbiased	Unbiased	Unbiased	Unbiased	Unbiased	Unbiased	Unbiased	BL_biased	Unbiased	Unbiased	Unbiased	BL_biased	Unbiased	Unbiased	Unbiased	Unbiased	Unbiased	Unbiased	Unbiased	Unbiased	Unbiased	Unbiased	Unbiased	Unbiased	Unbiased	Unbiased	Unbiased	Rex1bd
Rpl37	BL_biased	Unbiased	Unbiased	Unbiased	BL_biased	Unbiased	BL_biased	Unbiased	Unbiased	Unbiased	BL_biased	Unbiased	Unbiased	Unbiased	BL_biased	Unbiased	Unbiased	Unbiased	Unbiased	Unbiased	Unbiased	Unbiased	Unbiased	Unbiased	Unbiased	Unbiased	BL_biased	Unbiased	BL_biased	Unbiased	Unbiased	Unbiased	Unbiased	Unbiased	Unbiased	Unbiased	Unbiased	Unbiased	Unbiased	Unbiased	Unbiased	Unbiased	Unbiased	Unbiased	Unbiased	Unbiased	Rpl37
Ets1	BL_biased	Unbiased	Unbiased	Unbiased	Unbiased	Unbiased	Unbiased	Unbiased	Unbiased	Unbiased	Unbiased	Unbiased	Unbiased	Unbiased	Unbiased	Unbiased	Unbiased	Unbiased	Unbiased	Unbiased	Unbiased	Unbiased	Unbiased	Unbiased	Unbiased	Unbiased	Unbiased	Unbiased	Unbiased	Unbiased	Unbiased	Unbiased	Unbiased	Unbiased	Unbiased	Unbiased	Unbiased	Unbiased	Unbiased	Unbiased	Unbiased	Unbiased	Unbiased	Unbiased	Unbiased	Unbiased	Ets1
Tcf7	BL_biased	Unbiased	Unbiased	Unbiased	Unbiased	Unbiased	Unbiased	Unbiased	Unbiased	Unbiased	Unbiased	Unbiased	Unbiased	Unbiased	Unbiased	Unbiased	Unbiased	Unbiased	Unbiased	Unbiased	Unbiased	Unbiased	Unbiased	Unbiased	Unbiased	Unbiased	Unbiased	Unbiased	Unbiased	Unbiased	Unbiased	Unbiased	Unbiased	Unbiased	Unbiased	Unbiased	BL_biased	Unbiased	Unbiased	Unbiased	Unbiased	Unbiased	Unbiased	Unbiased	Unbiased	Unbiased	Tcf7
Nsa2	BL_biased	Unbiased	BL_biased	Unbiased	BL_biased	Unbiased	BL_biased	Unbiased	BL_biased	Unbiased	BL_biased	Unbiased	Unbiased	Unbiased	BL_biased	Unbiased	Unbiased	Unbiased	BL_biased	Unbiased	Unbiased	Unbiased	Unbiased	Unbiased	BL_biased	Unbiased	BL_biased	Unbiased	BL_biased	Unbiased	BL_biased	Unbiased	Unbiased	Unbiased	Unbiased	Unbiased	Unbiased	Unbiased	Unbiased	Unbiased	Unbiased	Unbiased	Unbiased	Unbiased	Unbiased	Unbiased	Nsa2
AC149090.1	BL_biased	Unbiased	Unbiased	Unbiased	BL_biased	Unbiased	Unbiased	Unbiased	Unbiased	Unbiased	Unbiased	Unbiased	Unbiased	Unbiased	Unbiased	Unbiased	Unbiased	Unbiased	Unbiased	Unbiased	Unbiased	Unbiased	Unbiased	Unbiased	Unbiased	Unbiased	Unbiased	Unbiased	BL_biased	Unbiased	BL_biased	Unbiased	Unbiased	Unbiased	Unbiased	Unbiased	Unbiased	Unbiased	Unbiased	Unbiased	Unbiased	Unbiased	Unbiased	Unbiased	Unbiased	Unbiased	AC149090.1
H2-T23	BL_biased	Unbiased	Unbiased	Unbiased	BL_biased	Unbiased	BL_biased	Unbiased	Unbiased	Unbiased	BL_biased	Unbiased	Unbiased	Unbiased	Unbiased	Unbiased	Unbiased	Unbiased	Unbiased	Unbiased	BL_biased	Unbiased	Unbiased	Unbiased	Unbiased	Unbiased	BL_biased	Unbiased	Unbiased	Unbiased	BL_biased	Unbiased	Unbiased	Unbiased	Unbiased	Unbiased	Unbiased	Unbiased	Unbiased	Unbiased	Unbiased	Unbiased	Unbiased	Unbiased	Unbiased	Unbiased	H2-T23
Rpl36	BL_biased	Unbiased	Unbiased	Unbiased	Unbiased	Unbiased	Unbiased	Unbiased	Unbiased	Unbiased	Unbiased	Unbiased	Unbiased	Unbiased	Unbiased	Unbiased	Unbiased	Unbiased	Unbiased	Unbiased	Unbiased	Unbiased	Unbiased	Unbiased	Unbiased	Unbiased	BL_biased	Unbiased	Unbiased	Unbiased	Unbiased	Unbiased	Unbiased	Unbiased	Unbiased	Unbiased	Unbiased	Unbiased	Unbiased	Unbiased	Unbiased	Unbiased	Unbiased	Unbiased	Unbiased	Unbiased	Rpl36
Satb1	BL_biased	Unbiased	Unbiased	Unbiased	Unbiased	Unbiased	BL_biased	Unbiased	Unbiased	Unbiased	Unbiased	Unbiased	Unbiased	Unbiased	Unbiased	Unbiased	Unbiased	Unbiased	Unbiased	Unbiased	Unbiased	Unbiased	Unbiased	Unbiased	Unbiased	Unbiased	Unbiased	Unbiased	Unbiased	Unbiased	Unbiased	Unbiased	Unbiased	Unbiased	Unbiased	Unbiased	Unbiased	Unbiased	Unbiased	Unbiased	Unbiased	Unbiased	Unbiased	Unbiased	Unbiased	Unbiased	Satb1
Hnrnpa0	BL_biased	Unbiased	BL_biased	Unbiased	BL_biased	Unbiased	BL_biased	Unbiased	BL_biased	Unbiased	Unbiased	Unbiased	Unbiased	Unbiased	BL_biased	Unbiased	Unbiased	Unbiased	BL_biased	Unbiased	Unbiased	Unbiased	Unbiased	Unbiased	BL_biased	Unbiased	Unbiased	Unbiased	BL_biased	Unbiased	BL_biased	Unbiased	Unbiased	Unbiased	Unbiased	Unbiased	Unbiased	Unbiased	Unbiased	Unbiased	Unbiased	Unbiased	Unbiased	Unbiased	Unbiased	Unbiased	Hnrnpa0
Cd3e	BL_biased	Unbiased	Unbiased	Unbiased	Unbiased	Unbiased	Unbiased	Unbiased	Unbiased	Unbiased	Unbiased	Unbiased	Unbiased	Unbiased	Unbiased	Unbiased	Unbiased	Unbiased	BL_biased	Unbiased	Unbiased	Unbiased	Unbiased	Unbiased	Unbiased	Unbiased	Unbiased	Unbiased	Unbiased	Unbiased	BL_biased	Unbiased	Unbiased	Unbiased	Unbiased	Unbiased	BL_biased	Unbiased	Unbiased	Unbiased	Unbiased	Unbiased	Unbiased	Unbiased	Unbiased	Unbiased	Cd3e
Trbc1	BL_biased	Unbiased	BL_biased	Unbiased	BL_biased	Unbiased	BL_biased	Unbiased	Unbiased	Unbiased	Unbiased	Unbiased	Unbiased	Unbiased	BL_biased	Unbiased	Unbiased	Unbiased	BL_biased	Unbiased	Unbiased	Unbiased	Unbiased	Unbiased	BL_biased	Unbiased	BL_biased	Unbiased	Unbiased	Unbiased	BL_biased	Unbiased	Unbiased	Unbiased	Unbiased	Unbiased	BL_biased	Unbiased	Unbiased	Unbiased	Unbiased	Unbiased	Unbiased	Unbiased	Unbiased	Unbiased	Trbc1
Slc38a2	BL_biased	Unbiased	Unbiased	Unbiased	Unbiased	Unbiased	BL_biased	Unbiased	BL_biased	Unbiased	BL_biased	Unbiased	Unbiased	Unbiased	BL_biased	Unbiased	Unbiased	Unbiased	BL_biased	Unbiased	BL_biased	Unbiased	Unbiased	Unbiased	Unbiased	Unbiased	Unbiased	Unbiased	BL_biased	Unbiased	Unbiased	Unbiased	Unbiased	Unbiased	Unbiased	Unbiased	BL_biased	Unbiased	Unbiased	Unbiased	Unbiased	Unbiased	Unbiased	Unbiased	Unbiased	Unbiased	Slc38a2
Cebpd	BL_biased	Unbiased	Unbiased	Unbiased	Unbiased	Unbiased	Unbiased	Unbiased	Unbiased	Unbiased	BL_biased	Unbiased	Unbiased	Unbiased	Unbiased	Unbiased	Unbiased	Unbiased	Unbiased	Unbiased	Unbiased	Unbiased	Unbiased	Unbiased	Unbiased	Unbiased	Unbiased	Unbiased	Unbiased	Unbiased	Unbiased	Unbiased	Unbiased	Unbiased	Unbiased	Unbiased	Unbiased	Unbiased	Unbiased	Unbiased	Unbiased	Unbiased	Unbiased	Unbiased	Unbiased	Unbiased	Cebpd
Cd3d	BL_biased	Unbiased	Unbiased	Unbiased	Unbiased	Unbiased	Unbiased	Unbiased	Unbiased	Unbiased	Unbiased	Unbiased	Unbiased	Unbiased	Unbiased	Unbiased	Unbiased	Unbiased	Unbiased	Unbiased	Unbiased	Unbiased	Unbiased	Unbiased	Unbiased	Unbiased	Unbiased	Unbiased	Unbiased	Unbiased	Unbiased	Unbiased	Unbiased	Unbiased	Unbiased	Unbiased	Unbiased	Unbiased	Unbiased	Unbiased	Unbiased	Unbiased	Unbiased	Unbiased	Unbiased	Unbiased	Cd3d
Jdp2	BL_biased	Unbiased	BL_biased	Unbiased	Unbiased	Unbiased	BL_biased	Unbiased	Unbiased	Unbiased	Unbiased	Unbiased	Unbiased	Unbiased	Unbiased	Unbiased	Unbiased	Unbiased	Unbiased	Unbiased	Unbiased	Unbiased	Unbiased	Unbiased	Unbiased	Unbiased	Unbiased	Unbiased	Unbiased	Unbiased	Unbiased	Unbiased	Unbiased	Unbiased	Unbiased	Unbiased	Unbiased	Unbiased	Unbiased	Unbiased	Unbiased	Unbiased	Unbiased	Unbiased	Unbiased	Unbiased	Jdp2
Bcl11b	BL_biased	Unbiased	Unbiased	Unbiased	Unbiased	Unbiased	Unbiased	Unbiased	Unbiased	Unbiased	Unbiased	Unbiased	Unbiased	Unbiased	Unbiased	Unbiased	Unbiased	Unbiased	Unbiased	Unbiased	Unbiased	Unbiased	Unbiased	Unbiased	Unbiased	Unbiased	Unbiased	Unbiased	Unbiased	Unbiased	Unbiased	Unbiased	Unbiased	Unbiased	Unbiased	Unbiased	Unbiased	Unbiased	Unbiased	Unbiased	Unbiased	Unbiased	Unbiased	Unbiased	Unbiased	Unbiased	Bcl11b
Gm34084	BL_biased	Unbiased	Unbiased	Unbiased	Unbiased	Unbiased	Unbiased	Unbiased	Unbiased	Unbiased	Unbiased	Unbiased	Unbiased	Unbiased	Unbiased	Unbiased	Unbiased	Unbiased	Unbiased	Unbiased	Unbiased	Unbiased	Unbiased	Unbiased	Unbiased	Unbiased	Unbiased	Unbiased	Unbiased	Unbiased	Unbiased	Unbiased	Unbiased	Unbiased	Unbiased	Unbiased	Unbiased	Unbiased	Unbiased	Unbiased	Unbiased	Unbiased	Unbiased	Unbiased	Unbiased	Unbiased	Gm34084
Trac	BL_biased	Unbiased	Unbiased	Unbiased	BL_biased	Unbiased	Unbiased	Unbiased	Unbiased	Unbiased	Unbiased	Unbiased	Unbiased	Unbiased	BL_biased	Unbiased	Unbiased	Unbiased	BL_biased	Unbiased	Unbiased	Unbiased	Unbiased	Unbiased	Unbiased	Unbiased	Unbiased	Unbiased	Unbiased	Unbiased	BL_biased	Unbiased	Unbiased	Unbiased	Unbiased	Unbiased	BL_biased	Unbiased	Unbiased	Unbiased	Unbiased	Unbiased	Unbiased	Unbiased	Unbiased	Unbiased	Trac
Txk	BL_biased	Unbiased	Unbiased	Unbiased	Unbiased	Unbiased	Unbiased	Unbiased	Unbiased	Unbiased	Unbiased	Unbiased	Unbiased	Unbiased	Unbiased	Unbiased	Unbiased	Unbiased	Unbiased	Unbiased	Unbiased	Unbiased	Unbiased	Unbiased	Unbiased	Unbiased	Unbiased	Unbiased	Unbiased	Unbiased	Unbiased	Unbiased	Unbiased	Unbiased	Unbiased	Unbiased	Unbiased	Unbiased	Unbiased	Unbiased	Unbiased	Unbiased	Unbiased	Unbiased	Unbiased	Unbiased	Txk
Cd3g	BL_biased	Unbiased	Unbiased	Unbiased	Unbiased	Unbiased	Unbiased	Unbiased	Unbiased	Unbiased	Unbiased	Unbiased	Unbiased	Unbiased	Unbiased	Unbiased	Unbiased	Unbiased	Unbiased	Unbiased	Unbiased	Unbiased	Unbiased	Unbiased	Unbiased	Unbiased	Unbiased	Unbiased	Unbiased	Unbiased	Unbiased	Unbiased	Unbiased	Unbiased	Unbiased	Unbiased	Unbiased	Unbiased	Unbiased	Unbiased	Unbiased	Unbiased	Unbiased	Unbiased	Unbiased	Unbiased	Cd3g
2025-09-15	CR_biased	Unbiased	CR_biased	Unbiased	CR_biased	Unbiased	CR_biased	Unbiased	Unbiased	Unbiased	CR_biased	Unbiased	Unbiased	Unbiased	CR_biased	Unbiased	Unbiased	Unbiased	CR_biased	Unbiased	CR_biased	Unbiased	CR_biased	Unbiased	CR_biased	Unbiased	CR_biased	Unbiased	CR_biased	Unbiased	CR_biased	Unbiased	Unbiased	Unbiased	CR_biased	Unbiased	CR_biased	Unbiased	Unbiased	Unbiased	Unbiased	Unbiased	Unbiased	Unbiased	Unbiased	Unbiased	2025-09-15
mt-Nd3	BL_biased	Unbiased	Unbiased	Unbiased	BL_biased	Unbiased	Unbiased	Unbiased	Unbiased	Unbiased	BL_biased	Unbiased	Unbiased	Unbiased	BL_biased	Unbiased	Unbiased	Unbiased	BL_biased	Unbiased	Unbiased	Unbiased	BL_biased	Unbiased	BL_biased	Unbiased	Unbiased	Unbiased	BL_biased	Unbiased	Unbiased	Unbiased	Unbiased	Unbiased	Unbiased	Unbiased	Unbiased	Unbiased	Unbiased	Unbiased	Unbiased	Unbiased	Unbiased	Unbiased	Unbiased	Unbiased	mt-Nd3
Rpl24	BL_biased	Unbiased	Unbiased	Unbiased	BL_biased	Unbiased	Unbiased	Unbiased	Unbiased	Unbiased	BL_biased	Unbiased	Unbiased	Unbiased	Unbiased	Unbiased	Unbiased	Unbiased	Unbiased	Unbiased	Unbiased	Unbiased	Unbiased	Unbiased	BL_biased	Unbiased	BL_biased	Unbiased	BL_biased	Unbiased	Unbiased	Unbiased	Unbiased	Unbiased	Unbiased	Unbiased	Unbiased	Unbiased	Unbiased	Unbiased	Unbiased	Unbiased	Unbiased	Unbiased	Unbiased	Unbiased	Rpl24
Taf10	BL_biased	Unbiased	BL_biased	Unbiased	BL_biased	Unbiased	BL_biased	Unbiased	Unbiased	Unbiased	BL_biased	Unbiased	Unbiased	Unbiased	BL_biased	Unbiased	Unbiased	Unbiased	BL_biased	Unbiased	BL_biased	Unbiased	BL_biased	Unbiased	BL_biased	Unbiased	BL_biased	Unbiased	BL_biased	Unbiased	BL_biased	Unbiased	Unbiased	Unbiased	Unbiased	Unbiased	Unbiased	Unbiased	Unbiased	Unbiased	Unbiased	Unbiased	Unbiased	Unbiased	Unbiased	Unbiased	Taf10
Lnpep	BL_biased	Unbiased	BL_biased	Unbiased	Unbiased	Unbiased	Unbiased	Unbiased	BL_biased	Unbiased	Unbiased	Unbiased	Unbiased	Unbiased	Unbiased	Unbiased	Unbiased	Unbiased	Unbiased	Unbiased	Unbiased	Unbiased	Unbiased	Unbiased	Unbiased	Unbiased	Unbiased	Unbiased	Unbiased	Unbiased	Unbiased	Unbiased	Unbiased	Unbiased	Unbiased	Unbiased	Unbiased	Unbiased	Unbiased	Unbiased	Unbiased	Unbiased	Unbiased	Unbiased	Unbiased	Unbiased	Lnpep
Lat	BL_biased	Unbiased	Unbiased	Unbiased	Unbiased	Unbiased	Unbiased	Unbiased	Unbiased	Unbiased	Unbiased	Unbiased	Unbiased	Unbiased	Unbiased	Unbiased	Unbiased	Unbiased	Unbiased	Unbiased	Unbiased	Unbiased	Unbiased	Unbiased	Unbiased	Unbiased	Unbiased	Unbiased	Unbiased	Unbiased	Unbiased	Unbiased	Unbiased	Unbiased	Unbiased	Unbiased	Unbiased	Unbiased	Unbiased	Unbiased	Unbiased	Unbiased	Unbiased	Unbiased	Unbiased	Unbiased	Lat
Mier1	BL_biased	Unbiased	Unbiased	Unbiased	Unbiased	Unbiased	Unbiased	Unbiased	Unbiased	Unbiased	Unbiased	Unbiased	Unbiased	Unbiased	Unbiased	Unbiased	Unbiased	Unbiased	Unbiased	Unbiased	Unbiased	Unbiased	Unbiased	Unbiased	Unbiased	Unbiased	Unbiased	Unbiased	Unbiased	Unbiased	Unbiased	Unbiased	Unbiased	Unbiased	Unbiased	Unbiased	Unbiased	Unbiased	Unbiased	Unbiased	Unbiased	Unbiased	Unbiased	Unbiased	Unbiased	Unbiased	Mier1
Rpl23a-ps3	CR_biased	Unbiased	CR_biased	Unbiased	CR_biased	Unbiased	CR_biased	Unbiased	CR_biased	Unbiased	CR_biased	Unbiased	Unbiased	Unbiased	CR_biased	Unbiased	Unbiased	Unbiased	CR_biased	Unbiased	CR_biased	Unbiased	CR_biased	Unbiased	CR_biased	Unbiased	CR_biased	Unbiased	CR_biased	Unbiased	CR_biased	Unbiased	Unbiased	Unbiased	CR_biased	Unbiased	CR_biased	Unbiased	Unbiased	Unbiased	Unbiased	Unbiased	Unbiased	Unbiased	Unbiased	Unbiased	Rpl23a-ps3
Ywhaz	BL_biased	Unbiased	BL_biased	Unbiased	Unbiased	Unbiased	BL_biased	Unbiased	BL_biased	Unbiased	BL_biased	Unbiased	Unbiased	Unbiased	Unbiased	Unbiased	Unbiased	Unbiased	Unbiased	Unbiased	Unbiased	Unbiased	Unbiased	Unbiased	Unbiased	Unbiased	Unbiased	Unbiased	Unbiased	Unbiased	Unbiased	Unbiased	Unbiased	Unbiased	Unbiased	Unbiased	Unbiased	Unbiased	Unbiased	Unbiased	Unbiased	Unbiased	Unbiased	Unbiased	Unbiased	Unbiased	Ywhaz
Ptprcap	BL_biased	Unbiased	Unbiased	Unbiased	Unbiased	Unbiased	Unbiased	Unbiased	Unbiased	Unbiased	Unbiased	Unbiased	Unbiased	Unbiased	Unbiased	Unbiased	Unbiased	Unbiased	Unbiased	Unbiased	Unbiased	Unbiased	Unbiased	Unbiased	Unbiased	Unbiased	Unbiased	Unbiased	Unbiased	Unbiased	Unbiased	Unbiased	Unbiased	Unbiased	Unbiased	Unbiased	Unbiased	Unbiased	Unbiased	Unbiased	Unbiased	Unbiased	Unbiased	Unbiased	Unbiased	Unbiased	Ptprcap
Rpl15	BL_biased	Unbiased	Unbiased	Unbiased	Unbiased	Unbiased	BL_biased	Unbiased	Unbiased	Unbiased	Unbiased	Unbiased	Unbiased	Unbiased	Unbiased	Unbiased	Unbiased	Unbiased	Unbiased	Unbiased	Unbiased	Unbiased	Unbiased	Unbiased	Unbiased	Unbiased	BL_biased	Unbiased	Unbiased	Unbiased	Unbiased	Unbiased	Unbiased	Unbiased	Unbiased	Unbiased	Unbiased	Unbiased	Unbiased	Unbiased	Unbiased	Unbiased	Unbiased	Unbiased	Unbiased	Unbiased	Rpl15
Lck	BL_biased	Unbiased	Unbiased	Unbiased	Unbiased	Unbiased	Unbiased	Unbiased	Unbiased	Unbiased	Unbiased	Unbiased	Unbiased	Unbiased	Unbiased	Unbiased	Unbiased	Unbiased	Unbiased	Unbiased	Unbiased	Unbiased	Unbiased	Unbiased	Unbiased	Unbiased	Unbiased	Unbiased	Unbiased	Unbiased	Unbiased	Unbiased	Unbiased	Unbiased	Unbiased	Unbiased	Unbiased	Unbiased	Unbiased	Unbiased	Unbiased	Unbiased	Unbiased	Unbiased	Unbiased	Unbiased	Lck
Ccdc152	BL_biased	Unbiased	Unbiased	Unbiased	Unbiased	Unbiased	Unbiased	Unbiased	Unbiased	Unbiased	Unbiased	Unbiased	Unbiased	Unbiased	Unbiased	Unbiased	Unbiased	Unbiased	Unbiased	Unbiased	Unbiased	Unbiased	Unbiased	Unbiased	Unbiased	Unbiased	Unbiased	Unbiased	Unbiased	Unbiased	Unbiased	Unbiased	Unbiased	Unbiased	Unbiased	Unbiased	Unbiased	Unbiased	Unbiased	Unbiased	Unbiased	Unbiased	Unbiased	Unbiased	Unbiased	Unbiased	Ccdc152
Pdcd4	BL_biased	Unbiased	BL_biased	Unbiased	Unbiased	Unbiased	Unbiased	Unbiased	Unbiased	Unbiased	BL_biased	Unbiased	Unbiased	Unbiased	Unbiased	Unbiased	Unbiased	Unbiased	Unbiased	Unbiased	Unbiased	Unbiased	Unbiased	Unbiased	Unbiased	Unbiased	Unbiased	Unbiased	Unbiased	Unbiased	Unbiased	Unbiased	Unbiased	Unbiased	Unbiased	Unbiased	Unbiased	Unbiased	Unbiased	Unbiased	Unbiased	Unbiased	Unbiased	Unbiased	Unbiased	Unbiased	Pdcd4
Igkc	BL_biased	Unbiased	Unbiased	Unbiased	Unbiased	Unbiased	BL_biased	Unbiased	Unbiased	Unbiased	Unbiased	Unbiased	Unbiased	Unbiased	BL_biased	Unbiased	Unbiased	Unbiased	Unbiased	Unbiased	Unbiased	Unbiased	Unbiased	Unbiased	Unbiased	Unbiased	BL_biased	Unbiased	BL_biased	Unbiased	Unbiased	Unbiased	Unbiased	Unbiased	Unbiased	Unbiased	Unbiased	Unbiased	Unbiased	Unbiased	Unbiased	Unbiased	Unbiased	Unbiased	Unbiased	Unbiased	Igkc
Pak2	BL_biased	Unbiased	Unbiased	Unbiased	BL_biased	Unbiased	BL_biased	Unbiased	Unbiased	Unbiased	Unbiased	Unbiased	Unbiased	Unbiased	Unbiased	Unbiased	Unbiased	Unbiased	BL_biased	Unbiased	Unbiased	Unbiased	BL_biased	Unbiased	BL_biased	Unbiased	Unbiased	Unbiased	Unbiased	Unbiased	Unbiased	Unbiased	Unbiased	Unbiased	Unbiased	Unbiased	Unbiased	Unbiased	Unbiased	Unbiased	Unbiased	Unbiased	Unbiased	Unbiased	Unbiased	Unbiased	Pak2
Myh9	BL_biased	Unbiased	Unbiased	Unbiased	Unbiased	Unbiased	BL_biased	Unbiased	Unbiased	Unbiased	Unbiased	Unbiased	Unbiased	Unbiased	Unbiased	Unbiased	Unbiased	Unbiased	Unbiased	Unbiased	Unbiased	Unbiased	Unbiased	Unbiased	Unbiased	Unbiased	Unbiased	Unbiased	Unbiased	Unbiased	Unbiased	Unbiased	Unbiased	Unbiased	Unbiased	Unbiased	Unbiased	Unbiased	Unbiased	Unbiased	Unbiased	Unbiased	Unbiased	Unbiased	Unbiased	Unbiased	Myh9
Ly6d	BL_biased	Unbiased	Unbiased	Unbiased	Unbiased	Unbiased	BL_biased	Unbiased	Unbiased	Unbiased	Unbiased	Unbiased	Unbiased	Unbiased	Unbiased	Unbiased	Unbiased	Unbiased	Unbiased	Unbiased	Unbiased	Unbiased	Unbiased	Unbiased	Unbiased	Unbiased	Unbiased	Unbiased	Unbiased	Unbiased	Unbiased	Unbiased	Unbiased	Unbiased	Unbiased	Unbiased	Unbiased	Unbiased	Unbiased	Unbiased	Unbiased	Unbiased	Unbiased	Unbiased	Unbiased	Unbiased	Ly6d
Atp5e	BL_biased	Unbiased	Unbiased	Unbiased	Unbiased	Unbiased	Unbiased	Unbiased	Unbiased	Unbiased	BL_biased	Unbiased	Unbiased	Unbiased	Unbiased	Unbiased	Unbiased	Unbiased	Unbiased	Unbiased	Unbiased	Unbiased	Unbiased	Unbiased	BL_biased	Unbiased	BL_biased	Unbiased	BL_biased	Unbiased	Unbiased	Unbiased	Unbiased	Unbiased	Unbiased	Unbiased	Unbiased	Unbiased	Unbiased	Unbiased	Unbiased	Unbiased	Unbiased	Unbiased	Unbiased	Unbiased	Atp5e
Themis	BL_biased	Unbiased	Unbiased	Unbiased	Unbiased	Unbiased	Unbiased	Unbiased	Unbiased	Unbiased	Unbiased	Unbiased	Unbiased	Unbiased	Unbiased	Unbiased	Unbiased	Unbiased	Unbiased	Unbiased	Unbiased	Unbiased	Unbiased	Unbiased	Unbiased	Unbiased	Unbiased	Unbiased	Unbiased	Unbiased	Unbiased	Unbiased	Unbiased	Unbiased	Unbiased	Unbiased	Unbiased	Unbiased	Unbiased	Unbiased	Unbiased	Unbiased	Unbiased	Unbiased	Unbiased	Unbiased	Themis
mt-Atp6	CR_biased	Unbiased	Unbiased	Unbiased	CR_biased	Unbiased	CR_biased	Unbiased	CR_biased	Unbiased	CR_biased	Unbiased	Unbiased	Unbiased	CR_biased	Unbiased	Unbiased	Unbiased	CR_biased	Unbiased	CR_biased	Unbiased	CR_biased	Unbiased	CR_biased	Unbiased	CR_biased	Unbiased	CR_biased	Unbiased	CR_biased	Unbiased	Unbiased	Unbiased	Unbiased	Unbiased	CR_biased	Unbiased	Unbiased	Unbiased	Unbiased	Unbiased	Unbiased	Unbiased	Unbiased	Unbiased	mt-Atp6
Cd8a	BL_biased	Unbiased	Unbiased	Unbiased	Unbiased	Unbiased	Unbiased	Unbiased	Unbiased	Unbiased	Unbiased	Unbiased	Unbiased	Unbiased	Unbiased	Unbiased	Unbiased	Unbiased	Unbiased	Unbiased	Unbiased	Unbiased	Unbiased	Unbiased	Unbiased	Unbiased	Unbiased	Unbiased	Unbiased	Unbiased	Unbiased	Unbiased	Unbiased	Unbiased	Unbiased	Unbiased	Unbiased	Unbiased	Unbiased	Unbiased	Unbiased	Unbiased	Unbiased	Unbiased	Unbiased	Unbiased	Cd8a
Ccr9	BL_biased	Unbiased	Unbiased	Unbiased	Unbiased	Unbiased	Unbiased	Unbiased	Unbiased	Unbiased	Unbiased	Unbiased	Unbiased	Unbiased	Unbiased	Unbiased	Unbiased	Unbiased	Unbiased	Unbiased	Unbiased	Unbiased	Unbiased	Unbiased	Unbiased	Unbiased	Unbiased	Unbiased	Unbiased	Unbiased	Unbiased	Unbiased	Unbiased	Unbiased	Unbiased	Unbiased	Unbiased	Unbiased	Unbiased	Unbiased	Unbiased	Unbiased	Unbiased	Unbiased	Unbiased	Unbiased	Ccr9
Hn1	CR_biased	Unbiased	CR_biased	Unbiased	CR_biased	Unbiased	CR_biased	Unbiased	CR_biased	Unbiased	CR_biased	Unbiased	Unbiased	Unbiased	CR_biased	Unbiased	Unbiased	Unbiased	CR_biased	Unbiased	CR_biased	Unbiased	Unbiased	Unbiased	CR_biased	Unbiased	CR_biased	Unbiased	CR_biased	Unbiased	CR_biased	Unbiased	Unbiased	Unbiased	CR_biased	Unbiased	CR_biased	Unbiased	Unbiased	Unbiased	Unbiased	Unbiased	Unbiased	Unbiased	Unbiased	Unbiased	Hn1
AI607873	CR_biased	Unbiased	Unbiased	Unbiased	Unbiased	Unbiased	CR_biased	Unbiased	Unbiased	Unbiased	CR_biased	Unbiased	Unbiased	Unbiased	Unbiased	Unbiased	Unbiased	Unbiased	Unbiased	Unbiased	Unbiased	Unbiased	Unbiased	Unbiased	Unbiased	Unbiased	CR_biased	Unbiased	Unbiased	Unbiased	Unbiased	Unbiased	Unbiased	Unbiased	Unbiased	Unbiased	Unbiased	Unbiased	Unbiased	Unbiased	Unbiased	Unbiased	Unbiased	Unbiased	Unbiased	Unbiased	AI607873
Psme1	BL_biased	Unbiased	Unbiased	Unbiased	Unbiased	Unbiased	Unbiased	Unbiased	Unbiased	Unbiased	Unbiased	Unbiased	Unbiased	Unbiased	Unbiased	Unbiased	Unbiased	Unbiased	BL_biased	Unbiased	Unbiased	Unbiased	Unbiased	Unbiased	Unbiased	Unbiased	BL_biased	Unbiased	BL_biased	Unbiased	Unbiased	Unbiased	Unbiased	Unbiased	Unbiased	Unbiased	Unbiased	Unbiased	Unbiased	Unbiased	Unbiased	Unbiased	Unbiased	Unbiased	Unbiased	Unbiased	Psme1
mt-Nd4l	BL_biased	Unbiased	Unbiased	Unbiased	BL_biased	Unbiased	Unbiased	Unbiased	Unbiased	Unbiased	BL_biased	Unbiased	Unbiased	Unbiased	BL_biased	Unbiased	Unbiased	Unbiased	Unbiased	Unbiased	Unbiased	Unbiased	Unbiased	Unbiased	BL_biased	Unbiased	Unbiased	Unbiased	BL_biased	Unbiased	Unbiased	Unbiased	Unbiased	Unbiased	Unbiased	Unbiased	Unbiased	Unbiased	Unbiased	Unbiased	Unbiased	Unbiased	Unbiased	Unbiased	Unbiased	Unbiased	mt-Nd4l
Prrc2c	BL_biased	Unbiased	Unbiased	Unbiased	Unbiased	Unbiased	Unbiased	Unbiased	Unbiased	Unbiased	BL_biased	Unbiased	Unbiased	Unbiased	Unbiased	Unbiased	Unbiased	Unbiased	Unbiased	Unbiased	Unbiased	Unbiased	Unbiased	Unbiased	Unbiased	Unbiased	Unbiased	Unbiased	Unbiased	Unbiased	Unbiased	Unbiased	Unbiased	Unbiased	Unbiased	Unbiased	Unbiased	Unbiased	Unbiased	Unbiased	Unbiased	Unbiased	Unbiased	Unbiased	Unbiased	Unbiased	Prrc2c
Atp5o	CR_biased	Unbiased	CR_biased	Unbiased	CR_biased	Unbiased	CR_biased	Unbiased	CR_biased	Unbiased	CR_biased	Unbiased	Unbiased	Unbiased	CR_biased	Unbiased	Unbiased	Unbiased	CR_biased	Unbiased	CR_biased	Unbiased	CR_biased	Unbiased	CR_biased	Unbiased	CR_biased	Unbiased	CR_biased	Unbiased	CR_biased	Unbiased	Unbiased	Unbiased	CR_biased	Unbiased	CR_biased	Unbiased	Unbiased	Unbiased	Unbiased	Unbiased	Unbiased	Unbiased	Unbiased	Unbiased	Atp5o
Tceb1	CR_biased	Unbiased	Unbiased	Unbiased	CR_biased	Unbiased	CR_biased	Unbiased	Unbiased	Unbiased	CR_biased	Unbiased	Unbiased	Unbiased	CR_biased	Unbiased	Unbiased	Unbiased	CR_biased	Unbiased	CR_biased	Unbiased	CR_biased	Unbiased	CR_biased	Unbiased	CR_biased	Unbiased	CR_biased	Unbiased	CR_biased	Unbiased	Unbiased	Unbiased	CR_biased	Unbiased	CR_biased	Unbiased	Unbiased	Unbiased	Unbiased	Unbiased	Unbiased	Unbiased	Unbiased	Unbiased	Tceb1
Rag1	BL_biased	Unbiased	Unbiased	Unbiased	Unbiased	Unbiased	Unbiased	Unbiased	Unbiased	Unbiased	Unbiased	Unbiased	Unbiased	Unbiased	Unbiased	Unbiased	Unbiased	Unbiased	Unbiased	Unbiased	Unbiased	Unbiased	Unbiased	Unbiased	Unbiased	Unbiased	Unbiased	Unbiased	Unbiased	Unbiased	Unbiased	Unbiased	Unbiased	Unbiased	Unbiased	Unbiased	Unbiased	Unbiased	Unbiased	Unbiased	Unbiased	Unbiased	Unbiased	Unbiased	Unbiased	Unbiased	Rag1
Gm9843	CR_biased	Unbiased	CR_biased	Unbiased	CR_biased	Unbiased	CR_biased	Unbiased	CR_biased	Unbiased	CR_biased	Unbiased	Unbiased	Unbiased	CR_biased	Unbiased	Unbiased	Unbiased	CR_biased	Unbiased	CR_biased	Unbiased	CR_biased	Unbiased	CR_biased	Unbiased	CR_biased	Unbiased	CR_biased	Unbiased	CR_biased	Unbiased	Unbiased	Unbiased	CR_biased	Unbiased	CR_biased	Unbiased	Unbiased	Unbiased	Unbiased	Unbiased	CR_biased	Unbiased	Unbiased	Unbiased	Gm9843
Npm1	BL_biased	Unbiased	Unbiased	Unbiased	Unbiased	Unbiased	Unbiased	Unbiased	Unbiased	Unbiased	Unbiased	Unbiased	Unbiased	Unbiased	Unbiased	Unbiased	Unbiased	Unbiased	Unbiased	Unbiased	Unbiased	Unbiased	Unbiased	Unbiased	Unbiased	Unbiased	BL_biased	Unbiased	Unbiased	Unbiased	Unbiased	Unbiased	Unbiased	Unbiased	Unbiased	Unbiased	Unbiased	Unbiased	Unbiased	Unbiased	Unbiased	Unbiased	Unbiased	Unbiased	Unbiased	Unbiased	Npm1
Ctsc	CR_biased	Unbiased	Unbiased	Unbiased	Unbiased	Unbiased	CR_biased	Unbiased	Unbiased	Unbiased	CR_biased	Unbiased	Unbiased	Unbiased	Unbiased	Unbiased	Unbiased	Unbiased	Unbiased	Unbiased	Unbiased	Unbiased	Unbiased	Unbiased	Unbiased	Unbiased	Unbiased	Unbiased	Unbiased	Unbiased	Unbiased	Unbiased	Unbiased	Unbiased	Unbiased	Unbiased	Unbiased	Unbiased	Unbiased	Unbiased	Unbiased	Unbiased	Unbiased	Unbiased	Unbiased	Unbiased	Ctsc
AF251705	CR_biased	Unbiased	CR_biased	Unbiased	Unbiased	Unbiased	CR_biased	Unbiased	CR_biased	Unbiased	CR_biased	Unbiased	Unbiased	Unbiased	Unbiased	Unbiased	Unbiased	Unbiased	Unbiased	Unbiased	Unbiased	Unbiased	CR_biased	Unbiased	Unbiased	Unbiased	CR_biased	Unbiased	Unbiased	Unbiased	Unbiased	Unbiased	Unbiased	Unbiased	Unbiased	Unbiased	Unbiased	Unbiased	Unbiased	Unbiased	Unbiased	Unbiased	Unbiased	Unbiased	Unbiased	Unbiased	AF251705
Myeov2	CR_biased	Unbiased	CR_biased	Unbiased	CR_biased	Unbiased	CR_biased	Unbiased	CR_biased	Unbiased	CR_biased	Unbiased	Unbiased	Unbiased	CR_biased	Unbiased	Unbiased	Unbiased	CR_biased	Unbiased	CR_biased	Unbiased	CR_biased	Unbiased	CR_biased	Unbiased	CR_biased	Unbiased	CR_biased	Unbiased	CR_biased	Unbiased	Unbiased	Unbiased	CR_biased	Unbiased	CR_biased	Unbiased	Unbiased	Unbiased	Unbiased	Unbiased	CR_biased	Unbiased	Unbiased	Unbiased	Myeov2
Foxp1	BL_biased	Unbiased	Unbiased	Unbiased	Unbiased	Unbiased	Unbiased	Unbiased	Unbiased	Unbiased	Unbiased	Unbiased	Unbiased	Unbiased	Unbiased	Unbiased	Unbiased	Unbiased	Unbiased	Unbiased	Unbiased	Unbiased	Unbiased	Unbiased	Unbiased	Unbiased	Unbiased	Unbiased	Unbiased	Unbiased	Unbiased	Unbiased	Unbiased	Unbiased	Unbiased	Unbiased	Unbiased	Unbiased	Unbiased	Unbiased	Unbiased	Unbiased	Unbiased	Unbiased	Unbiased	Unbiased	Foxp1
Tonsl	CR_biased	Unbiased	CR_biased	Unbiased	CR_biased	Unbiased	CR_biased	Unbiased	CR_biased	Unbiased	CR_biased	Unbiased	Unbiased	Unbiased	CR_biased	Unbiased	Unbiased	Unbiased	CR_biased	Unbiased	CR_biased	Unbiased	CR_biased	Unbiased	CR_biased	Unbiased	CR_biased	Unbiased	CR_biased	Unbiased	CR_biased	Unbiased	CR_biased	Unbiased	Unbiased	Unbiased	CR_biased	Unbiased	Unbiased	Unbiased	Unbiased	Unbiased	Unbiased	Unbiased	Unbiased	Unbiased	Tonsl
Arpp21	BL_biased	Unbiased	Unbiased	Unbiased	Unbiased	Unbiased	Unbiased	Unbiased	Unbiased	Unbiased	Unbiased	Unbiased	Unbiased	Unbiased	Unbiased	Unbiased	Unbiased	Unbiased	Unbiased	Unbiased	Unbiased	Unbiased	Unbiased	Unbiased	Unbiased	Unbiased	Unbiased	Unbiased	Unbiased	Unbiased	Unbiased	Unbiased	Unbiased	Unbiased	Unbiased	Unbiased	Unbiased	Unbiased	Unbiased	Unbiased	Unbiased	Unbiased	Unbiased	Unbiased	Unbiased	Unbiased	Arpp21
Rpl6l	CR_biased	Unbiased	CR_biased	Unbiased	CR_biased	Unbiased	CR_biased	Unbiased	CR_biased	Unbiased	CR_biased	Unbiased	Unbiased	Unbiased	CR_biased	Unbiased	Unbiased	Unbiased	CR_biased	Unbiased	CR_biased	Unbiased	CR_biased	Unbiased	CR_biased	Unbiased	CR_biased	Unbiased	CR_biased	Unbiased	CR_biased	Unbiased	Unbiased	Unbiased	Unbiased	Unbiased	CR_biased	Unbiased	Unbiased	Unbiased	Unbiased	Unbiased	Unbiased	Unbiased	Unbiased	Unbiased	Rpl6l
Btg1	BL_biased	Unbiased	Unbiased	Unbiased	Unbiased	Unbiased	Unbiased	Unbiased	Unbiased	Unbiased	Unbiased	Unbiased	Unbiased	Unbiased	Unbiased	Unbiased	Unbiased	Unbiased	Unbiased	Unbiased	Unbiased	Unbiased	Unbiased	Unbiased	Unbiased	Unbiased	Unbiased	Unbiased	Unbiased	Unbiased	Unbiased	Unbiased	Unbiased	Unbiased	Unbiased	Unbiased	Unbiased	Unbiased	Unbiased	Unbiased	Unbiased	Unbiased	Unbiased	Unbiased	Unbiased	Unbiased	Btg1
Iglc2	BL_biased	Unbiased	Unbiased	Unbiased	Unbiased	Unbiased	Unbiased	Unbiased	Unbiased	Unbiased	Unbiased	Unbiased	Unbiased	Unbiased	Unbiased	Unbiased	Unbiased	Unbiased	Unbiased	Unbiased	Unbiased	Unbiased	Unbiased	Unbiased	Unbiased	Unbiased	Unbiased	Unbiased	BL_biased	Unbiased	Unbiased	Unbiased	Unbiased	Unbiased	Unbiased	Unbiased	Unbiased	Unbiased	Unbiased	Unbiased	Unbiased	Unbiased	Unbiased	Unbiased	Unbiased	Unbiased	Iglc2
2700060E02Rik	CR_biased	Unbiased	Unbiased	Unbiased	CR_biased	Unbiased	CR_biased	Unbiased	CR_biased	Unbiased	CR_biased	Unbiased	Unbiased	Unbiased	CR_biased	Unbiased	Unbiased	Unbiased	CR_biased	Unbiased	CR_biased	Unbiased	CR_biased	Unbiased	CR_biased	Unbiased	CR_biased	Unbiased	CR_biased	Unbiased	CR_biased	Unbiased	Unbiased	Unbiased	Unbiased	Unbiased	CR_biased	Unbiased	Unbiased	Unbiased	Unbiased	Unbiased	Unbiased	Unbiased	Unbiased	Unbiased	2700060E02Rik
Gm8730	CR_biased	Unbiased	CR_biased	Unbiased	CR_biased	Unbiased	CR_biased	Unbiased	CR_biased	Unbiased	CR_biased	Unbiased	Unbiased	Unbiased	CR_biased	Unbiased	Unbiased	Unbiased	CR_biased	Unbiased	CR_biased	Unbiased	CR_biased	Unbiased	CR_biased	Unbiased	CR_biased	Unbiased	CR_biased	Unbiased	CR_biased	Unbiased	Unbiased	Unbiased	CR_biased	Unbiased	CR_biased	Unbiased	Unbiased	Unbiased	Unbiased	Unbiased	Unbiased	Unbiased	Unbiased	Unbiased	Gm8730
Vimp	CR_biased	Unbiased	Unbiased	Unbiased	CR_biased	Unbiased	CR_biased	Unbiased	Unbiased	Unbiased	CR_biased	Unbiased	Unbiased	Unbiased	CR_biased	Unbiased	Unbiased	Unbiased	CR_biased	Unbiased	CR_biased	Unbiased	Unbiased	Unbiased	CR_biased	Unbiased	CR_biased	Unbiased	CR_biased	Unbiased	CR_biased	Unbiased	Unbiased	Unbiased	CR_biased	Unbiased	CR_biased	Unbiased	Unbiased	Unbiased	Unbiased	Unbiased	Unbiased	Unbiased	Unbiased	Unbiased	Vimp
Ms4a4b	BL_biased	Unbiased	Unbiased	Unbiased	Unbiased	Unbiased	Unbiased	Unbiased	Unbiased	Unbiased	Unbiased	Unbiased	Unbiased	Unbiased	Unbiased	Unbiased	Unbiased	Unbiased	Unbiased	Unbiased	Unbiased	Unbiased	Unbiased	Unbiased	Unbiased	Unbiased	Unbiased	Unbiased	Unbiased	Unbiased	Unbiased	Unbiased	Unbiased	Unbiased	Unbiased	Unbiased	Unbiased	Unbiased	Unbiased	Unbiased	Unbiased	Unbiased	Unbiased	Unbiased	Unbiased	Unbiased	Ms4a4b
Ccl7	CR_biased	Unbiased	Unbiased	Unbiased	CR_biased	Unbiased	CR_biased	Unbiased	Unbiased	Unbiased	CR_biased	Unbiased	Unbiased	Unbiased	CR_biased	Unbiased	Unbiased	Unbiased	CR_biased	Unbiased	Unbiased	Unbiased	Unbiased	Unbiased	CR_biased	Unbiased	Unbiased	Unbiased	CR_biased	Unbiased	CR_biased	Unbiased	Unbiased	Unbiased	Unbiased	Unbiased	CR_biased	Unbiased	Unbiased	Unbiased	Unbiased	Unbiased	Unbiased	Unbiased	Unbiased	Unbiased	Ccl7
Stra13	CR_biased	Unbiased	Unbiased	Unbiased	CR_biased	Unbiased	CR_biased	Unbiased	CR_biased	Unbiased	CR_biased	Unbiased	Unbiased	Unbiased	CR_biased	Unbiased	Unbiased	Unbiased	Unbiased	Unbiased	Unbiased	Unbiased	CR_biased	Unbiased	Unbiased	Unbiased	CR_biased	Unbiased	Unbiased	Unbiased	CR_biased	Unbiased	Unbiased	Unbiased	Unbiased	Unbiased	Unbiased	Unbiased	Unbiased	Unbiased	Unbiased	Unbiased	Unbiased	Unbiased	Unbiased	Unbiased	Stra13
Gltscr2	CR_biased	Unbiased	Unbiased	Unbiased	CR_biased	Unbiased	CR_biased	Unbiased	CR_biased	Unbiased	CR_biased	Unbiased	Unbiased	Unbiased	CR_biased	Unbiased	Unbiased	Unbiased	CR_biased	Unbiased	CR_biased	Unbiased	CR_biased	Unbiased	CR_biased	Unbiased	CR_biased	Unbiased	CR_biased	Unbiased	CR_biased	Unbiased	Unbiased	Unbiased	CR_biased	Unbiased	CR_biased	Unbiased	Unbiased	Unbiased	Unbiased	Unbiased	Unbiased	Unbiased	Unbiased	Unbiased	Gltscr2
Gm9493	CR_biased	Unbiased	Unbiased	Unbiased	CR_biased	Unbiased	CR_biased	Unbiased	CR_biased	Unbiased	CR_biased	Unbiased	Unbiased	Unbiased	CR_biased	Unbiased	Unbiased	Unbiased	CR_biased	Unbiased	CR_biased	Unbiased	CR_biased	Unbiased	CR_biased	Unbiased	CR_biased	Unbiased	CR_biased	Unbiased	CR_biased	Unbiased	Unbiased	Unbiased	Unbiased	Unbiased	CR_biased	Unbiased	Unbiased	Unbiased	Unbiased	Unbiased	Unbiased	Unbiased	Unbiased	Unbiased	Gm9493
Gm10020	CR_biased	Unbiased	Unbiased	Unbiased	CR_biased	Unbiased	CR_biased	Unbiased	CR_biased	Unbiased	CR_biased	Unbiased	Unbiased	Unbiased	CR_biased	Unbiased	Unbiased	Unbiased	CR_biased	Unbiased	CR_biased	Unbiased	CR_biased	Unbiased	CR_biased	Unbiased	CR_biased	Unbiased	CR_biased	Unbiased	CR_biased	Unbiased	Unbiased	Unbiased	CR_biased	Unbiased	CR_biased	Unbiased	Unbiased	Unbiased	Unbiased	Unbiased	Unbiased	Unbiased	Unbiased	Unbiased	Gm10020
Gm2000	CR_biased	Unbiased	Unbiased	Unbiased	CR_biased	Unbiased	CR_biased	Unbiased	Unbiased	Unbiased	CR_biased	Unbiased	Unbiased	Unbiased	CR_biased	Unbiased	Unbiased	Unbiased	CR_biased	Unbiased	CR_biased	Unbiased	CR_biased	Unbiased	CR_biased	Unbiased	CR_biased	Unbiased	CR_biased	Unbiased	CR_biased	Unbiased	Unbiased	Unbiased	CR_biased	Unbiased	CR_biased	Unbiased	Unbiased	Unbiased	Unbiased	Unbiased	Unbiased	Unbiased	Unbiased	Unbiased	Gm2000
Hmgb2	BL_biased	Unbiased	Unbiased	Unbiased	Unbiased	Unbiased	Unbiased	Unbiased	Unbiased	Unbiased	Unbiased	Unbiased	Unbiased	Unbiased	Unbiased	Unbiased	Unbiased	Unbiased	Unbiased	Unbiased	Unbiased	Unbiased	Unbiased	Unbiased	Unbiased	Unbiased	Unbiased	Unbiased	Unbiased	Unbiased	Unbiased	Unbiased	Unbiased	Unbiased	Unbiased	Unbiased	Unbiased	Unbiased	Unbiased	Unbiased	Unbiased	Unbiased	Unbiased	Unbiased	Unbiased	Unbiased	Hmgb2
Cd79a	BL_biased	Unbiased	Unbiased	Unbiased	Unbiased	Unbiased	Unbiased	Unbiased	Unbiased	Unbiased	Unbiased	Unbiased	Unbiased	Unbiased	Unbiased	Unbiased	Unbiased	Unbiased	Unbiased	Unbiased	Unbiased	Unbiased	Unbiased	Unbiased	Unbiased	Unbiased	Unbiased	Unbiased	Unbiased	Unbiased	Unbiased	Unbiased	Unbiased	Unbiased	Unbiased	Unbiased	Unbiased	Unbiased	Unbiased	Unbiased	Unbiased	Unbiased	Unbiased	Unbiased	Unbiased	Unbiased	Cd79a
Hist1h2ap	BL_biased	Unbiased	Unbiased	Unbiased	Unbiased	Unbiased	Unbiased	Unbiased	Unbiased	Unbiased	Unbiased	Unbiased	Unbiased	Unbiased	Unbiased	Unbiased	Unbiased	Unbiased	Unbiased	Unbiased	Unbiased	Unbiased	Unbiased	Unbiased	Unbiased	Unbiased	Unbiased	Unbiased	Unbiased	Unbiased	Unbiased	Unbiased	Unbiased	Unbiased	Unbiased	Unbiased	Unbiased	Unbiased	Unbiased	Unbiased	Unbiased	Unbiased	Unbiased	Unbiased	Unbiased	Unbiased	Hist1h2ap
Nhp2l1	CR_biased	Unbiased	Unbiased	Unbiased	CR_biased	Unbiased	CR_biased	Unbiased	Unbiased	Unbiased	CR_biased	Unbiased	Unbiased	Unbiased	CR_biased	Unbiased	Unbiased	Unbiased	CR_biased	Unbiased	CR_biased	Unbiased	Unbiased	Unbiased	CR_biased	Unbiased	CR_biased	Unbiased	CR_biased	Unbiased	CR_biased	Unbiased	Unbiased	Unbiased	Unbiased	Unbiased	CR_biased	Unbiased	Unbiased	Unbiased	Unbiased	Unbiased	Unbiased	Unbiased	Unbiased	Unbiased	Nhp2l1
Ebf1	BL_biased	Unbiased	Unbiased	Unbiased	Unbiased	Unbiased	Unbiased	Unbiased	Unbiased	Unbiased	Unbiased	Unbiased	Unbiased	Unbiased	Unbiased	Unbiased	Unbiased	Unbiased	Unbiased	Unbiased	Unbiased	Unbiased	Unbiased	Unbiased	Unbiased	Unbiased	Unbiased	Unbiased	Unbiased	Unbiased	Unbiased	Unbiased	Unbiased	Unbiased	Unbiased	Unbiased	Unbiased	Unbiased	Unbiased	Unbiased	Unbiased	Unbiased	Unbiased	Unbiased	Unbiased	Unbiased	Ebf1
Fam195b	CR_biased	Unbiased	Unbiased	Unbiased	CR_biased	Unbiased	CR_biased	Unbiased	Unbiased	Unbiased	Unbiased	Unbiased	Unbiased	Unbiased	CR_biased	Unbiased	Unbiased	Unbiased	CR_biased	Unbiased	Unbiased	Unbiased	Unbiased	Unbiased	Unbiased	Unbiased	CR_biased	Unbiased	Unbiased	Unbiased	Unbiased	Unbiased	Unbiased	Unbiased	Unbiased	Unbiased	CR_biased	Unbiased	Unbiased	Unbiased	Unbiased	Unbiased	Unbiased	Unbiased	Unbiased	Unbiased	Fam195b
Nupr1	CR_biased	Unbiased	Unbiased	Unbiased	CR_biased	Unbiased	CR_biased	Unbiased	Unbiased	Unbiased	Unbiased	Unbiased	Unbiased	Unbiased	CR_biased	Unbiased	Unbiased	Unbiased	CR_biased	Unbiased	Unbiased	Unbiased	Unbiased	Unbiased	Unbiased	Unbiased	CR_biased	Unbiased	CR_biased	Unbiased	CR_biased	Unbiased	Unbiased	Unbiased	Unbiased	Unbiased	CR_biased	Unbiased	Unbiased	Unbiased	Unbiased	Unbiased	Unbiased	Unbiased	Unbiased	Unbiased	Nupr1
Ifitm2	CR_biased	Unbiased	Unbiased	Unbiased	Unbiased	Unbiased	Unbiased	Unbiased	Unbiased	Unbiased	Unbiased	Unbiased	Unbiased	Unbiased	Unbiased	Unbiased	Unbiased	Unbiased	Unbiased	Unbiased	Unbiased	Unbiased	Unbiased	Unbiased	Unbiased	Unbiased	Unbiased	Unbiased	CR_biased	Unbiased	Unbiased	Unbiased	Unbiased	Unbiased	Unbiased	Unbiased	Unbiased	Unbiased	Unbiased	Unbiased	Unbiased	Unbiased	Unbiased	Unbiased	Unbiased	Unbiased	Ifitm2
Wbp5	CR_biased	Unbiased	Unbiased	Unbiased	CR_biased	Unbiased	CR_biased	Unbiased	Unbiased	Unbiased	Unbiased	Unbiased	Unbiased	Unbiased	CR_biased	Unbiased	Unbiased	Unbiased	Unbiased	Unbiased	Unbiased	Unbiased	Unbiased	Unbiased	Unbiased	Unbiased	CR_biased	Unbiased	CR_biased	Unbiased	Unbiased	Unbiased	Unbiased	Unbiased	Unbiased	Unbiased	CR_biased	Unbiased	Unbiased	Unbiased	Unbiased	Unbiased	Unbiased	Unbiased	Unbiased	Unbiased	Wbp5
2310036O22Rik	CR_biased	Unbiased	Unbiased	Unbiased	CR_biased	Unbiased	Unbiased	Unbiased	Unbiased	Unbiased	CR_biased	Unbiased	Unbiased	Unbiased	CR_biased	Unbiased	Unbiased	Unbiased	CR_biased	Unbiased	Unbiased	Unbiased	Unbiased	Unbiased	Unbiased	Unbiased	CR_biased	Unbiased	Unbiased	Unbiased	Unbiased	Unbiased	Unbiased	Unbiased	CR_biased	Unbiased	CR_biased	Unbiased	Unbiased	Unbiased	Unbiased	Unbiased	Unbiased	Unbiased	Unbiased	Unbiased	2310036O22Rik
Tmem261	CR_biased	Unbiased	Unbiased	Unbiased	Unbiased	Unbiased	Unbiased	Unbiased	Unbiased	Unbiased	Unbiased	Unbiased	Unbiased	Unbiased	CR_biased	Unbiased	Unbiased	Unbiased	Unbiased	Unbiased	Unbiased	Unbiased	Unbiased	Unbiased	Unbiased	Unbiased	Unbiased	Unbiased	Unbiased	Unbiased	Unbiased	Unbiased	Unbiased	Unbiased	Unbiased	Unbiased	CR_biased	Unbiased	Unbiased	Unbiased	Unbiased	Unbiased	Unbiased	Unbiased	Unbiased	Unbiased	Tmem261
2810428I15Rik	CR_biased	Unbiased	Unbiased	Unbiased	Unbiased	Unbiased	CR_biased	Unbiased	Unbiased	Unbiased	Unbiased	Unbiased	Unbiased	Unbiased	Unbiased	Unbiased	Unbiased	Unbiased	CR_biased	Unbiased	Unbiased	Unbiased	Unbiased	Unbiased	Unbiased	Unbiased	CR_biased	Unbiased	Unbiased	Unbiased	Unbiased	Unbiased	Unbiased	Unbiased	CR_biased	Unbiased	Unbiased	Unbiased	Unbiased	Unbiased	Unbiased	Unbiased	Unbiased	Unbiased	Unbiased	Unbiased	2810428I15Rik
Hbb-bs	CR_biased	Unbiased	Unbiased	Unbiased	CR_biased	Unbiased	Unbiased	Unbiased	Unbiased	Unbiased	CR_biased	Unbiased	Unbiased	Unbiased	CR_biased	Unbiased	Unbiased	Unbiased	CR_biased	Unbiased	Unbiased	Unbiased	Unbiased	Unbiased	Unbiased	Unbiased	Unbiased	Unbiased	Unbiased	Unbiased	Unbiased	Unbiased	Unbiased	Unbiased	Unbiased	Unbiased	CR_biased	Unbiased	Unbiased	Unbiased	Unbiased	Unbiased	Unbiased	Unbiased	Unbiased	Unbiased	Hbb-bs
Selm	CR_biased	Unbiased	Unbiased	Unbiased	Unbiased	Unbiased	Unbiased	Unbiased	Unbiased	Unbiased	Unbiased	Unbiased	Unbiased	Unbiased	Unbiased	Unbiased	Unbiased	Unbiased	Unbiased	Unbiased	Unbiased	Unbiased	Unbiased	Unbiased	Unbiased	Unbiased	Unbiased	Unbiased	Unbiased	Unbiased	Unbiased	Unbiased	Unbiased	Unbiased	Unbiased	Unbiased	Unbiased	Unbiased	Unbiased	Unbiased	Unbiased	Unbiased	Unbiased	Unbiased	Unbiased	Unbiased	Selm
Gm6563	CR_biased	Unbiased	Unbiased	Unbiased	CR_biased	Unbiased	CR_biased	Unbiased	Unbiased	Unbiased	CR_biased	Unbiased	Unbiased	Unbiased	CR_biased	Unbiased	Unbiased	Unbiased	CR_biased	Unbiased	Unbiased	Unbiased	Unbiased	Unbiased	Unbiased	Unbiased	CR_biased	Unbiased	CR_biased	Unbiased	Unbiased	Unbiased	Unbiased	Unbiased	Unbiased	Unbiased	CR_biased	Unbiased	Unbiased	Unbiased	Unbiased	Unbiased	Unbiased	Unbiased	Unbiased	Unbiased	Gm6563
1810043H04Rik	CR_biased	Unbiased	Unbiased	Unbiased	CR_biased	Unbiased	Unbiased	Unbiased	Unbiased	Unbiased	CR_biased	Unbiased	Unbiased	Unbiased	CR_biased	Unbiased	Unbiased	Unbiased	Unbiased	Unbiased	Unbiased	Unbiased	Unbiased	Unbiased	Unbiased	Unbiased	Unbiased	Unbiased	Unbiased	Unbiased	Unbiased	Unbiased	Unbiased	Unbiased	Unbiased	Unbiased	Unbiased	Unbiased	Unbiased	Unbiased	Unbiased	Unbiased	Unbiased	Unbiased	Unbiased	Unbiased	1810043H04Rik
Rpl10-ps3	CR_biased	Unbiased	Unbiased	Unbiased	CR_biased	Unbiased	CR_biased	Unbiased	Unbiased	Unbiased	CR_biased	Unbiased	Unbiased	Unbiased	CR_biased	Unbiased	Unbiased	Unbiased	Unbiased	Unbiased	Unbiased	Unbiased	Unbiased	Unbiased	Unbiased	Unbiased	Unbiased	Unbiased	CR_biased	Unbiased	Unbiased	Unbiased	Unbiased	Unbiased	Unbiased	Unbiased	Unbiased	Unbiased	Unbiased	Unbiased	Unbiased	Unbiased	Unbiased	Unbiased	Unbiased	Unbiased	Rpl10-ps3
Plin2	CR_biased	Unbiased	Unbiased	Unbiased	Unbiased	Unbiased	Unbiased	Unbiased	Unbiased	Unbiased	Unbiased	Unbiased	Unbiased	Unbiased	Unbiased	Unbiased	Unbiased	Unbiased	Unbiased	Unbiased	Unbiased	Unbiased	Unbiased	Unbiased	Unbiased	Unbiased	Unbiased	Unbiased	Unbiased	Unbiased	Unbiased	Unbiased	Unbiased	Unbiased	Unbiased	Unbiased	CR_biased	Unbiased	Unbiased	Unbiased	Unbiased	Unbiased	Unbiased	Unbiased	Unbiased	Unbiased	Plin2
Hmha1	CR_biased	Unbiased	Unbiased	Unbiased	CR_biased	Unbiased	Unbiased	Unbiased	Unbiased	Unbiased	Unbiased	Unbiased	Unbiased	Unbiased	CR_biased	Unbiased	Unbiased	Unbiased	CR_biased	Unbiased	Unbiased	Unbiased	CR_biased	Unbiased	CR_biased	Unbiased	Unbiased	Unbiased	CR_biased	Unbiased	CR_biased	Unbiased	Unbiased	Unbiased	Unbiased	Unbiased	CR_biased	Unbiased	Unbiased	Unbiased	Unbiased	Unbiased	Unbiased	Unbiased	Unbiased	Unbiased	Hmha1
Fcgrt	CR_biased	Unbiased	Unbiased	Unbiased	Unbiased	Unbiased	Unbiased	Unbiased	Unbiased	Unbiased	Unbiased	Unbiased	Unbiased	Unbiased	Unbiased	Unbiased	Unbiased	Unbiased	Unbiased	Unbiased	Unbiased	Unbiased	Unbiased	Unbiased	Unbiased	Unbiased	Unbiased	Unbiased	Unbiased	Unbiased	Unbiased	Unbiased	Unbiased	Unbiased	Unbiased	Unbiased	Unbiased	Unbiased	Unbiased	Unbiased	Unbiased	Unbiased	Unbiased	Unbiased	Unbiased	Unbiased	Fcgrt
Cxcl2	CR_biased	Unbiased	CR_biased	Unbiased	CR_biased	Unbiased	Unbiased	Unbiased	Unbiased	Unbiased	Unbiased	Unbiased	Unbiased	Unbiased	CR_biased	Unbiased	Unbiased	Unbiased	CR_biased	Unbiased	Unbiased	Unbiased	Unbiased	Unbiased	CR_biased	Unbiased	Unbiased	Unbiased	CR_biased	Unbiased	Unbiased	Unbiased	Unbiased	Unbiased	Unbiased	Unbiased	CR_biased	Unbiased	Unbiased	Unbiased	Unbiased	Unbiased	Unbiased	Unbiased	Unbiased	Unbiased	Cxcl2
Camk1	CR_biased	Unbiased	Unbiased	Unbiased	Unbiased	Unbiased	Unbiased	Unbiased	Unbiased	Unbiased	Unbiased	Unbiased	Unbiased	Unbiased	Unbiased	Unbiased	Unbiased	Unbiased	Unbiased	Unbiased	Unbiased	Unbiased	Unbiased	Unbiased	Unbiased	Unbiased	CR_biased	Unbiased	Unbiased	Unbiased	Unbiased	Unbiased	Unbiased	Unbiased	Unbiased	Unbiased	Unbiased	Unbiased	Unbiased	Unbiased	Unbiased	Unbiased	Unbiased	Unbiased	Unbiased	Unbiased	Camk1
Rps12-ps3	CR_biased	Unbiased	Unbiased	Unbiased	CR_biased	Unbiased	CR_biased	Unbiased	Unbiased	Unbiased	Unbiased	Unbiased	Unbiased	Unbiased	CR_biased	Unbiased	Unbiased	Unbiased	CR_biased	Unbiased	Unbiased	Unbiased	Unbiased	Unbiased	CR_biased	Unbiased	Unbiased	Unbiased	CR_biased	Unbiased	Unbiased	Unbiased	Unbiased	Unbiased	Unbiased	Unbiased	Unbiased	Unbiased	Unbiased	Unbiased	Unbiased	Unbiased	Unbiased	Unbiased	Unbiased	Unbiased	Rps12-ps3
Nkg7	BL_biased	Unbiased	Unbiased	Unbiased	CR_biased	Unbiased	Unbiased	Unbiased	Unbiased	Unbiased	Unbiased	Unbiased	Unbiased	Unbiased	Unbiased	Unbiased	Unbiased	Unbiased	Unbiased	Unbiased	Unbiased	Unbiased	Unbiased	Unbiased	Unbiased	Unbiased	Unbiased	Unbiased	Unbiased	Unbiased	Unbiased	Unbiased	Unbiased	Unbiased	Unbiased	Unbiased	Unbiased	Unbiased	Unbiased	Unbiased	Unbiased	Unbiased	Unbiased	Unbiased	Unbiased	Unbiased	Nkg7
Glul	CR_biased	Unbiased	Unbiased	Unbiased	Unbiased	Unbiased	CR_biased	Unbiased	Unbiased	Unbiased	Unbiased	Unbiased	Unbiased	Unbiased	Unbiased	Unbiased	Unbiased	Unbiased	Unbiased	Unbiased	Unbiased	Unbiased	Unbiased	Unbiased	Unbiased	Unbiased	Unbiased	Unbiased	Unbiased	Unbiased	Unbiased	Unbiased	Unbiased	Unbiased	Unbiased	Unbiased	Unbiased	Unbiased	Unbiased	Unbiased	Unbiased	Unbiased	Unbiased	Unbiased	Unbiased	Unbiased	Glul
Ccl2	CR_biased	Unbiased	Unbiased	Unbiased	Unbiased	Unbiased	Unbiased	Unbiased	Unbiased	Unbiased	Unbiased	Unbiased	Unbiased	Unbiased	Unbiased	Unbiased	Unbiased	Unbiased	Unbiased	Unbiased	Unbiased	Unbiased	Unbiased	Unbiased	Unbiased	Unbiased	Unbiased	Unbiased	CR_biased	Unbiased	Unbiased	Unbiased	Unbiased	Unbiased	Unbiased	Unbiased	Unbiased	Unbiased	Unbiased	Unbiased	Unbiased	Unbiased	Unbiased	Unbiased	Unbiased	Unbiased	Ccl2
Lgals3	CR_biased	Unbiased	Unbiased	Unbiased	CR_biased	Unbiased	Unbiased	Unbiased	Unbiased	Unbiased	Unbiased	Unbiased	Unbiased	Unbiased	CR_biased	Unbiased	Unbiased	Unbiased	CR_biased	Unbiased	Unbiased	Unbiased	Unbiased	Unbiased	Unbiased	Unbiased	Unbiased	Unbiased	CR_biased	Unbiased	Unbiased	Unbiased	Unbiased	Unbiased	Unbiased	Unbiased	Unbiased	Unbiased	Unbiased	Unbiased	Unbiased	Unbiased	Unbiased	Unbiased	Unbiased	Unbiased	Lgals3
Neat1	CR_biased	Unbiased	Unbiased	Unbiased	Unbiased	Unbiased	Unbiased	Unbiased	Unbiased	Unbiased	Unbiased	Unbiased	Unbiased	Unbiased	Unbiased	Unbiased	Unbiased	Unbiased	Unbiased	Unbiased	Unbiased	Unbiased	Unbiased	Unbiased	Unbiased	Unbiased	Unbiased	Unbiased	Unbiased	Unbiased	Unbiased	Unbiased	Unbiased	Unbiased	Unbiased	Unbiased	Unbiased	Unbiased	Unbiased	Unbiased	Unbiased	Unbiased	Unbiased	Unbiased	Unbiased	Unbiased	Neat1
Socs3	CR_biased	Unbiased	Unbiased	Unbiased	Unbiased	Unbiased	Unbiased	Unbiased	Unbiased	Unbiased	Unbiased	Unbiased	Unbiased	Unbiased	Unbiased	Unbiased	Unbiased	Unbiased	Unbiased	Unbiased	Unbiased	Unbiased	Unbiased	Unbiased	Unbiased	Unbiased	Unbiased	Unbiased	Unbiased	Unbiased	Unbiased	Unbiased	Unbiased	Unbiased	Unbiased	Unbiased	Unbiased	Unbiased	Unbiased	Unbiased	Unbiased	Unbiased	Unbiased	Unbiased	Unbiased	Unbiased	Socs3
Ccl12	CR_biased	Unbiased	Unbiased	Unbiased	Unbiased	Unbiased	Unbiased	Unbiased	Unbiased	Unbiased	CR_biased	Unbiased	Unbiased	Unbiased	Unbiased	Unbiased	Unbiased	Unbiased	Unbiased	Unbiased	Unbiased	Unbiased	Unbiased	Unbiased	Unbiased	Unbiased	Unbiased	Unbiased	Unbiased	Unbiased	Unbiased	Unbiased	Unbiased	Unbiased	Unbiased	Unbiased	Unbiased	Unbiased	Unbiased	Unbiased	Unbiased	Unbiased	Unbiased	Unbiased	Unbiased	Unbiased	Ccl12
Ninj1	CR_biased	Unbiased	Unbiased	Unbiased	Unbiased	Unbiased	Unbiased	Unbiased	Unbiased	Unbiased	Unbiased	Unbiased	Unbiased	Unbiased	Unbiased	Unbiased	Unbiased	Unbiased	Unbiased	Unbiased	Unbiased	Unbiased	Unbiased	Unbiased	Unbiased	Unbiased	Unbiased	Unbiased	CR_biased	Unbiased	Unbiased	Unbiased	Unbiased	Unbiased	Unbiased	Unbiased	Unbiased	Unbiased	Unbiased	Unbiased	Unbiased	Unbiased	Unbiased	Unbiased	Unbiased	Unbiased	Ninj1
Ccl5	BL_biased	Unbiased	Unbiased	Unbiased	Unbiased	Unbiased	Unbiased	Unbiased	Unbiased	Unbiased	Unbiased	Unbiased	Unbiased	Unbiased	Unbiased	Unbiased	Unbiased	Unbiased	Unbiased	Unbiased	Unbiased	Unbiased	Unbiased	Unbiased	Unbiased	Unbiased	Unbiased	Unbiased	Unbiased	Unbiased	Unbiased	Unbiased	Unbiased	Unbiased	Unbiased	Unbiased	Unbiased	Unbiased	Unbiased	Unbiased	Unbiased	Unbiased	Unbiased	Unbiased	Unbiased	Unbiased	Ccl5
Ccl3	CR_biased	Unbiased	Unbiased	Unbiased	Unbiased	Unbiased	CR_biased	Unbiased	Unbiased	Unbiased	Unbiased	Unbiased	Unbiased	Unbiased	Unbiased	Unbiased	Unbiased	Unbiased	Unbiased	Unbiased	Unbiased	Unbiased	Unbiased	Unbiased	Unbiased	Unbiased	Unbiased	Unbiased	Unbiased	Unbiased	Unbiased	Unbiased	Unbiased	Unbiased	Unbiased	Unbiased	CR_biased	Unbiased	Unbiased	Unbiased	Unbiased	Unbiased	Unbiased	Unbiased	Unbiased	Unbiased	Ccl3
Mbp	Unbiased	Unbiased	BL_biased	Unbiased	Unbiased	Unbiased	Unbiased	Unbiased	BL_biased	Unbiased	BL_biased	Unbiased	Unbiased	Unbiased	Unbiased	Unbiased	Unbiased	Unbiased	Unbiased	Unbiased	Unbiased	Unbiased	Unbiased	Unbiased	Unbiased	Unbiased	Unbiased	Unbiased	Unbiased	Unbiased	Unbiased	Unbiased	Unbiased	Unbiased	Unbiased	Unbiased	Unbiased	Unbiased	Unbiased	Unbiased	Unbiased	Unbiased	Unbiased	Unbiased	Unbiased	Unbiased	Mbp
Rpl4	Unbiased	Unbiased	CR_biased	Unbiased	CR_biased	Unbiased	CR_biased	Unbiased	CR_biased	Unbiased	CR_biased	Unbiased	Unbiased	Unbiased	CR_biased	Unbiased	Unbiased	Unbiased	CR_biased	Unbiased	Unbiased	Unbiased	Unbiased	Unbiased	CR_biased	Unbiased	Unbiased	Unbiased	CR_biased	Unbiased	CR_biased	Unbiased	Unbiased	Unbiased	Unbiased	Unbiased	CR_biased	Unbiased	Unbiased	Unbiased	Unbiased	Unbiased	Unbiased	Unbiased	Unbiased	Unbiased	Rpl4
Utp11	Unbiased	Unbiased	BL_biased	Unbiased	Unbiased	Unbiased	Unbiased	Unbiased	Unbiased	Unbiased	Unbiased	Unbiased	Unbiased	Unbiased	Unbiased	Unbiased	Unbiased	Unbiased	Unbiased	Unbiased	Unbiased	Unbiased	Unbiased	Unbiased	Unbiased	Unbiased	Unbiased	Unbiased	Unbiased	Unbiased	Unbiased	Unbiased	Unbiased	Unbiased	Unbiased	Unbiased	Unbiased	Unbiased	Unbiased	Unbiased	Unbiased	Unbiased	Unbiased	Unbiased	Unbiased	Unbiased	Utp11
Erbin	Unbiased	Unbiased	BL_biased	Unbiased	Unbiased	Unbiased	Unbiased	Unbiased	Unbiased	Unbiased	Unbiased	Unbiased	Unbiased	Unbiased	Unbiased	Unbiased	Unbiased	Unbiased	Unbiased	Unbiased	Unbiased	Unbiased	Unbiased	Unbiased	Unbiased	Unbiased	Unbiased	Unbiased	Unbiased	Unbiased	Unbiased	Unbiased	Unbiased	Unbiased	Unbiased	Unbiased	Unbiased	Unbiased	Unbiased	Unbiased	Unbiased	Unbiased	Unbiased	Unbiased	Unbiased	Unbiased	Erbin
Mcrip1	Unbiased	Unbiased	BL_biased	Unbiased	Unbiased	Unbiased	Unbiased	Unbiased	Unbiased	Unbiased	Unbiased	Unbiased	Unbiased	Unbiased	BL_biased	Unbiased	Unbiased	Unbiased	Unbiased	Unbiased	Unbiased	Unbiased	Unbiased	Unbiased	Unbiased	Unbiased	Unbiased	Unbiased	Unbiased	Unbiased	Unbiased	Unbiased	Unbiased	Unbiased	Unbiased	Unbiased	Unbiased	Unbiased	Unbiased	Unbiased	Unbiased	Unbiased	Unbiased	Unbiased	Unbiased	Unbiased	Mcrip1
Pip4k2a	Unbiased	Unbiased	BL_biased	Unbiased	Unbiased	Unbiased	Unbiased	Unbiased	Unbiased	Unbiased	Unbiased	Unbiased	Unbiased	Unbiased	Unbiased	Unbiased	Unbiased	Unbiased	Unbiased	Unbiased	Unbiased	Unbiased	Unbiased	Unbiased	Unbiased	Unbiased	Unbiased	Unbiased	Unbiased	Unbiased	Unbiased	Unbiased	Unbiased	Unbiased	Unbiased	Unbiased	Unbiased	Unbiased	Unbiased	Unbiased	Unbiased	Unbiased	Unbiased	Unbiased	Unbiased	Unbiased	Pip4k2a
Itgal	Unbiased	Unbiased	BL_biased	Unbiased	Unbiased	Unbiased	Unbiased	Unbiased	BL_biased	Unbiased	BL_biased	Unbiased	Unbiased	Unbiased	Unbiased	Unbiased	Unbiased	Unbiased	Unbiased	Unbiased	Unbiased	Unbiased	Unbiased	Unbiased	Unbiased	Unbiased	Unbiased	Unbiased	Unbiased	Unbiased	Unbiased	Unbiased	Unbiased	Unbiased	Unbiased	Unbiased	Unbiased	Unbiased	Unbiased	Unbiased	Unbiased	Unbiased	Unbiased	Unbiased	Unbiased	Unbiased	Itgal
Tmed9	Unbiased	Unbiased	CR_biased	Unbiased	Unbiased	Unbiased	Unbiased	Unbiased	Unbiased	Unbiased	Unbiased	Unbiased	Unbiased	Unbiased	CR_biased	Unbiased	Unbiased	Unbiased	Unbiased	Unbiased	Unbiased	Unbiased	Unbiased	Unbiased	Unbiased	Unbiased	Unbiased	Unbiased	Unbiased	Unbiased	Unbiased	Unbiased	Unbiased	Unbiased	Unbiased	Unbiased	Unbiased	Unbiased	Unbiased	Unbiased	Unbiased	Unbiased	Unbiased	Unbiased	Unbiased	Unbiased	Tmed9
Fcho2	Unbiased	Unbiased	BL_biased	Unbiased	Unbiased	Unbiased	Unbiased	Unbiased	Unbiased	Unbiased	BL_biased	Unbiased	Unbiased	Unbiased	Unbiased	Unbiased	Unbiased	Unbiased	Unbiased	Unbiased	Unbiased	Unbiased	Unbiased	Unbiased	Unbiased	Unbiased	Unbiased	Unbiased	Unbiased	Unbiased	Unbiased	Unbiased	Unbiased	Unbiased	Unbiased	Unbiased	Unbiased	Unbiased	Unbiased	Unbiased	Unbiased	Unbiased	Unbiased	Unbiased	Unbiased	Unbiased	Fcho2
Itga4	Unbiased	Unbiased	BL_biased	Unbiased	Unbiased	Unbiased	Unbiased	Unbiased	BL_biased	Unbiased	BL_biased	Unbiased	Unbiased	Unbiased	Unbiased	Unbiased	Unbiased	Unbiased	Unbiased	Unbiased	Unbiased	Unbiased	Unbiased	Unbiased	Unbiased	Unbiased	Unbiased	Unbiased	Unbiased	Unbiased	Unbiased	Unbiased	Unbiased	Unbiased	Unbiased	Unbiased	Unbiased	Unbiased	Unbiased	Unbiased	Unbiased	Unbiased	Unbiased	Unbiased	Unbiased	Unbiased	Itga4
Mbd2	Unbiased	Unbiased	BL_biased	Unbiased	BL_biased	Unbiased	Unbiased	Unbiased	Unbiased	Unbiased	Unbiased	Unbiased	Unbiased	Unbiased	BL_biased	Unbiased	Unbiased	Unbiased	Unbiased	Unbiased	Unbiased	Unbiased	Unbiased	Unbiased	BL_biased	Unbiased	Unbiased	Unbiased	Unbiased	Unbiased	BL_biased	Unbiased	Unbiased	Unbiased	Unbiased	Unbiased	Unbiased	Unbiased	Unbiased	Unbiased	Unbiased	Unbiased	Unbiased	Unbiased	Unbiased	Unbiased	Mbd2
Rtf2	Unbiased	Unbiased	BL_biased	Unbiased	Unbiased	Unbiased	Unbiased	Unbiased	Unbiased	Unbiased	Unbiased	Unbiased	Unbiased	Unbiased	Unbiased	Unbiased	Unbiased	Unbiased	Unbiased	Unbiased	Unbiased	Unbiased	Unbiased	Unbiased	Unbiased	Unbiased	BL_biased	Unbiased	Unbiased	Unbiased	BL_biased	Unbiased	Unbiased	Unbiased	Unbiased	Unbiased	Unbiased	Unbiased	Unbiased	Unbiased	Unbiased	Unbiased	Unbiased	Unbiased	Unbiased	Unbiased	Rtf2
Grk3	Unbiased	Unbiased	BL_biased	Unbiased	Unbiased	Unbiased	Unbiased	Unbiased	BL_biased	Unbiased	Unbiased	Unbiased	Unbiased	Unbiased	Unbiased	Unbiased	Unbiased	Unbiased	Unbiased	Unbiased	Unbiased	Unbiased	Unbiased	Unbiased	Unbiased	Unbiased	Unbiased	Unbiased	Unbiased	Unbiased	Unbiased	Unbiased	Unbiased	Unbiased	Unbiased	Unbiased	Unbiased	Unbiased	Unbiased	Unbiased	Unbiased	Unbiased	Unbiased	Unbiased	Unbiased	Unbiased	Grk3
Fmnl1	Unbiased	Unbiased	BL_biased	Unbiased	Unbiased	Unbiased	Unbiased	Unbiased	Unbiased	Unbiased	Unbiased	Unbiased	Unbiased	Unbiased	Unbiased	Unbiased	Unbiased	Unbiased	Unbiased	Unbiased	Unbiased	Unbiased	Unbiased	Unbiased	Unbiased	Unbiased	Unbiased	Unbiased	Unbiased	Unbiased	Unbiased	Unbiased	Unbiased	Unbiased	Unbiased	Unbiased	Unbiased	Unbiased	Unbiased	Unbiased	Unbiased	Unbiased	Unbiased	Unbiased	Unbiased	Unbiased	Fmnl1
Smap1	Unbiased	Unbiased	BL_biased	Unbiased	Unbiased	Unbiased	Unbiased	Unbiased	Unbiased	Unbiased	Unbiased	Unbiased	Unbiased	Unbiased	Unbiased	Unbiased	Unbiased	Unbiased	Unbiased	Unbiased	Unbiased	Unbiased	Unbiased	Unbiased	Unbiased	Unbiased	Unbiased	Unbiased	Unbiased	Unbiased	Unbiased	Unbiased	Unbiased	Unbiased	Unbiased	Unbiased	Unbiased	Unbiased	Unbiased	Unbiased	Unbiased	Unbiased	Unbiased	Unbiased	Unbiased	Unbiased	Smap1
Hsp90ab1	Unbiased	Unbiased	BL_biased	Unbiased	BL_biased	Unbiased	Unbiased	Unbiased	Unbiased	Unbiased	Unbiased	Unbiased	Unbiased	Unbiased	BL_biased	Unbiased	Unbiased	Unbiased	BL_biased	Unbiased	Unbiased	Unbiased	Unbiased	Unbiased	BL_biased	Unbiased	Unbiased	Unbiased	BL_biased	Unbiased	BL_biased	Unbiased	Unbiased	Unbiased	Unbiased	Unbiased	Unbiased	Unbiased	Unbiased	Unbiased	Unbiased	Unbiased	Unbiased	Unbiased	Unbiased	Unbiased	Hsp90ab1
Psmb2	Unbiased	Unbiased	CR_biased	Unbiased	Unbiased	Unbiased	Unbiased	Unbiased	Unbiased	Unbiased	Unbiased	Unbiased	Unbiased	Unbiased	Unbiased	Unbiased	Unbiased	Unbiased	Unbiased	Unbiased	Unbiased	Unbiased	Unbiased	Unbiased	Unbiased	Unbiased	Unbiased	Unbiased	Unbiased	Unbiased	Unbiased	Unbiased	Unbiased	Unbiased	Unbiased	Unbiased	Unbiased	Unbiased	Unbiased	Unbiased	Unbiased	Unbiased	Unbiased	Unbiased	Unbiased	Unbiased	Psmb2
C1qc	Unbiased	Unbiased	CR_biased	Unbiased	CR_biased	Unbiased	Unbiased	Unbiased	Unbiased	Unbiased	CR_biased	Unbiased	Unbiased	Unbiased	CR_biased	Unbiased	Unbiased	Unbiased	CR_biased	Unbiased	CR_biased	Unbiased	Unbiased	Unbiased	Unbiased	Unbiased	CR_biased	Unbiased	CR_biased	Unbiased	Unbiased	Unbiased	Unbiased	Unbiased	Unbiased	Unbiased	CR_biased	Unbiased	Unbiased	Unbiased	Unbiased	Unbiased	Unbiased	Unbiased	Unbiased	Unbiased	C1qc
Ppp1r14b	Unbiased	Unbiased	BL_biased	Unbiased	Unbiased	Unbiased	Unbiased	Unbiased	Unbiased	Unbiased	Unbiased	Unbiased	Unbiased	Unbiased	BL_biased	Unbiased	Unbiased	Unbiased	BL_biased	Unbiased	Unbiased	Unbiased	BL_biased	Unbiased	Unbiased	Unbiased	Unbiased	Unbiased	Unbiased	Unbiased	BL_biased	Unbiased	Unbiased	Unbiased	Unbiased	Unbiased	Unbiased	Unbiased	Unbiased	Unbiased	Unbiased	Unbiased	Unbiased	Unbiased	Unbiased	Unbiased	Ppp1r14b
Alyref	Unbiased	Unbiased	BL_biased	Unbiased	Unbiased	Unbiased	Unbiased	Unbiased	Unbiased	Unbiased	Unbiased	Unbiased	Unbiased	Unbiased	BL_biased	Unbiased	Unbiased	Unbiased	Unbiased	Unbiased	Unbiased	Unbiased	Unbiased	Unbiased	Unbiased	Unbiased	Unbiased	Unbiased	Unbiased	Unbiased	Unbiased	Unbiased	Unbiased	Unbiased	Unbiased	Unbiased	Unbiased	Unbiased	Unbiased	Unbiased	Unbiased	Unbiased	Unbiased	Unbiased	Unbiased	Unbiased	Alyref
Ctsz	Unbiased	Unbiased	CR_biased	Unbiased	Unbiased	Unbiased	Unbiased	Unbiased	Unbiased	Unbiased	Unbiased	Unbiased	Unbiased	Unbiased	Unbiased	Unbiased	Unbiased	Unbiased	Unbiased	Unbiased	Unbiased	Unbiased	Unbiased	Unbiased	Unbiased	Unbiased	Unbiased	Unbiased	Unbiased	Unbiased	Unbiased	Unbiased	Unbiased	Unbiased	Unbiased	Unbiased	CR_biased	Unbiased	Unbiased	Unbiased	Unbiased	Unbiased	Unbiased	Unbiased	Unbiased	Unbiased	Ctsz
Ifi209	Unbiased	Unbiased	BL_biased	Unbiased	Unbiased	Unbiased	Unbiased	Unbiased	Unbiased	Unbiased	BL_biased	Unbiased	Unbiased	Unbiased	Unbiased	Unbiased	Unbiased	Unbiased	Unbiased	Unbiased	Unbiased	Unbiased	Unbiased	Unbiased	Unbiased	Unbiased	Unbiased	Unbiased	BL_biased	Unbiased	Unbiased	Unbiased	Unbiased	Unbiased	Unbiased	Unbiased	Unbiased	Unbiased	Unbiased	Unbiased	Unbiased	Unbiased	Unbiased	Unbiased	Unbiased	Unbiased	Ifi209
C1qb	Unbiased	Unbiased	CR_biased	Unbiased	CR_biased	Unbiased	Unbiased	Unbiased	Unbiased	Unbiased	CR_biased	Unbiased	Unbiased	Unbiased	CR_biased	Unbiased	Unbiased	Unbiased	CR_biased	Unbiased	CR_biased	Unbiased	Unbiased	Unbiased	Unbiased	Unbiased	Unbiased	Unbiased	CR_biased	Unbiased	CR_biased	Unbiased	Unbiased	Unbiased	CR_biased	Unbiased	CR_biased	Unbiased	Unbiased	Unbiased	Unbiased	Unbiased	Unbiased	Unbiased	Unbiased	Unbiased	C1qb
Zcchc6	Unbiased	Unbiased	BL_biased	Unbiased	Unbiased	Unbiased	Unbiased	Unbiased	Unbiased	Unbiased	Unbiased	Unbiased	Unbiased	Unbiased	Unbiased	Unbiased	Unbiased	Unbiased	Unbiased	Unbiased	Unbiased	Unbiased	Unbiased	Unbiased	Unbiased	Unbiased	Unbiased	Unbiased	Unbiased	Unbiased	Unbiased	Unbiased	Unbiased	Unbiased	Unbiased	Unbiased	Unbiased	Unbiased	Unbiased	Unbiased	Unbiased	Unbiased	Unbiased	Unbiased	Unbiased	Unbiased	Zcchc6
Hnrnpd	Unbiased	Unbiased	BL_biased	Unbiased	Unbiased	Unbiased	Unbiased	Unbiased	Unbiased	Unbiased	BL_biased	Unbiased	Unbiased	Unbiased	BL_biased	Unbiased	Unbiased	Unbiased	BL_biased	Unbiased	BL_biased	Unbiased	Unbiased	Unbiased	Unbiased	Unbiased	BL_biased	Unbiased	Unbiased	Unbiased	Unbiased	Unbiased	Unbiased	Unbiased	Unbiased	Unbiased	Unbiased	Unbiased	Unbiased	Unbiased	Unbiased	Unbiased	Unbiased	Unbiased	Unbiased	Unbiased	Hnrnpd
Rpl23a	Unbiased	Unbiased	Unbiased	Unbiased	CR_biased	Unbiased	Unbiased	Unbiased	Unbiased	Unbiased	Unbiased	Unbiased	Unbiased	Unbiased	Unbiased	Unbiased	Unbiased	Unbiased	CR_biased	Unbiased	Unbiased	Unbiased	Unbiased	Unbiased	Unbiased	Unbiased	Unbiased	Unbiased	CR_biased	Unbiased	CR_biased	Unbiased	Unbiased	Unbiased	Unbiased	Unbiased	CR_biased	Unbiased	Unbiased	Unbiased	Unbiased	Unbiased	Unbiased	Unbiased	Unbiased	Unbiased	Rpl23a
Rps18	Unbiased	Unbiased	Unbiased	Unbiased	CR_biased	Unbiased	Unbiased	Unbiased	CR_biased	Unbiased	Unbiased	Unbiased	Unbiased	Unbiased	Unbiased	Unbiased	Unbiased	Unbiased	CR_biased	Unbiased	Unbiased	Unbiased	Unbiased	Unbiased	CR_biased	Unbiased	Unbiased	Unbiased	CR_biased	Unbiased	CR_biased	Unbiased	Unbiased	Unbiased	Unbiased	Unbiased	CR_biased	Unbiased	Unbiased	Unbiased	Unbiased	Unbiased	Unbiased	Unbiased	Unbiased	Unbiased	Rps18
Whsc1l1	Unbiased	Unbiased	Unbiased	Unbiased	CR_biased	Unbiased	Unbiased	Unbiased	Unbiased	Unbiased	CR_biased	Unbiased	Unbiased	Unbiased	CR_biased	Unbiased	Unbiased	Unbiased	CR_biased	Unbiased	Unbiased	Unbiased	Unbiased	Unbiased	CR_biased	Unbiased	Unbiased	Unbiased	CR_biased	Unbiased	CR_biased	Unbiased	Unbiased	Unbiased	CR_biased	Unbiased	CR_biased	Unbiased	Unbiased	Unbiased	Unbiased	Unbiased	Unbiased	Unbiased	Unbiased	Unbiased	Whsc1l1
Rpl13-ps3	Unbiased	Unbiased	Unbiased	Unbiased	CR_biased	Unbiased	Unbiased	Unbiased	Unbiased	Unbiased	Unbiased	Unbiased	Unbiased	Unbiased	CR_biased	Unbiased	Unbiased	Unbiased	CR_biased	Unbiased	Unbiased	Unbiased	Unbiased	Unbiased	CR_biased	Unbiased	Unbiased	Unbiased	CR_biased	Unbiased	CR_biased	Unbiased	Unbiased	Unbiased	Unbiased	Unbiased	Unbiased	Unbiased	Unbiased	Unbiased	Unbiased	Unbiased	Unbiased	Unbiased	Unbiased	Unbiased	Rpl13-ps3
Gm2682	Unbiased	Unbiased	Unbiased	Unbiased	BL_biased	Unbiased	Unbiased	Unbiased	Unbiased	Unbiased	Unbiased	Unbiased	Unbiased	Unbiased	Unbiased	Unbiased	Unbiased	Unbiased	BL_biased	Unbiased	Unbiased	Unbiased	Unbiased	Unbiased	BL_biased	Unbiased	Unbiased	Unbiased	Unbiased	Unbiased	Unbiased	Unbiased	Unbiased	Unbiased	Unbiased	Unbiased	Unbiased	Unbiased	Unbiased	Unbiased	Unbiased	Unbiased	Unbiased	Unbiased	Unbiased	Unbiased	Gm2682
Hopx	Unbiased	Unbiased	Unbiased	Unbiased	BL_biased	Unbiased	Unbiased	Unbiased	Unbiased	Unbiased	BL_biased	Unbiased	Unbiased	Unbiased	Unbiased	Unbiased	Unbiased	Unbiased	Unbiased	Unbiased	Unbiased	Unbiased	Unbiased	Unbiased	BL_biased	Unbiased	Unbiased	Unbiased	Unbiased	Unbiased	Unbiased	Unbiased	Unbiased	Unbiased	Unbiased	Unbiased	Unbiased	Unbiased	Unbiased	Unbiased	Unbiased	Unbiased	Unbiased	Unbiased	Unbiased	Unbiased	Hopx
Calm2	Unbiased	Unbiased	Unbiased	Unbiased	CR_biased	Unbiased	Unbiased	Unbiased	CR_biased	Unbiased	Unbiased	Unbiased	Unbiased	Unbiased	Unbiased	Unbiased	Unbiased	Unbiased	CR_biased	Unbiased	Unbiased	Unbiased	Unbiased	Unbiased	Unbiased	Unbiased	Unbiased	Unbiased	Unbiased	Unbiased	Unbiased	Unbiased	Unbiased	Unbiased	Unbiased	Unbiased	Unbiased	Unbiased	Unbiased	Unbiased	Unbiased	Unbiased	Unbiased	Unbiased	Unbiased	Unbiased	Calm2
Sub1	Unbiased	Unbiased	Unbiased	Unbiased	CR_biased	Unbiased	Unbiased	Unbiased	Unbiased	Unbiased	Unbiased	Unbiased	Unbiased	Unbiased	Unbiased	Unbiased	Unbiased	Unbiased	CR_biased	Unbiased	Unbiased	Unbiased	CR_biased	Unbiased	CR_biased	Unbiased	Unbiased	Unbiased	CR_biased	Unbiased	CR_biased	Unbiased	Unbiased	Unbiased	Unbiased	Unbiased	Unbiased	Unbiased	Unbiased	Unbiased	Unbiased	Unbiased	Unbiased	Unbiased	Unbiased	Unbiased	Sub1
Mcl1	Unbiased	Unbiased	Unbiased	Unbiased	BL_biased	Unbiased	BL_biased	Unbiased	BL_biased	Unbiased	BL_biased	Unbiased	Unbiased	Unbiased	Unbiased	Unbiased	Unbiased	Unbiased	BL_biased	Unbiased	Unbiased	Unbiased	Unbiased	Unbiased	BL_biased	Unbiased	BL_biased	Unbiased	BL_biased	Unbiased	BL_biased	Unbiased	Unbiased	Unbiased	Unbiased	Unbiased	Unbiased	Unbiased	Unbiased	Unbiased	Unbiased	Unbiased	Unbiased	Unbiased	Unbiased	Unbiased	Mcl1
Zfos1	Unbiased	Unbiased	Unbiased	Unbiased	CR_biased	Unbiased	Unbiased	Unbiased	Unbiased	Unbiased	Unbiased	Unbiased	Unbiased	Unbiased	Unbiased	Unbiased	Unbiased	Unbiased	CR_biased	Unbiased	Unbiased	Unbiased	Unbiased	Unbiased	Unbiased	Unbiased	Unbiased	Unbiased	CR_biased	Unbiased	Unbiased	Unbiased	Unbiased	Unbiased	CR_biased	Unbiased	CR_biased	Unbiased	Unbiased	Unbiased	Unbiased	Unbiased	Unbiased	Unbiased	Unbiased	Unbiased	Zfos1
Gm9844	Unbiased	Unbiased	Unbiased	Unbiased	CR_biased	Unbiased	Unbiased	Unbiased	Unbiased	Unbiased	Unbiased	Unbiased	Unbiased	Unbiased	Unbiased	Unbiased	Unbiased	Unbiased	CR_biased	Unbiased	CR_biased	Unbiased	Unbiased	Unbiased	CR_biased	Unbiased	Unbiased	Unbiased	CR_biased	Unbiased	Unbiased	Unbiased	Unbiased	Unbiased	Unbiased	Unbiased	Unbiased	Unbiased	Unbiased	Unbiased	Unbiased	Unbiased	Unbiased	Unbiased	Unbiased	Unbiased	Gm9844
Ict1	Unbiased	Unbiased	Unbiased	Unbiased	CR_biased	Unbiased	Unbiased	Unbiased	Unbiased	Unbiased	Unbiased	Unbiased	Unbiased	Unbiased	CR_biased	Unbiased	Unbiased	Unbiased	CR_biased	Unbiased	Unbiased	Unbiased	Unbiased	Unbiased	CR_biased	Unbiased	Unbiased	Unbiased	Unbiased	Unbiased	Unbiased	Unbiased	Unbiased	Unbiased	CR_biased	Unbiased	CR_biased	Unbiased	Unbiased	Unbiased	Unbiased	Unbiased	Unbiased	Unbiased	Unbiased	Unbiased	Ict1
Rpl36-ps3	Unbiased	Unbiased	Unbiased	Unbiased	CR_biased	Unbiased	Unbiased	Unbiased	Unbiased	Unbiased	Unbiased	Unbiased	Unbiased	Unbiased	Unbiased	Unbiased	Unbiased	Unbiased	CR_biased	Unbiased	Unbiased	Unbiased	Unbiased	Unbiased	CR_biased	Unbiased	Unbiased	Unbiased	CR_biased	Unbiased	Unbiased	Unbiased	Unbiased	Unbiased	Unbiased	Unbiased	Unbiased	Unbiased	Unbiased	Unbiased	Unbiased	Unbiased	Unbiased	Unbiased	Unbiased	Unbiased	Rpl36-ps3
Ptges3	Unbiased	Unbiased	Unbiased	Unbiased	BL_biased	Unbiased	Unbiased	Unbiased	Unbiased	Unbiased	Unbiased	Unbiased	Unbiased	Unbiased	Unbiased	Unbiased	Unbiased	Unbiased	Unbiased	Unbiased	Unbiased	Unbiased	Unbiased	Unbiased	Unbiased	Unbiased	BL_biased	Unbiased	Unbiased	Unbiased	Unbiased	Unbiased	Unbiased	Unbiased	Unbiased	Unbiased	Unbiased	Unbiased	Unbiased	Unbiased	Unbiased	Unbiased	Unbiased	Unbiased	Unbiased	Unbiased	Ptges3
Rps27rt	Unbiased	Unbiased	Unbiased	Unbiased	CR_biased	Unbiased	Unbiased	Unbiased	Unbiased	Unbiased	Unbiased	Unbiased	Unbiased	Unbiased	Unbiased	Unbiased	Unbiased	Unbiased	CR_biased	Unbiased	Unbiased	Unbiased	Unbiased	Unbiased	Unbiased	Unbiased	Unbiased	Unbiased	CR_biased	Unbiased	CR_biased	Unbiased	Unbiased	Unbiased	Unbiased	Unbiased	CR_biased	Unbiased	Unbiased	Unbiased	Unbiased	Unbiased	Unbiased	Unbiased	Unbiased	Unbiased	Rps27rt
Ifi206	Unbiased	Unbiased	Unbiased	Unbiased	BL_biased	Unbiased	Unbiased	Unbiased	Unbiased	Unbiased	Unbiased	Unbiased	Unbiased	Unbiased	Unbiased	Unbiased	Unbiased	Unbiased	BL_biased	Unbiased	Unbiased	Unbiased	Unbiased	Unbiased	Unbiased	Unbiased	Unbiased	Unbiased	Unbiased	Unbiased	Unbiased	Unbiased	Unbiased	Unbiased	Unbiased	Unbiased	Unbiased	Unbiased	Unbiased	Unbiased	Unbiased	Unbiased	Unbiased	Unbiased	Unbiased	Unbiased	Ifi206
Mrpl58	Unbiased	Unbiased	Unbiased	Unbiased	BL_biased	Unbiased	Unbiased	Unbiased	Unbiased	Unbiased	Unbiased	Unbiased	Unbiased	Unbiased	BL_biased	Unbiased	Unbiased	Unbiased	BL_biased	Unbiased	Unbiased	Unbiased	Unbiased	Unbiased	Unbiased	Unbiased	Unbiased	Unbiased	Unbiased	Unbiased	Unbiased	Unbiased	Unbiased	Unbiased	Unbiased	Unbiased	Unbiased	Unbiased	Unbiased	Unbiased	Unbiased	Unbiased	Unbiased	Unbiased	Unbiased	Unbiased	Mrpl58
Rab21	Unbiased	Unbiased	Unbiased	Unbiased	BL_biased	Unbiased	BL_biased	Unbiased	Unbiased	Unbiased	Unbiased	Unbiased	Unbiased	Unbiased	Unbiased	Unbiased	Unbiased	Unbiased	Unbiased	Unbiased	BL_biased	Unbiased	Unbiased	Unbiased	Unbiased	Unbiased	BL_biased	Unbiased	BL_biased	Unbiased	BL_biased	Unbiased	Unbiased	Unbiased	Unbiased	Unbiased	Unbiased	Unbiased	Unbiased	Unbiased	Unbiased	Unbiased	Unbiased	Unbiased	Unbiased	Unbiased	Rab21
Ifi208	Unbiased	Unbiased	Unbiased	Unbiased	BL_biased	Unbiased	Unbiased	Unbiased	Unbiased	Unbiased	Unbiased	Unbiased	Unbiased	Unbiased	Unbiased	Unbiased	Unbiased	Unbiased	BL_biased	Unbiased	Unbiased	Unbiased	Unbiased	Unbiased	Unbiased	Unbiased	Unbiased	Unbiased	Unbiased	Unbiased	Unbiased	Unbiased	Unbiased	Unbiased	Unbiased	Unbiased	Unbiased	Unbiased	Unbiased	Unbiased	Unbiased	Unbiased	Unbiased	Unbiased	Unbiased	Unbiased	Ifi208
Smim27	Unbiased	Unbiased	Unbiased	Unbiased	BL_biased	Unbiased	Unbiased	Unbiased	Unbiased	Unbiased	Unbiased	Unbiased	Unbiased	Unbiased	Unbiased	Unbiased	Unbiased	Unbiased	Unbiased	Unbiased	Unbiased	Unbiased	Unbiased	Unbiased	Unbiased	Unbiased	Unbiased	Unbiased	Unbiased	Unbiased	BL_biased	Unbiased	Unbiased	Unbiased	Unbiased	Unbiased	Unbiased	Unbiased	Unbiased	Unbiased	Unbiased	Unbiased	Unbiased	Unbiased	Unbiased	Unbiased	Smim27
l7Rn6	Unbiased	Unbiased	Unbiased	Unbiased	CR_biased	Unbiased	Unbiased	Unbiased	Unbiased	Unbiased	CR_biased	Unbiased	Unbiased	Unbiased	CR_biased	Unbiased	Unbiased	Unbiased	Unbiased	Unbiased	Unbiased	Unbiased	Unbiased	Unbiased	Unbiased	Unbiased	Unbiased	Unbiased	Unbiased	Unbiased	Unbiased	Unbiased	Unbiased	Unbiased	Unbiased	Unbiased	CR_biased	Unbiased	Unbiased	Unbiased	Unbiased	Unbiased	Unbiased	Unbiased	Unbiased	Unbiased	l7Rn6
Ifi213	Unbiased	Unbiased	Unbiased	Unbiased	BL_biased	Unbiased	Unbiased	Unbiased	Unbiased	Unbiased	Unbiased	Unbiased	Unbiased	Unbiased	Unbiased	Unbiased	Unbiased	Unbiased	Unbiased	Unbiased	Unbiased	Unbiased	Unbiased	Unbiased	Unbiased	Unbiased	Unbiased	Unbiased	Unbiased	Unbiased	Unbiased	Unbiased	Unbiased	Unbiased	Unbiased	Unbiased	Unbiased	Unbiased	Unbiased	Unbiased	Unbiased	Unbiased	Unbiased	Unbiased	Unbiased	Unbiased	Ifi213
Gm10036	Unbiased	Unbiased	Unbiased	Unbiased	CR_biased	Unbiased	Unbiased	Unbiased	Unbiased	Unbiased	Unbiased	Unbiased	Unbiased	Unbiased	Unbiased	Unbiased	Unbiased	Unbiased	Unbiased	Unbiased	Unbiased	Unbiased	Unbiased	Unbiased	Unbiased	Unbiased	Unbiased	Unbiased	Unbiased	Unbiased	Unbiased	Unbiased	Unbiased	Unbiased	Unbiased	Unbiased	CR_biased	Unbiased	Unbiased	Unbiased	Unbiased	Unbiased	Unbiased	Unbiased	Unbiased	Unbiased	Gm10036
Eif4a2	Unbiased	Unbiased	Unbiased	Unbiased	CR_biased	Unbiased	Unbiased	Unbiased	Unbiased	Unbiased	Unbiased	Unbiased	Unbiased	Unbiased	Unbiased	Unbiased	Unbiased	Unbiased	Unbiased	Unbiased	Unbiased	Unbiased	Unbiased	Unbiased	Unbiased	Unbiased	Unbiased	Unbiased	Unbiased	Unbiased	Unbiased	Unbiased	Unbiased	Unbiased	Unbiased	Unbiased	Unbiased	Unbiased	Unbiased	Unbiased	Unbiased	Unbiased	Unbiased	Unbiased	Unbiased	Unbiased	Eif4a2
Gm8186	Unbiased	Unbiased	Unbiased	Unbiased	CR_biased	Unbiased	Unbiased	Unbiased	Unbiased	Unbiased	Unbiased	Unbiased	Unbiased	Unbiased	CR_biased	Unbiased	Unbiased	Unbiased	CR_biased	Unbiased	Unbiased	Unbiased	Unbiased	Unbiased	Unbiased	Unbiased	Unbiased	Unbiased	CR_biased	Unbiased	Unbiased	Unbiased	Unbiased	Unbiased	Unbiased	Unbiased	Unbiased	Unbiased	Unbiased	Unbiased	Unbiased	Unbiased	Unbiased	Unbiased	Unbiased	Unbiased	Gm8186
2210013O21Rik	Unbiased	Unbiased	Unbiased	Unbiased	CR_biased	Unbiased	Unbiased	Unbiased	Unbiased	Unbiased	Unbiased	Unbiased	Unbiased	Unbiased	Unbiased	Unbiased	Unbiased	Unbiased	Unbiased	Unbiased	Unbiased	Unbiased	Unbiased	Unbiased	Unbiased	Unbiased	Unbiased	Unbiased	Unbiased	Unbiased	Unbiased	Unbiased	Unbiased	Unbiased	Unbiased	Unbiased	Unbiased	Unbiased	Unbiased	Unbiased	Unbiased	Unbiased	Unbiased	Unbiased	Unbiased	Unbiased	2210013O21Rik
Smek2	Unbiased	Unbiased	Unbiased	Unbiased	CR_biased	Unbiased	Unbiased	Unbiased	Unbiased	Unbiased	Unbiased	Unbiased	Unbiased	Unbiased	Unbiased	Unbiased	Unbiased	Unbiased	Unbiased	Unbiased	Unbiased	Unbiased	Unbiased	Unbiased	Unbiased	Unbiased	Unbiased	Unbiased	Unbiased	Unbiased	Unbiased	Unbiased	Unbiased	Unbiased	Unbiased	Unbiased	CR_biased	Unbiased	Unbiased	Unbiased	Unbiased	Unbiased	Unbiased	Unbiased	Unbiased	Unbiased	Smek2
Lrch4	Unbiased	Unbiased	Unbiased	Unbiased	CR_biased	Unbiased	Unbiased	Unbiased	Unbiased	Unbiased	Unbiased	Unbiased	Unbiased	Unbiased	Unbiased	Unbiased	Unbiased	Unbiased	Unbiased	Unbiased	Unbiased	Unbiased	Unbiased	Unbiased	Unbiased	Unbiased	Unbiased	Unbiased	Unbiased	Unbiased	Unbiased	Unbiased	Unbiased	Unbiased	Unbiased	Unbiased	Unbiased	Unbiased	Unbiased	Unbiased	Unbiased	Unbiased	Unbiased	Unbiased	Unbiased	Unbiased	Lrch4
Gm4950	Unbiased	Unbiased	Unbiased	Unbiased	CR_biased	Unbiased	Unbiased	Unbiased	Unbiased	Unbiased	Unbiased	Unbiased	Unbiased	Unbiased	CR_biased	Unbiased	Unbiased	Unbiased	Unbiased	Unbiased	Unbiased	Unbiased	Unbiased	Unbiased	Unbiased	Unbiased	Unbiased	Unbiased	Unbiased	Unbiased	Unbiased	Unbiased	Unbiased	Unbiased	CR_biased	Unbiased	Unbiased	Unbiased	Unbiased	Unbiased	Unbiased	Unbiased	Unbiased	Unbiased	Unbiased	Unbiased	Gm4950
Nr4a2	Unbiased	Unbiased	Unbiased	Unbiased	CR_biased	Unbiased	Unbiased	Unbiased	Unbiased	Unbiased	Unbiased	Unbiased	Unbiased	Unbiased	Unbiased	Unbiased	Unbiased	Unbiased	Unbiased	Unbiased	Unbiased	Unbiased	Unbiased	Unbiased	Unbiased	Unbiased	Unbiased	Unbiased	Unbiased	Unbiased	Unbiased	Unbiased	Unbiased	Unbiased	Unbiased	Unbiased	Unbiased	Unbiased	Unbiased	Unbiased	Unbiased	Unbiased	Unbiased	Unbiased	Unbiased	Unbiased	Nr4a2
C1qa	Unbiased	Unbiased	Unbiased	Unbiased	CR_biased	Unbiased	Unbiased	Unbiased	Unbiased	Unbiased	CR_biased	Unbiased	Unbiased	Unbiased	CR_biased	Unbiased	Unbiased	Unbiased	Unbiased	Unbiased	Unbiased	Unbiased	Unbiased	Unbiased	Unbiased	Unbiased	Unbiased	Unbiased	Unbiased	Unbiased	Unbiased	Unbiased	Unbiased	Unbiased	Unbiased	Unbiased	CR_biased	Unbiased	Unbiased	Unbiased	Unbiased	Unbiased	Unbiased	Unbiased	Unbiased	Unbiased	C1qa
Rpl9-ps6	Unbiased	Unbiased	Unbiased	Unbiased	CR_biased	Unbiased	Unbiased	Unbiased	Unbiased	Unbiased	Unbiased	Unbiased	Unbiased	Unbiased	Unbiased	Unbiased	Unbiased	Unbiased	CR_biased	Unbiased	Unbiased	Unbiased	Unbiased	Unbiased	CR_biased	Unbiased	Unbiased	Unbiased	CR_biased	Unbiased	Unbiased	Unbiased	Unbiased	Unbiased	Unbiased	Unbiased	Unbiased	Unbiased	Unbiased	Unbiased	Unbiased	Unbiased	Unbiased	Unbiased	Unbiased	Unbiased	Rpl9-ps6
Lrrc58	Unbiased	Unbiased	Unbiased	Unbiased	CR_biased	Unbiased	Unbiased	Unbiased	Unbiased	Unbiased	Unbiased	Unbiased	Unbiased	Unbiased	Unbiased	Unbiased	Unbiased	Unbiased	Unbiased	Unbiased	Unbiased	Unbiased	Unbiased	Unbiased	Unbiased	Unbiased	Unbiased	Unbiased	Unbiased	Unbiased	Unbiased	Unbiased	Unbiased	Unbiased	Unbiased	Unbiased	Unbiased	Unbiased	Unbiased	Unbiased	Unbiased	Unbiased	Unbiased	Unbiased	Unbiased	Unbiased	Lrrc58
Retreg1	Unbiased	Unbiased	Unbiased	Unbiased	Unbiased	Unbiased	BL_biased	Unbiased	Unbiased	Unbiased	Unbiased	Unbiased	Unbiased	Unbiased	Unbiased	Unbiased	Unbiased	Unbiased	Unbiased	Unbiased	Unbiased	Unbiased	Unbiased	Unbiased	Unbiased	Unbiased	Unbiased	Unbiased	Unbiased	Unbiased	BL_biased	Unbiased	Unbiased	Unbiased	Unbiased	Unbiased	Unbiased	Unbiased	Unbiased	Unbiased	Unbiased	Unbiased	Unbiased	Unbiased	Unbiased	Unbiased	Retreg1
Rhoa	Unbiased	Unbiased	Unbiased	Unbiased	Unbiased	Unbiased	BL_biased	Unbiased	Unbiased	Unbiased	BL_biased	Unbiased	Unbiased	Unbiased	Unbiased	Unbiased	Unbiased	Unbiased	BL_biased	Unbiased	Unbiased	Unbiased	Unbiased	Unbiased	BL_biased	Unbiased	BL_biased	Unbiased	Unbiased	Unbiased	Unbiased	Unbiased	Unbiased	Unbiased	Unbiased	Unbiased	Unbiased	Unbiased	Unbiased	Unbiased	Unbiased	Unbiased	Unbiased	Unbiased	Unbiased	Unbiased	Rhoa
Ptbp3	Unbiased	Unbiased	Unbiased	Unbiased	Unbiased	Unbiased	BL_biased	Unbiased	Unbiased	Unbiased	Unbiased	Unbiased	Unbiased	Unbiased	Unbiased	Unbiased	Unbiased	Unbiased	Unbiased	Unbiased	Unbiased	Unbiased	Unbiased	Unbiased	Unbiased	Unbiased	Unbiased	Unbiased	BL_biased	Unbiased	BL_biased	Unbiased	Unbiased	Unbiased	Unbiased	Unbiased	Unbiased	Unbiased	Unbiased	Unbiased	Unbiased	Unbiased	Unbiased	Unbiased	Unbiased	Unbiased	Ptbp3
Irf2bp2	Unbiased	Unbiased	Unbiased	Unbiased	Unbiased	Unbiased	BL_biased	Unbiased	Unbiased	Unbiased	Unbiased	Unbiased	Unbiased	Unbiased	Unbiased	Unbiased	Unbiased	Unbiased	Unbiased	Unbiased	Unbiased	Unbiased	Unbiased	Unbiased	Unbiased	Unbiased	Unbiased	Unbiased	Unbiased	Unbiased	Unbiased	Unbiased	Unbiased	Unbiased	Unbiased	Unbiased	Unbiased	Unbiased	Unbiased	Unbiased	Unbiased	Unbiased	Unbiased	Unbiased	Unbiased	Unbiased	Irf2bp2
Rhog	Unbiased	Unbiased	Unbiased	Unbiased	Unbiased	Unbiased	BL_biased	Unbiased	Unbiased	Unbiased	BL_biased	Unbiased	Unbiased	Unbiased	Unbiased	Unbiased	Unbiased	Unbiased	Unbiased	Unbiased	Unbiased	Unbiased	Unbiased	Unbiased	Unbiased	Unbiased	BL_biased	Unbiased	Unbiased	Unbiased	Unbiased	Unbiased	Unbiased	Unbiased	Unbiased	Unbiased	Unbiased	Unbiased	Unbiased	Unbiased	Unbiased	Unbiased	Unbiased	Unbiased	Unbiased	Unbiased	Rhog
Basp1	Unbiased	Unbiased	Unbiased	Unbiased	Unbiased	Unbiased	BL_biased	Unbiased	Unbiased	Unbiased	Unbiased	Unbiased	Unbiased	Unbiased	Unbiased	Unbiased	Unbiased	Unbiased	Unbiased	Unbiased	Unbiased	Unbiased	Unbiased	Unbiased	Unbiased	Unbiased	BL_biased	Unbiased	Unbiased	Unbiased	Unbiased	Unbiased	Unbiased	Unbiased	Unbiased	Unbiased	Unbiased	Unbiased	Unbiased	Unbiased	Unbiased	Unbiased	Unbiased	Unbiased	Unbiased	Unbiased	Basp1
Gm2a	Unbiased	Unbiased	Unbiased	Unbiased	Unbiased	Unbiased	BL_biased	Unbiased	Unbiased	Unbiased	Unbiased	Unbiased	Unbiased	Unbiased	Unbiased	Unbiased	Unbiased	Unbiased	Unbiased	Unbiased	Unbiased	Unbiased	Unbiased	Unbiased	Unbiased	Unbiased	Unbiased	Unbiased	Unbiased	Unbiased	Unbiased	Unbiased	Unbiased	Unbiased	Unbiased	Unbiased	Unbiased	Unbiased	Unbiased	Unbiased	Unbiased	Unbiased	Unbiased	Unbiased	Unbiased	Unbiased	Gm2a
mt-Nd5	Unbiased	Unbiased	Unbiased	Unbiased	Unbiased	Unbiased	BL_biased	Unbiased	Unbiased	Unbiased	Unbiased	Unbiased	Unbiased	Unbiased	Unbiased	Unbiased	Unbiased	Unbiased	Unbiased	Unbiased	Unbiased	Unbiased	Unbiased	Unbiased	Unbiased	Unbiased	Unbiased	Unbiased	Unbiased	Unbiased	Unbiased	Unbiased	Unbiased	Unbiased	Unbiased	Unbiased	Unbiased	Unbiased	Unbiased	Unbiased	Unbiased	Unbiased	Unbiased	Unbiased	Unbiased	Unbiased	mt-Nd5
Selt	Unbiased	Unbiased	Unbiased	Unbiased	Unbiased	Unbiased	CR_biased	Unbiased	Unbiased	Unbiased	CR_biased	Unbiased	Unbiased	Unbiased	CR_biased	Unbiased	Unbiased	Unbiased	CR_biased	Unbiased	Unbiased	Unbiased	Unbiased	Unbiased	Unbiased	Unbiased	Unbiased	Unbiased	Unbiased	Unbiased	CR_biased	Unbiased	Unbiased	Unbiased	Unbiased	Unbiased	CR_biased	Unbiased	Unbiased	Unbiased	Unbiased	Unbiased	Unbiased	Unbiased	Unbiased	Unbiased	Selt
Adgre1	Unbiased	Unbiased	Unbiased	Unbiased	Unbiased	Unbiased	CR_biased	Unbiased	Unbiased	Unbiased	Unbiased	Unbiased	Unbiased	Unbiased	Unbiased	Unbiased	Unbiased	Unbiased	Unbiased	Unbiased	Unbiased	Unbiased	Unbiased	Unbiased	Unbiased	Unbiased	CR_biased	Unbiased	Unbiased	Unbiased	Unbiased	Unbiased	Unbiased	Unbiased	Unbiased	Unbiased	Unbiased	Unbiased	Unbiased	Unbiased	Unbiased	Unbiased	Unbiased	Unbiased	Unbiased	Unbiased	Adgre1
Tlr2	Unbiased	Unbiased	Unbiased	Unbiased	Unbiased	Unbiased	CR_biased	Unbiased	Unbiased	Unbiased	Unbiased	Unbiased	Unbiased	Unbiased	Unbiased	Unbiased	Unbiased	Unbiased	Unbiased	Unbiased	Unbiased	Unbiased	Unbiased	Unbiased	Unbiased	Unbiased	Unbiased	Unbiased	Unbiased	Unbiased	Unbiased	Unbiased	Unbiased	Unbiased	Unbiased	Unbiased	Unbiased	Unbiased	Unbiased	Unbiased	Unbiased	Unbiased	Unbiased	Unbiased	Unbiased	Unbiased	Tlr2
Plac8	Unbiased	Unbiased	Unbiased	Unbiased	Unbiased	Unbiased	BL_biased	Unbiased	Unbiased	Unbiased	BL_biased	Unbiased	Unbiased	Unbiased	Unbiased	Unbiased	Unbiased	Unbiased	Unbiased	Unbiased	Unbiased	Unbiased	Unbiased	Unbiased	Unbiased	Unbiased	Unbiased	Unbiased	Unbiased	Unbiased	Unbiased	Unbiased	Unbiased	Unbiased	Unbiased	Unbiased	Unbiased	Unbiased	Unbiased	Unbiased	Unbiased	Unbiased	Unbiased	Unbiased	Unbiased	Unbiased	Plac8
Phlda1	Unbiased	Unbiased	Unbiased	Unbiased	Unbiased	Unbiased	CR_biased	Unbiased	Unbiased	Unbiased	Unbiased	Unbiased	Unbiased	Unbiased	Unbiased	Unbiased	Unbiased	Unbiased	Unbiased	Unbiased	Unbiased	Unbiased	Unbiased	Unbiased	Unbiased	Unbiased	Unbiased	Unbiased	Unbiased	Unbiased	Unbiased	Unbiased	Unbiased	Unbiased	Unbiased	Unbiased	Unbiased	Unbiased	Unbiased	Unbiased	Unbiased	Unbiased	Unbiased	Unbiased	Unbiased	Unbiased	Phlda1
Tubb6	Unbiased	Unbiased	Unbiased	Unbiased	Unbiased	Unbiased	CR_biased	Unbiased	Unbiased	Unbiased	Unbiased	Unbiased	Unbiased	Unbiased	Unbiased	Unbiased	Unbiased	Unbiased	Unbiased	Unbiased	Unbiased	Unbiased	Unbiased	Unbiased	Unbiased	Unbiased	Unbiased	Unbiased	Unbiased	Unbiased	Unbiased	Unbiased	Unbiased	Unbiased	Unbiased	Unbiased	Unbiased	Unbiased	Unbiased	Unbiased	Unbiased	Unbiased	Unbiased	Unbiased	Unbiased	Unbiased	Tubb6
B2m	Unbiased	Unbiased	Unbiased	Unbiased	Unbiased	Unbiased	Unbiased	Unbiased	CR_biased	Unbiased	Unbiased	Unbiased	Unbiased	Unbiased	CR_biased	Unbiased	Unbiased	Unbiased	Unbiased	Unbiased	Unbiased	Unbiased	Unbiased	Unbiased	Unbiased	Unbiased	Unbiased	Unbiased	Unbiased	Unbiased	Unbiased	Unbiased	Unbiased	Unbiased	Unbiased	Unbiased	CR_biased	Unbiased	Unbiased	Unbiased	Unbiased	Unbiased	Unbiased	Unbiased	Unbiased	Unbiased	B2m
Tsc22d4	Unbiased	Unbiased	Unbiased	Unbiased	Unbiased	Unbiased	Unbiased	Unbiased	BL_biased	Unbiased	Unbiased	Unbiased	Unbiased	Unbiased	Unbiased	Unbiased	Unbiased	Unbiased	Unbiased	Unbiased	Unbiased	Unbiased	Unbiased	Unbiased	Unbiased	Unbiased	Unbiased	Unbiased	Unbiased	Unbiased	Unbiased	Unbiased	Unbiased	Unbiased	Unbiased	Unbiased	Unbiased	Unbiased	Unbiased	Unbiased	Unbiased	Unbiased	Unbiased	Unbiased	Unbiased	Unbiased	Tsc22d4
Gm21188	Unbiased	Unbiased	Unbiased	Unbiased	Unbiased	Unbiased	Unbiased	Unbiased	BL_biased	Unbiased	BL_biased	Unbiased	Unbiased	Unbiased	Unbiased	Unbiased	Unbiased	Unbiased	Unbiased	Unbiased	Unbiased	Unbiased	Unbiased	Unbiased	Unbiased	Unbiased	Unbiased	Unbiased	Unbiased	Unbiased	Unbiased	Unbiased	Unbiased	Unbiased	Unbiased	Unbiased	Unbiased	Unbiased	Unbiased	Unbiased	Unbiased	Unbiased	Unbiased	Unbiased	Unbiased	Unbiased	Gm21188
Gm36161	Unbiased	Unbiased	Unbiased	Unbiased	Unbiased	Unbiased	Unbiased	Unbiased	BL_biased	Unbiased	BL_biased	Unbiased	Unbiased	Unbiased	Unbiased	Unbiased	Unbiased	Unbiased	Unbiased	Unbiased	Unbiased	Unbiased	Unbiased	Unbiased	Unbiased	Unbiased	Unbiased	Unbiased	Unbiased	Unbiased	Unbiased	Unbiased	Unbiased	Unbiased	Unbiased	Unbiased	Unbiased	Unbiased	Unbiased	Unbiased	Unbiased	Unbiased	Unbiased	Unbiased	Unbiased	Unbiased	Gm36161
Gnai2	Unbiased	Unbiased	Unbiased	Unbiased	Unbiased	Unbiased	Unbiased	Unbiased	BL_biased	Unbiased	Unbiased	Unbiased	Unbiased	Unbiased	Unbiased	Unbiased	Unbiased	Unbiased	Unbiased	Unbiased	Unbiased	Unbiased	Unbiased	Unbiased	Unbiased	Unbiased	Unbiased	Unbiased	Unbiased	Unbiased	Unbiased	Unbiased	Unbiased	Unbiased	Unbiased	Unbiased	Unbiased	Unbiased	Unbiased	Unbiased	Unbiased	Unbiased	Unbiased	Unbiased	Unbiased	Unbiased	Gnai2
Nfam1	Unbiased	Unbiased	Unbiased	Unbiased	Unbiased	Unbiased	Unbiased	Unbiased	BL_biased	Unbiased	Unbiased	Unbiased	Unbiased	Unbiased	Unbiased	Unbiased	Unbiased	Unbiased	Unbiased	Unbiased	Unbiased	Unbiased	Unbiased	Unbiased	Unbiased	Unbiased	Unbiased	Unbiased	Unbiased	Unbiased	Unbiased	Unbiased	Unbiased	Unbiased	Unbiased	Unbiased	Unbiased	Unbiased	Unbiased	Unbiased	Unbiased	Unbiased	Unbiased	Unbiased	Unbiased	Unbiased	Nfam1
Glud1	Unbiased	Unbiased	Unbiased	Unbiased	Unbiased	Unbiased	Unbiased	Unbiased	BL_biased	Unbiased	BL_biased	Unbiased	Unbiased	Unbiased	Unbiased	Unbiased	Unbiased	Unbiased	Unbiased	Unbiased	Unbiased	Unbiased	Unbiased	Unbiased	Unbiased	Unbiased	Unbiased	Unbiased	Unbiased	Unbiased	Unbiased	Unbiased	Unbiased	Unbiased	Unbiased	Unbiased	Unbiased	Unbiased	Unbiased	Unbiased	Unbiased	Unbiased	Unbiased	Unbiased	Unbiased	Unbiased	Glud1
Cbl	Unbiased	Unbiased	Unbiased	Unbiased	Unbiased	Unbiased	Unbiased	Unbiased	BL_biased	Unbiased	Unbiased	Unbiased	Unbiased	Unbiased	Unbiased	Unbiased	Unbiased	Unbiased	Unbiased	Unbiased	Unbiased	Unbiased	Unbiased	Unbiased	Unbiased	Unbiased	Unbiased	Unbiased	Unbiased	Unbiased	Unbiased	Unbiased	Unbiased	Unbiased	Unbiased	Unbiased	Unbiased	Unbiased	Unbiased	Unbiased	Unbiased	Unbiased	Unbiased	Unbiased	Unbiased	Unbiased	Cbl
Eif3c	Unbiased	Unbiased	Unbiased	Unbiased	Unbiased	Unbiased	Unbiased	Unbiased	BL_biased	Unbiased	Unbiased	Unbiased	Unbiased	Unbiased	Unbiased	Unbiased	Unbiased	Unbiased	Unbiased	Unbiased	Unbiased	Unbiased	Unbiased	Unbiased	Unbiased	Unbiased	Unbiased	Unbiased	Unbiased	Unbiased	Unbiased	Unbiased	Unbiased	Unbiased	Unbiased	Unbiased	Unbiased	Unbiased	Unbiased	Unbiased	Unbiased	Unbiased	Unbiased	Unbiased	Unbiased	Unbiased	Eif3c
Nap1l1	Unbiased	Unbiased	Unbiased	Unbiased	Unbiased	Unbiased	Unbiased	Unbiased	BL_biased	Unbiased	Unbiased	Unbiased	Unbiased	Unbiased	Unbiased	Unbiased	Unbiased	Unbiased	Unbiased	Unbiased	Unbiased	Unbiased	Unbiased	Unbiased	Unbiased	Unbiased	Unbiased	Unbiased	Unbiased	Unbiased	Unbiased	Unbiased	Unbiased	Unbiased	Unbiased	Unbiased	Unbiased	Unbiased	Unbiased	Unbiased	Unbiased	Unbiased	Unbiased	Unbiased	Unbiased	Unbiased	Nap1l1
Krt80	Unbiased	Unbiased	Unbiased	Unbiased	Unbiased	Unbiased	Unbiased	Unbiased	BL_biased	Unbiased	Unbiased	Unbiased	Unbiased	Unbiased	Unbiased	Unbiased	Unbiased	Unbiased	Unbiased	Unbiased	Unbiased	Unbiased	Unbiased	Unbiased	Unbiased	Unbiased	Unbiased	Unbiased	Unbiased	Unbiased	Unbiased	Unbiased	Unbiased	Unbiased	Unbiased	Unbiased	Unbiased	Unbiased	Unbiased	Unbiased	Unbiased	Unbiased	Unbiased	Unbiased	Unbiased	Unbiased	Krt80
Mxi1	Unbiased	Unbiased	Unbiased	Unbiased	Unbiased	Unbiased	Unbiased	Unbiased	BL_biased	Unbiased	Unbiased	Unbiased	Unbiased	Unbiased	Unbiased	Unbiased	Unbiased	Unbiased	Unbiased	Unbiased	Unbiased	Unbiased	Unbiased	Unbiased	Unbiased	Unbiased	Unbiased	Unbiased	Unbiased	Unbiased	Unbiased	Unbiased	Unbiased	Unbiased	Unbiased	Unbiased	Unbiased	Unbiased	Unbiased	Unbiased	Unbiased	Unbiased	Unbiased	Unbiased	Unbiased	Unbiased	Mxi1
Tln1	Unbiased	Unbiased	Unbiased	Unbiased	Unbiased	Unbiased	Unbiased	Unbiased	BL_biased	Unbiased	Unbiased	Unbiased	Unbiased	Unbiased	Unbiased	Unbiased	Unbiased	Unbiased	Unbiased	Unbiased	Unbiased	Unbiased	Unbiased	Unbiased	Unbiased	Unbiased	Unbiased	Unbiased	Unbiased	Unbiased	Unbiased	Unbiased	Unbiased	Unbiased	Unbiased	Unbiased	Unbiased	Unbiased	Unbiased	Unbiased	Unbiased	Unbiased	Unbiased	Unbiased	Unbiased	Unbiased	Tln1
Ptprj	Unbiased	Unbiased	Unbiased	Unbiased	Unbiased	Unbiased	Unbiased	Unbiased	BL_biased	Unbiased	Unbiased	Unbiased	Unbiased	Unbiased	Unbiased	Unbiased	Unbiased	Unbiased	Unbiased	Unbiased	Unbiased	Unbiased	Unbiased	Unbiased	Unbiased	Unbiased	Unbiased	Unbiased	Unbiased	Unbiased	Unbiased	Unbiased	Unbiased	Unbiased	Unbiased	Unbiased	Unbiased	Unbiased	Unbiased	Unbiased	Unbiased	Unbiased	Unbiased	Unbiased	Unbiased	Unbiased	Ptprj
Mnda	Unbiased	Unbiased	Unbiased	Unbiased	Unbiased	Unbiased	Unbiased	Unbiased	Unbiased	Unbiased	CR_biased	Unbiased	Unbiased	Unbiased	Unbiased	Unbiased	Unbiased	Unbiased	Unbiased	Unbiased	Unbiased	Unbiased	Unbiased	Unbiased	Unbiased	Unbiased	Unbiased	Unbiased	Unbiased	Unbiased	Unbiased	Unbiased	Unbiased	Unbiased	Unbiased	Unbiased	Unbiased	Unbiased	Unbiased	Unbiased	Unbiased	Unbiased	Unbiased	Unbiased	Unbiased	Unbiased	Mnda
Cebpb	Unbiased	Unbiased	Unbiased	Unbiased	Unbiased	Unbiased	Unbiased	Unbiased	Unbiased	Unbiased	BL_biased	Unbiased	Unbiased	Unbiased	Unbiased	Unbiased	Unbiased	Unbiased	Unbiased	Unbiased	Unbiased	Unbiased	Unbiased	Unbiased	Unbiased	Unbiased	BL_biased	Unbiased	Unbiased	Unbiased	Unbiased	Unbiased	Unbiased	Unbiased	Unbiased	Unbiased	Unbiased	Unbiased	Unbiased	Unbiased	Unbiased	Unbiased	Unbiased	Unbiased	Unbiased	Unbiased	Cebpb
Ctage5	Unbiased	Unbiased	Unbiased	Unbiased	Unbiased	Unbiased	Unbiased	Unbiased	Unbiased	Unbiased	CR_biased	Unbiased	Unbiased	Unbiased	CR_biased	Unbiased	Unbiased	Unbiased	CR_biased	Unbiased	Unbiased	Unbiased	Unbiased	Unbiased	Unbiased	Unbiased	Unbiased	Unbiased	Unbiased	Unbiased	Unbiased	Unbiased	Unbiased	Unbiased	Unbiased	Unbiased	Unbiased	Unbiased	Unbiased	Unbiased	Unbiased	Unbiased	Unbiased	Unbiased	Unbiased	Unbiased	Ctage5
Pyhin1	Unbiased	Unbiased	Unbiased	Unbiased	Unbiased	Unbiased	Unbiased	Unbiased	Unbiased	Unbiased	CR_biased	Unbiased	Unbiased	Unbiased	Unbiased	Unbiased	Unbiased	Unbiased	Unbiased	Unbiased	Unbiased	Unbiased	Unbiased	Unbiased	Unbiased	Unbiased	Unbiased	Unbiased	CR_biased	Unbiased	Unbiased	Unbiased	Unbiased	Unbiased	Unbiased	Unbiased	Unbiased	Unbiased	Unbiased	Unbiased	Unbiased	Unbiased	Unbiased	Unbiased	Unbiased	Unbiased	Pyhin1
Ifi211	Unbiased	Unbiased	Unbiased	Unbiased	Unbiased	Unbiased	Unbiased	Unbiased	Unbiased	Unbiased	BL_biased	Unbiased	Unbiased	Unbiased	Unbiased	Unbiased	Unbiased	Unbiased	Unbiased	Unbiased	BL_biased	Unbiased	Unbiased	Unbiased	Unbiased	Unbiased	Unbiased	Unbiased	Unbiased	Unbiased	Unbiased	Unbiased	Unbiased	Unbiased	Unbiased	Unbiased	Unbiased	Unbiased	Unbiased	Unbiased	Unbiased	Unbiased	Unbiased	Unbiased	Unbiased	Unbiased	Ifi211
Eno1b	Unbiased	Unbiased	Unbiased	Unbiased	Unbiased	Unbiased	Unbiased	Unbiased	Unbiased	Unbiased	CR_biased	Unbiased	Unbiased	Unbiased	Unbiased	Unbiased	Unbiased	Unbiased	Unbiased	Unbiased	Unbiased	Unbiased	Unbiased	Unbiased	Unbiased	Unbiased	Unbiased	Unbiased	Unbiased	Unbiased	Unbiased	Unbiased	Unbiased	Unbiased	Unbiased	Unbiased	Unbiased	Unbiased	Unbiased	Unbiased	Unbiased	Unbiased	Unbiased	Unbiased	Unbiased	Unbiased	Eno1b
Drap1	Unbiased	Unbiased	Unbiased	Unbiased	Unbiased	Unbiased	Unbiased	Unbiased	Unbiased	Unbiased	BL_biased	Unbiased	Unbiased	Unbiased	Unbiased	Unbiased	Unbiased	Unbiased	Unbiased	Unbiased	Unbiased	Unbiased	Unbiased	Unbiased	Unbiased	Unbiased	Unbiased	Unbiased	Unbiased	Unbiased	Unbiased	Unbiased	Unbiased	Unbiased	Unbiased	Unbiased	Unbiased	Unbiased	Unbiased	Unbiased	Unbiased	Unbiased	Unbiased	Unbiased	Unbiased	Unbiased	Drap1
Sdcbp	Unbiased	Unbiased	Unbiased	Unbiased	Unbiased	Unbiased	Unbiased	Unbiased	Unbiased	Unbiased	CR_biased	Unbiased	Unbiased	Unbiased	Unbiased	Unbiased	Unbiased	Unbiased	Unbiased	Unbiased	Unbiased	Unbiased	Unbiased	Unbiased	Unbiased	Unbiased	Unbiased	Unbiased	Unbiased	Unbiased	Unbiased	Unbiased	Unbiased	Unbiased	Unbiased	Unbiased	Unbiased	Unbiased	Unbiased	Unbiased	Unbiased	Unbiased	Unbiased	Unbiased	Unbiased	Unbiased	Sdcbp
Fam21	Unbiased	Unbiased	Unbiased	Unbiased	Unbiased	Unbiased	Unbiased	Unbiased	Unbiased	Unbiased	CR_biased	Unbiased	Unbiased	Unbiased	Unbiased	Unbiased	Unbiased	Unbiased	Unbiased	Unbiased	Unbiased	Unbiased	Unbiased	Unbiased	Unbiased	Unbiased	Unbiased	Unbiased	Unbiased	Unbiased	Unbiased	Unbiased	Unbiased	Unbiased	Unbiased	Unbiased	Unbiased	Unbiased	Unbiased	Unbiased	Unbiased	Unbiased	Unbiased	Unbiased	Unbiased	Unbiased	Fam21
Rras	Unbiased	Unbiased	Unbiased	Unbiased	Unbiased	Unbiased	Unbiased	Unbiased	Unbiased	Unbiased	BL_biased	Unbiased	Unbiased	Unbiased	Unbiased	Unbiased	Unbiased	Unbiased	Unbiased	Unbiased	Unbiased	Unbiased	Unbiased	Unbiased	Unbiased	Unbiased	Unbiased	Unbiased	Unbiased	Unbiased	Unbiased	Unbiased	Unbiased	Unbiased	Unbiased	Unbiased	Unbiased	Unbiased	Unbiased	Unbiased	Unbiased	Unbiased	Unbiased	Unbiased	Unbiased	Unbiased	Rras
Slfn1	Unbiased	Unbiased	Unbiased	Unbiased	Unbiased	Unbiased	Unbiased	Unbiased	Unbiased	Unbiased	BL_biased	Unbiased	Unbiased	Unbiased	Unbiased	Unbiased	Unbiased	Unbiased	Unbiased	Unbiased	Unbiased	Unbiased	Unbiased	Unbiased	Unbiased	Unbiased	Unbiased	Unbiased	Unbiased	Unbiased	Unbiased	Unbiased	Unbiased	Unbiased	Unbiased	Unbiased	Unbiased	Unbiased	Unbiased	Unbiased	Unbiased	Unbiased	Unbiased	Unbiased	Unbiased	Unbiased	Slfn1
Ms4a7	Unbiased	Unbiased	Unbiased	Unbiased	Unbiased	Unbiased	Unbiased	Unbiased	Unbiased	Unbiased	CR_biased	Unbiased	Unbiased	Unbiased	Unbiased	Unbiased	Unbiased	Unbiased	Unbiased	Unbiased	Unbiased	Unbiased	Unbiased	Unbiased	Unbiased	Unbiased	Unbiased	Unbiased	Unbiased	Unbiased	Unbiased	Unbiased	Unbiased	Unbiased	Unbiased	Unbiased	Unbiased	Unbiased	Unbiased	Unbiased	Unbiased	Unbiased	Unbiased	Unbiased	Unbiased	Unbiased	Ms4a7
Gpr141	Unbiased	Unbiased	Unbiased	Unbiased	Unbiased	Unbiased	Unbiased	Unbiased	Unbiased	Unbiased	BL_biased	Unbiased	Unbiased	Unbiased	Unbiased	Unbiased	Unbiased	Unbiased	Unbiased	Unbiased	Unbiased	Unbiased	Unbiased	Unbiased	Unbiased	Unbiased	Unbiased	Unbiased	Unbiased	Unbiased	Unbiased	Unbiased	Unbiased	Unbiased	Unbiased	Unbiased	Unbiased	Unbiased	Unbiased	Unbiased	Unbiased	Unbiased	Unbiased	Unbiased	Unbiased	Unbiased	Gpr141
Scand1	Unbiased	Unbiased	Unbiased	Unbiased	Unbiased	Unbiased	Unbiased	Unbiased	Unbiased	Unbiased	BL_biased	Unbiased	Unbiased	Unbiased	Unbiased	Unbiased	Unbiased	Unbiased	Unbiased	Unbiased	Unbiased	Unbiased	Unbiased	Unbiased	Unbiased	Unbiased	Unbiased	Unbiased	Unbiased	Unbiased	Unbiased	Unbiased	Unbiased	Unbiased	Unbiased	Unbiased	Unbiased	Unbiased	Unbiased	Unbiased	Unbiased	Unbiased	Unbiased	Unbiased	Unbiased	Unbiased	Scand1
Pnrc1	Unbiased	Unbiased	Unbiased	Unbiased	Unbiased	Unbiased	Unbiased	Unbiased	Unbiased	Unbiased	BL_biased	Unbiased	Unbiased	Unbiased	Unbiased	Unbiased	Unbiased	Unbiased	Unbiased	Unbiased	Unbiased	Unbiased	Unbiased	Unbiased	Unbiased	Unbiased	Unbiased	Unbiased	Unbiased	Unbiased	Unbiased	Unbiased	Unbiased	Unbiased	Unbiased	Unbiased	BL_biased	Unbiased	Unbiased	Unbiased	Unbiased	Unbiased	Unbiased	Unbiased	Unbiased	Unbiased	Pnrc1
Ly6c2	Unbiased	Unbiased	Unbiased	Unbiased	Unbiased	Unbiased	Unbiased	Unbiased	Unbiased	Unbiased	BL_biased	Unbiased	Unbiased	Unbiased	Unbiased	Unbiased	Unbiased	Unbiased	Unbiased	Unbiased	Unbiased	Unbiased	Unbiased	Unbiased	Unbiased	Unbiased	Unbiased	Unbiased	Unbiased	Unbiased	Unbiased	Unbiased	Unbiased	Unbiased	Unbiased	Unbiased	Unbiased	Unbiased	Unbiased	Unbiased	Unbiased	Unbiased	Unbiased	Unbiased	Unbiased	Unbiased	Ly6c2
Mcub	Unbiased	Unbiased	Unbiased	Unbiased	Unbiased	Unbiased	Unbiased	Unbiased	Unbiased	Unbiased	BL_biased	Unbiased	Unbiased	Unbiased	Unbiased	Unbiased	Unbiased	Unbiased	Unbiased	Unbiased	Unbiased	Unbiased	Unbiased	Unbiased	Unbiased	Unbiased	Unbiased	Unbiased	Unbiased	Unbiased	Unbiased	Unbiased	Unbiased	Unbiased	Unbiased	Unbiased	Unbiased	Unbiased	Unbiased	Unbiased	Unbiased	Unbiased	Unbiased	Unbiased	Unbiased	Unbiased	Mcub
Slfn5	Unbiased	Unbiased	Unbiased	Unbiased	Unbiased	Unbiased	Unbiased	Unbiased	Unbiased	Unbiased	BL_biased	Unbiased	Unbiased	Unbiased	Unbiased	Unbiased	Unbiased	Unbiased	Unbiased	Unbiased	Unbiased	Unbiased	Unbiased	Unbiased	Unbiased	Unbiased	Unbiased	Unbiased	Unbiased	Unbiased	Unbiased	Unbiased	Unbiased	Unbiased	Unbiased	Unbiased	Unbiased	Unbiased	Unbiased	Unbiased	Unbiased	Unbiased	Unbiased	Unbiased	Unbiased	Unbiased	Slfn5
Akt1	Unbiased	Unbiased	Unbiased	Unbiased	Unbiased	Unbiased	Unbiased	Unbiased	Unbiased	Unbiased	BL_biased	Unbiased	Unbiased	Unbiased	Unbiased	Unbiased	Unbiased	Unbiased	Unbiased	Unbiased	Unbiased	Unbiased	Unbiased	Unbiased	Unbiased	Unbiased	Unbiased	Unbiased	Unbiased	Unbiased	Unbiased	Unbiased	Unbiased	Unbiased	Unbiased	Unbiased	Unbiased	Unbiased	Unbiased	Unbiased	Unbiased	Unbiased	Unbiased	Unbiased	Unbiased	Unbiased	Akt1
Gm4955	Unbiased	Unbiased	Unbiased	Unbiased	Unbiased	Unbiased	Unbiased	Unbiased	Unbiased	Unbiased	CR_biased	Unbiased	Unbiased	Unbiased	Unbiased	Unbiased	Unbiased	Unbiased	CR_biased	Unbiased	Unbiased	Unbiased	Unbiased	Unbiased	Unbiased	Unbiased	Unbiased	Unbiased	CR_biased	Unbiased	Unbiased	Unbiased	Unbiased	Unbiased	Unbiased	Unbiased	Unbiased	Unbiased	Unbiased	Unbiased	Unbiased	Unbiased	Unbiased	Unbiased	Unbiased	Unbiased	Gm4955
Rgs1	Unbiased	Unbiased	Unbiased	Unbiased	Unbiased	Unbiased	Unbiased	Unbiased	Unbiased	Unbiased	CR_biased	Unbiased	Unbiased	Unbiased	Unbiased	Unbiased	Unbiased	Unbiased	Unbiased	Unbiased	Unbiased	Unbiased	Unbiased	Unbiased	Unbiased	Unbiased	Unbiased	Unbiased	Unbiased	Unbiased	Unbiased	Unbiased	Unbiased	Unbiased	Unbiased	Unbiased	CR_biased	Unbiased	Unbiased	Unbiased	Unbiased	Unbiased	Unbiased	Unbiased	Unbiased	Unbiased	Rgs1
Adgre5	Unbiased	Unbiased	Unbiased	Unbiased	Unbiased	Unbiased	Unbiased	Unbiased	Unbiased	Unbiased	BL_biased	Unbiased	Unbiased	Unbiased	Unbiased	Unbiased	Unbiased	Unbiased	Unbiased	Unbiased	Unbiased	Unbiased	Unbiased	Unbiased	Unbiased	Unbiased	Unbiased	Unbiased	Unbiased	Unbiased	Unbiased	Unbiased	Unbiased	Unbiased	Unbiased	Unbiased	Unbiased	Unbiased	Unbiased	Unbiased	Unbiased	Unbiased	Unbiased	Unbiased	Unbiased	Unbiased	Adgre5
Srsf11	Unbiased	Unbiased	Unbiased	Unbiased	Unbiased	Unbiased	Unbiased	Unbiased	Unbiased	Unbiased	BL_biased	Unbiased	Unbiased	Unbiased	Unbiased	Unbiased	Unbiased	Unbiased	Unbiased	Unbiased	Unbiased	Unbiased	Unbiased	Unbiased	Unbiased	Unbiased	Unbiased	Unbiased	Unbiased	Unbiased	Unbiased	Unbiased	Unbiased	Unbiased	Unbiased	Unbiased	Unbiased	Unbiased	Unbiased	Unbiased	Unbiased	Unbiased	Unbiased	Unbiased	Unbiased	Unbiased	Srsf11
Ube2q1	Unbiased	Unbiased	Unbiased	Unbiased	Unbiased	Unbiased	Unbiased	Unbiased	Unbiased	Unbiased	BL_biased	Unbiased	Unbiased	Unbiased	Unbiased	Unbiased	Unbiased	Unbiased	Unbiased	Unbiased	Unbiased	Unbiased	Unbiased	Unbiased	Unbiased	Unbiased	Unbiased	Unbiased	Unbiased	Unbiased	Unbiased	Unbiased	Unbiased	Unbiased	Unbiased	Unbiased	Unbiased	Unbiased	Unbiased	Unbiased	Unbiased	Unbiased	Unbiased	Unbiased	Unbiased	Unbiased	Ube2q1
2810417H13Rik	Unbiased	Unbiased	Unbiased	Unbiased	Unbiased	Unbiased	Unbiased	Unbiased	Unbiased	Unbiased	Unbiased	Unbiased	Unbiased	Unbiased	CR_biased	Unbiased	Unbiased	Unbiased	Unbiased	Unbiased	Unbiased	Unbiased	Unbiased	Unbiased	Unbiased	Unbiased	Unbiased	Unbiased	Unbiased	Unbiased	Unbiased	Unbiased	Unbiased	Unbiased	Unbiased	Unbiased	Unbiased	Unbiased	Unbiased	Unbiased	Unbiased	Unbiased	Unbiased	Unbiased	Unbiased	Unbiased	2810417H13Rik
Pclaf	Unbiased	Unbiased	Unbiased	Unbiased	Unbiased	Unbiased	Unbiased	Unbiased	Unbiased	Unbiased	Unbiased	Unbiased	Unbiased	Unbiased	BL_biased	Unbiased	Unbiased	Unbiased	Unbiased	Unbiased	Unbiased	Unbiased	Unbiased	Unbiased	Unbiased	Unbiased	Unbiased	Unbiased	Unbiased	Unbiased	Unbiased	Unbiased	Unbiased	Unbiased	Unbiased	Unbiased	Unbiased	Unbiased	Unbiased	Unbiased	Unbiased	Unbiased	Unbiased	Unbiased	Unbiased	Unbiased	Pclaf
Selenoh	Unbiased	Unbiased	Unbiased	Unbiased	Unbiased	Unbiased	Unbiased	Unbiased	Unbiased	Unbiased	Unbiased	Unbiased	Unbiased	Unbiased	BL_biased	Unbiased	Unbiased	Unbiased	Unbiased	Unbiased	Unbiased	Unbiased	Unbiased	Unbiased	Unbiased	Unbiased	Unbiased	Unbiased	Unbiased	Unbiased	Unbiased	Unbiased	Unbiased	Unbiased	Unbiased	Unbiased	Unbiased	Unbiased	Unbiased	Unbiased	Unbiased	Unbiased	Unbiased	Unbiased	Unbiased	Unbiased	Selenoh
Hpf1	Unbiased	Unbiased	Unbiased	Unbiased	Unbiased	Unbiased	Unbiased	Unbiased	Unbiased	Unbiased	Unbiased	Unbiased	Unbiased	Unbiased	BL_biased	Unbiased	Unbiased	Unbiased	Unbiased	Unbiased	Unbiased	Unbiased	Unbiased	Unbiased	Unbiased	Unbiased	Unbiased	Unbiased	Unbiased	Unbiased	Unbiased	Unbiased	Unbiased	Unbiased	Unbiased	Unbiased	Unbiased	Unbiased	Unbiased	Unbiased	Unbiased	Unbiased	Unbiased	Unbiased	Unbiased	Unbiased	Hpf1
Ube2m	Unbiased	Unbiased	Unbiased	Unbiased	Unbiased	Unbiased	Unbiased	Unbiased	Unbiased	Unbiased	Unbiased	Unbiased	Unbiased	Unbiased	BL_biased	Unbiased	Unbiased	Unbiased	Unbiased	Unbiased	Unbiased	Unbiased	Unbiased	Unbiased	Unbiased	Unbiased	BL_biased	Unbiased	Unbiased	Unbiased	BL_biased	Unbiased	Unbiased	Unbiased	Unbiased	Unbiased	Unbiased	Unbiased	Unbiased	Unbiased	Unbiased	Unbiased	Unbiased	Unbiased	Unbiased	Unbiased	Ube2m
Nsd2	Unbiased	Unbiased	Unbiased	Unbiased	Unbiased	Unbiased	Unbiased	Unbiased	Unbiased	Unbiased	Unbiased	Unbiased	Unbiased	Unbiased	BL_biased	Unbiased	Unbiased	Unbiased	Unbiased	Unbiased	Unbiased	Unbiased	Unbiased	Unbiased	Unbiased	Unbiased	Unbiased	Unbiased	Unbiased	Unbiased	Unbiased	Unbiased	Unbiased	Unbiased	Unbiased	Unbiased	Unbiased	Unbiased	Unbiased	Unbiased	Unbiased	Unbiased	Unbiased	Unbiased	Unbiased	Unbiased	Nsd2
Knl1	Unbiased	Unbiased	Unbiased	Unbiased	Unbiased	Unbiased	Unbiased	Unbiased	Unbiased	Unbiased	Unbiased	Unbiased	Unbiased	Unbiased	BL_biased	Unbiased	Unbiased	Unbiased	Unbiased	Unbiased	Unbiased	Unbiased	Unbiased	Unbiased	Unbiased	Unbiased	Unbiased	Unbiased	Unbiased	Unbiased	Unbiased	Unbiased	Unbiased	Unbiased	Unbiased	Unbiased	Unbiased	Unbiased	Unbiased	Unbiased	Unbiased	Unbiased	Unbiased	Unbiased	Unbiased	Unbiased	Knl1
Tfdp1	Unbiased	Unbiased	Unbiased	Unbiased	Unbiased	Unbiased	Unbiased	Unbiased	Unbiased	Unbiased	Unbiased	Unbiased	Unbiased	Unbiased	BL_biased	Unbiased	Unbiased	Unbiased	Unbiased	Unbiased	Unbiased	Unbiased	Unbiased	Unbiased	Unbiased	Unbiased	Unbiased	Unbiased	Unbiased	Unbiased	Unbiased	Unbiased	Unbiased	Unbiased	Unbiased	Unbiased	Unbiased	Unbiased	Unbiased	Unbiased	Unbiased	Unbiased	Unbiased	Unbiased	Unbiased	Unbiased	Tfdp1
Tceal9	Unbiased	Unbiased	Unbiased	Unbiased	Unbiased	Unbiased	Unbiased	Unbiased	Unbiased	Unbiased	Unbiased	Unbiased	Unbiased	Unbiased	BL_biased	Unbiased	Unbiased	Unbiased	Unbiased	Unbiased	Unbiased	Unbiased	Unbiased	Unbiased	Unbiased	Unbiased	BL_biased	Unbiased	Unbiased	Unbiased	Unbiased	Unbiased	Unbiased	Unbiased	Unbiased	Unbiased	Unbiased	Unbiased	Unbiased	Unbiased	Unbiased	Unbiased	Unbiased	Unbiased	Unbiased	Unbiased	Tceal9
Kmt5a	Unbiased	Unbiased	Unbiased	Unbiased	Unbiased	Unbiased	Unbiased	Unbiased	Unbiased	Unbiased	Unbiased	Unbiased	Unbiased	Unbiased	BL_biased	Unbiased	Unbiased	Unbiased	Unbiased	Unbiased	Unbiased	Unbiased	Unbiased	Unbiased	Unbiased	Unbiased	BL_biased	Unbiased	Unbiased	Unbiased	Unbiased	Unbiased	Unbiased	Unbiased	Unbiased	Unbiased	Unbiased	Unbiased	Unbiased	Unbiased	Unbiased	Unbiased	Unbiased	Unbiased	Unbiased	Unbiased	Kmt5a
2700029M09Rik	Unbiased	Unbiased	Unbiased	Unbiased	Unbiased	Unbiased	Unbiased	Unbiased	Unbiased	Unbiased	Unbiased	Unbiased	Unbiased	Unbiased	CR_biased	Unbiased	Unbiased	Unbiased	Unbiased	Unbiased	Unbiased	Unbiased	Unbiased	Unbiased	Unbiased	Unbiased	Unbiased	Unbiased	Unbiased	Unbiased	Unbiased	Unbiased	Unbiased	Unbiased	Unbiased	Unbiased	Unbiased	Unbiased	Unbiased	Unbiased	Unbiased	Unbiased	Unbiased	Unbiased	Unbiased	Unbiased	2700029M09Rik
Ngfrap1	Unbiased	Unbiased	Unbiased	Unbiased	Unbiased	Unbiased	Unbiased	Unbiased	Unbiased	Unbiased	Unbiased	Unbiased	Unbiased	Unbiased	CR_biased	Unbiased	Unbiased	Unbiased	CR_biased	Unbiased	Unbiased	Unbiased	Unbiased	Unbiased	Unbiased	Unbiased	Unbiased	Unbiased	Unbiased	Unbiased	Unbiased	Unbiased	Unbiased	Unbiased	CR_biased	Unbiased	CR_biased	Unbiased	Unbiased	Unbiased	Unbiased	Unbiased	Unbiased	Unbiased	Unbiased	Unbiased	Ngfrap1
Bex3	Unbiased	Unbiased	Unbiased	Unbiased	Unbiased	Unbiased	Unbiased	Unbiased	Unbiased	Unbiased	Unbiased	Unbiased	Unbiased	Unbiased	BL_biased	Unbiased	Unbiased	Unbiased	Unbiased	Unbiased	Unbiased	Unbiased	Unbiased	Unbiased	Unbiased	Unbiased	Unbiased	Unbiased	Unbiased	Unbiased	Unbiased	Unbiased	Unbiased	Unbiased	Unbiased	Unbiased	Unbiased	Unbiased	Unbiased	Unbiased	Unbiased	Unbiased	Unbiased	Unbiased	Unbiased	Unbiased	Bex3
Srp54b	Unbiased	Unbiased	Unbiased	Unbiased	Unbiased	Unbiased	Unbiased	Unbiased	Unbiased	Unbiased	Unbiased	Unbiased	Unbiased	Unbiased	CR_biased	Unbiased	Unbiased	Unbiased	Unbiased	Unbiased	Unbiased	Unbiased	Unbiased	Unbiased	Unbiased	Unbiased	Unbiased	Unbiased	Unbiased	Unbiased	Unbiased	Unbiased	Unbiased	Unbiased	Unbiased	Unbiased	CR_biased	Unbiased	Unbiased	Unbiased	Unbiased	Unbiased	Unbiased	Unbiased	Unbiased	Unbiased	Srp54b
Hikeshi	Unbiased	Unbiased	Unbiased	Unbiased	Unbiased	Unbiased	Unbiased	Unbiased	Unbiased	Unbiased	Unbiased	Unbiased	Unbiased	Unbiased	BL_biased	Unbiased	Unbiased	Unbiased	Unbiased	Unbiased	Unbiased	Unbiased	Unbiased	Unbiased	Unbiased	Unbiased	Unbiased	Unbiased	Unbiased	Unbiased	Unbiased	Unbiased	Unbiased	Unbiased	Unbiased	Unbiased	Unbiased	Unbiased	Unbiased	Unbiased	Unbiased	Unbiased	Unbiased	Unbiased	Unbiased	Unbiased	Hikeshi
Dmac1	Unbiased	Unbiased	Unbiased	Unbiased	Unbiased	Unbiased	Unbiased	Unbiased	Unbiased	Unbiased	Unbiased	Unbiased	Unbiased	Unbiased	BL_biased	Unbiased	Unbiased	Unbiased	Unbiased	Unbiased	Unbiased	Unbiased	Unbiased	Unbiased	Unbiased	Unbiased	Unbiased	Unbiased	Unbiased	Unbiased	Unbiased	Unbiased	Unbiased	Unbiased	Unbiased	Unbiased	Unbiased	Unbiased	Unbiased	Unbiased	Unbiased	Unbiased	Unbiased	Unbiased	Unbiased	Unbiased	Dmac1
AI662270	Unbiased	Unbiased	Unbiased	Unbiased	Unbiased	Unbiased	Unbiased	Unbiased	Unbiased	Unbiased	Unbiased	Unbiased	Unbiased	Unbiased	CR_biased	Unbiased	Unbiased	Unbiased	Unbiased	Unbiased	Unbiased	Unbiased	Unbiased	Unbiased	Unbiased	Unbiased	Unbiased	Unbiased	Unbiased	Unbiased	Unbiased	Unbiased	Unbiased	Unbiased	Unbiased	Unbiased	CR_biased	Unbiased	Unbiased	Unbiased	Unbiased	Unbiased	Unbiased	Unbiased	Unbiased	Unbiased	AI662270
Casc5	Unbiased	Unbiased	Unbiased	Unbiased	Unbiased	Unbiased	Unbiased	Unbiased	Unbiased	Unbiased	Unbiased	Unbiased	Unbiased	Unbiased	CR_biased	Unbiased	Unbiased	Unbiased	Unbiased	Unbiased	Unbiased	Unbiased	Unbiased	Unbiased	Unbiased	Unbiased	Unbiased	Unbiased	Unbiased	Unbiased	Unbiased	Unbiased	Unbiased	Unbiased	Unbiased	Unbiased	Unbiased	Unbiased	Unbiased	Unbiased	Unbiased	Unbiased	Unbiased	Unbiased	Unbiased	Unbiased	Casc5
Gm10282	Unbiased	Unbiased	Unbiased	Unbiased	Unbiased	Unbiased	Unbiased	Unbiased	Unbiased	Unbiased	Unbiased	Unbiased	Unbiased	Unbiased	CR_biased	Unbiased	Unbiased	Unbiased	Unbiased	Unbiased	Unbiased	Unbiased	Unbiased	Unbiased	Unbiased	Unbiased	Unbiased	Unbiased	Unbiased	Unbiased	Unbiased	Unbiased	Unbiased	Unbiased	Unbiased	Unbiased	Unbiased	Unbiased	Unbiased	Unbiased	Unbiased	Unbiased	Unbiased	Unbiased	Unbiased	Unbiased	Gm10282
Slmo2	Unbiased	Unbiased	Unbiased	Unbiased	Unbiased	Unbiased	Unbiased	Unbiased	Unbiased	Unbiased	Unbiased	Unbiased	Unbiased	Unbiased	CR_biased	Unbiased	Unbiased	Unbiased	Unbiased	Unbiased	Unbiased	Unbiased	Unbiased	Unbiased	Unbiased	Unbiased	Unbiased	Unbiased	Unbiased	Unbiased	Unbiased	Unbiased	Unbiased	Unbiased	Unbiased	Unbiased	Unbiased	Unbiased	Unbiased	Unbiased	Unbiased	Unbiased	Unbiased	Unbiased	Unbiased	Unbiased	Slmo2
Sgo1	Unbiased	Unbiased	Unbiased	Unbiased	Unbiased	Unbiased	Unbiased	Unbiased	Unbiased	Unbiased	Unbiased	Unbiased	Unbiased	Unbiased	BL_biased	Unbiased	Unbiased	Unbiased	Unbiased	Unbiased	Unbiased	Unbiased	Unbiased	Unbiased	Unbiased	Unbiased	Unbiased	Unbiased	Unbiased	Unbiased	Unbiased	Unbiased	Unbiased	Unbiased	Unbiased	Unbiased	Unbiased	Unbiased	Unbiased	Unbiased	Unbiased	Unbiased	Unbiased	Unbiased	Unbiased	Unbiased	Sgo1
Hist1h3c	Unbiased	Unbiased	Unbiased	Unbiased	Unbiased	Unbiased	Unbiased	Unbiased	Unbiased	Unbiased	Unbiased	Unbiased	Unbiased	Unbiased	BL_biased	Unbiased	Unbiased	Unbiased	Unbiased	Unbiased	Unbiased	Unbiased	Unbiased	Unbiased	Unbiased	Unbiased	Unbiased	Unbiased	Unbiased	Unbiased	Unbiased	Unbiased	Unbiased	Unbiased	Unbiased	Unbiased	Unbiased	Unbiased	Unbiased	Unbiased	Unbiased	Unbiased	Unbiased	Unbiased	Unbiased	Unbiased	Hist1h3c
Hist1h4d	Unbiased	Unbiased	Unbiased	Unbiased	Unbiased	Unbiased	Unbiased	Unbiased	Unbiased	Unbiased	Unbiased	Unbiased	Unbiased	Unbiased	BL_biased	Unbiased	Unbiased	Unbiased	Unbiased	Unbiased	Unbiased	Unbiased	Unbiased	Unbiased	Unbiased	Unbiased	Unbiased	Unbiased	Unbiased	Unbiased	Unbiased	Unbiased	Unbiased	Unbiased	Unbiased	Unbiased	Unbiased	Unbiased	Unbiased	Unbiased	Unbiased	Unbiased	Unbiased	Unbiased	Unbiased	Unbiased	Hist1h4d
Hist1h2ab	Unbiased	Unbiased	Unbiased	Unbiased	Unbiased	Unbiased	Unbiased	Unbiased	Unbiased	Unbiased	Unbiased	Unbiased	Unbiased	Unbiased	BL_biased	Unbiased	Unbiased	Unbiased	Unbiased	Unbiased	Unbiased	Unbiased	Unbiased	Unbiased	Unbiased	Unbiased	Unbiased	Unbiased	Unbiased	Unbiased	Unbiased	Unbiased	Unbiased	Unbiased	Unbiased	Unbiased	Unbiased	Unbiased	Unbiased	Unbiased	Unbiased	Unbiased	Unbiased	Unbiased	Unbiased	Unbiased	Hist1h2ab
Gm10094	Unbiased	Unbiased	Unbiased	Unbiased	Unbiased	Unbiased	Unbiased	Unbiased	Unbiased	Unbiased	Unbiased	Unbiased	Unbiased	Unbiased	CR_biased	Unbiased	Unbiased	Unbiased	Unbiased	Unbiased	Unbiased	Unbiased	Unbiased	Unbiased	Unbiased	Unbiased	Unbiased	Unbiased	Unbiased	Unbiased	Unbiased	Unbiased	Unbiased	Unbiased	Unbiased	Unbiased	Unbiased	Unbiased	Unbiased	Unbiased	Unbiased	Unbiased	Unbiased	Unbiased	Unbiased	Unbiased	Gm10094
Hist1h2af	Unbiased	Unbiased	Unbiased	Unbiased	Unbiased	Unbiased	Unbiased	Unbiased	Unbiased	Unbiased	Unbiased	Unbiased	Unbiased	Unbiased	BL_biased	Unbiased	Unbiased	Unbiased	Unbiased	Unbiased	Unbiased	Unbiased	Unbiased	Unbiased	Unbiased	Unbiased	Unbiased	Unbiased	Unbiased	Unbiased	Unbiased	Unbiased	Unbiased	Unbiased	Unbiased	Unbiased	Unbiased	Unbiased	Unbiased	Unbiased	Unbiased	Unbiased	Unbiased	Unbiased	Unbiased	Unbiased	Hist1h2af
Apitd1	Unbiased	Unbiased	Unbiased	Unbiased	Unbiased	Unbiased	Unbiased	Unbiased	Unbiased	Unbiased	Unbiased	Unbiased	Unbiased	Unbiased	CR_biased	Unbiased	Unbiased	Unbiased	Unbiased	Unbiased	Unbiased	Unbiased	Unbiased	Unbiased	Unbiased	Unbiased	Unbiased	Unbiased	Unbiased	Unbiased	Unbiased	Unbiased	Unbiased	Unbiased	Unbiased	Unbiased	Unbiased	Unbiased	Unbiased	Unbiased	Unbiased	Unbiased	Unbiased	Unbiased	Unbiased	Unbiased	Apitd1
Cpsf3l	Unbiased	Unbiased	Unbiased	Unbiased	Unbiased	Unbiased	Unbiased	Unbiased	Unbiased	Unbiased	Unbiased	Unbiased	Unbiased	Unbiased	CR_biased	Unbiased	Unbiased	Unbiased	Unbiased	Unbiased	Unbiased	Unbiased	Unbiased	Unbiased	Unbiased	Unbiased	Unbiased	Unbiased	Unbiased	Unbiased	Unbiased	Unbiased	Unbiased	Unbiased	CR_biased	Unbiased	Unbiased	Unbiased	Unbiased	Unbiased	Unbiased	Unbiased	Unbiased	Unbiased	Unbiased	Unbiased	Cpsf3l
Hist1h2ae	Unbiased	Unbiased	Unbiased	Unbiased	Unbiased	Unbiased	Unbiased	Unbiased	Unbiased	Unbiased	Unbiased	Unbiased	Unbiased	Unbiased	BL_biased	Unbiased	Unbiased	Unbiased	Unbiased	Unbiased	Unbiased	Unbiased	Unbiased	Unbiased	Unbiased	Unbiased	Unbiased	Unbiased	Unbiased	Unbiased	Unbiased	Unbiased	Unbiased	Unbiased	Unbiased	Unbiased	Unbiased	Unbiased	Unbiased	Unbiased	Unbiased	Unbiased	Unbiased	Unbiased	Unbiased	Unbiased	Hist1h2ae
Trdc	Unbiased	Unbiased	Unbiased	Unbiased	Unbiased	Unbiased	Unbiased	Unbiased	Unbiased	Unbiased	Unbiased	Unbiased	Unbiased	Unbiased	BL_biased	Unbiased	Unbiased	Unbiased	Unbiased	Unbiased	Unbiased	Unbiased	Unbiased	Unbiased	Unbiased	Unbiased	Unbiased	Unbiased	Unbiased	Unbiased	BL_biased	Unbiased	Unbiased	Unbiased	Unbiased	Unbiased	Unbiased	Unbiased	Unbiased	Unbiased	Unbiased	Unbiased	Unbiased	Unbiased	Unbiased	Unbiased	Trdc
Sgol1	Unbiased	Unbiased	Unbiased	Unbiased	Unbiased	Unbiased	Unbiased	Unbiased	Unbiased	Unbiased	Unbiased	Unbiased	Unbiased	Unbiased	CR_biased	Unbiased	Unbiased	Unbiased	Unbiased	Unbiased	Unbiased	Unbiased	Unbiased	Unbiased	Unbiased	Unbiased	Unbiased	Unbiased	Unbiased	Unbiased	Unbiased	Unbiased	Unbiased	Unbiased	Unbiased	Unbiased	Unbiased	Unbiased	Unbiased	Unbiased	Unbiased	Unbiased	Unbiased	Unbiased	Unbiased	Unbiased	Sgol1
Hist2h2ac	Unbiased	Unbiased	Unbiased	Unbiased	Unbiased	Unbiased	Unbiased	Unbiased	Unbiased	Unbiased	Unbiased	Unbiased	Unbiased	Unbiased	BL_biased	Unbiased	Unbiased	Unbiased	Unbiased	Unbiased	Unbiased	Unbiased	Unbiased	Unbiased	Unbiased	Unbiased	Unbiased	Unbiased	Unbiased	Unbiased	Unbiased	Unbiased	Unbiased	Unbiased	Unbiased	Unbiased	Unbiased	Unbiased	Unbiased	Unbiased	Unbiased	Unbiased	Unbiased	Unbiased	Unbiased	Unbiased	Hist2h2ac
Hist1h1b	Unbiased	Unbiased	Unbiased	Unbiased	Unbiased	Unbiased	Unbiased	Unbiased	Unbiased	Unbiased	Unbiased	Unbiased	Unbiased	Unbiased	BL_biased	Unbiased	Unbiased	Unbiased	Unbiased	Unbiased	Unbiased	Unbiased	Unbiased	Unbiased	Unbiased	Unbiased	Unbiased	Unbiased	Unbiased	Unbiased	Unbiased	Unbiased	Unbiased	Unbiased	Unbiased	Unbiased	Unbiased	Unbiased	Unbiased	Unbiased	Unbiased	Unbiased	Unbiased	Unbiased	Unbiased	Unbiased	Hist1h1b
Dut	Unbiased	Unbiased	Unbiased	Unbiased	Unbiased	Unbiased	Unbiased	Unbiased	Unbiased	Unbiased	Unbiased	Unbiased	Unbiased	Unbiased	BL_biased	Unbiased	Unbiased	Unbiased	Unbiased	Unbiased	Unbiased	Unbiased	Unbiased	Unbiased	Unbiased	Unbiased	Unbiased	Unbiased	Unbiased	Unbiased	Unbiased	Unbiased	Unbiased	Unbiased	Unbiased	Unbiased	Unbiased	Unbiased	Unbiased	Unbiased	Unbiased	Unbiased	Unbiased	Unbiased	Unbiased	Unbiased	Dut
Gm10053	Unbiased	Unbiased	Unbiased	Unbiased	Unbiased	Unbiased	Unbiased	Unbiased	Unbiased	Unbiased	Unbiased	Unbiased	Unbiased	Unbiased	CR_biased	Unbiased	Unbiased	Unbiased	Unbiased	Unbiased	Unbiased	Unbiased	Unbiased	Unbiased	Unbiased	Unbiased	Unbiased	Unbiased	Unbiased	Unbiased	Unbiased	Unbiased	Unbiased	Unbiased	Unbiased	Unbiased	Unbiased	Unbiased	Unbiased	Unbiased	Unbiased	Unbiased	Unbiased	Unbiased	Unbiased	Unbiased	Gm10053
Hmgn2	Unbiased	Unbiased	Unbiased	Unbiased	Unbiased	Unbiased	Unbiased	Unbiased	Unbiased	Unbiased	Unbiased	Unbiased	Unbiased	Unbiased	CR_biased	Unbiased	Unbiased	Unbiased	CR_biased	Unbiased	Unbiased	Unbiased	Unbiased	Unbiased	Unbiased	Unbiased	Unbiased	Unbiased	Unbiased	Unbiased	Unbiased	Unbiased	Unbiased	Unbiased	Unbiased	Unbiased	CR_biased	Unbiased	Unbiased	Unbiased	Unbiased	Unbiased	Unbiased	Unbiased	Unbiased	Unbiased	Hmgn2
Acta2	Unbiased	Unbiased	Unbiased	Unbiased	Unbiased	Unbiased	Unbiased	Unbiased	Unbiased	Unbiased	Unbiased	Unbiased	Unbiased	Unbiased	CR_biased	Unbiased	Unbiased	Unbiased	Unbiased	Unbiased	Unbiased	Unbiased	Unbiased	Unbiased	Unbiased	Unbiased	Unbiased	Unbiased	Unbiased	Unbiased	Unbiased	Unbiased	Unbiased	Unbiased	Unbiased	Unbiased	Unbiased	Unbiased	Unbiased	Unbiased	Unbiased	Unbiased	Unbiased	Unbiased	Unbiased	Unbiased	Acta2
Vps37b	Unbiased	Unbiased	Unbiased	Unbiased	Unbiased	Unbiased	Unbiased	Unbiased	Unbiased	Unbiased	Unbiased	Unbiased	Unbiased	Unbiased	Unbiased	Unbiased	Unbiased	Unbiased	CR_biased	Unbiased	Unbiased	Unbiased	Unbiased	Unbiased	Unbiased	Unbiased	Unbiased	Unbiased	Unbiased	Unbiased	Unbiased	Unbiased	Unbiased	Unbiased	Unbiased	Unbiased	Unbiased	Unbiased	Unbiased	Unbiased	Unbiased	Unbiased	Unbiased	Unbiased	Unbiased	Unbiased	Vps37b
Rps26-ps1	Unbiased	Unbiased	Unbiased	Unbiased	Unbiased	Unbiased	Unbiased	Unbiased	Unbiased	Unbiased	Unbiased	Unbiased	Unbiased	Unbiased	Unbiased	Unbiased	Unbiased	Unbiased	CR_biased	Unbiased	Unbiased	Unbiased	Unbiased	Unbiased	Unbiased	Unbiased	Unbiased	Unbiased	Unbiased	Unbiased	Unbiased	Unbiased	Unbiased	Unbiased	Unbiased	Unbiased	CR_biased	Unbiased	Unbiased	Unbiased	Unbiased	Unbiased	Unbiased	Unbiased	Unbiased	Unbiased	Rps26-ps1
Toporsos	Unbiased	Unbiased	Unbiased	Unbiased	Unbiased	Unbiased	Unbiased	Unbiased	Unbiased	Unbiased	Unbiased	Unbiased	Unbiased	Unbiased	Unbiased	Unbiased	Unbiased	Unbiased	CR_biased	Unbiased	Unbiased	Unbiased	Unbiased	Unbiased	Unbiased	Unbiased	Unbiased	Unbiased	Unbiased	Unbiased	Unbiased	Unbiased	Unbiased	Unbiased	CR_biased	Unbiased	Unbiased	Unbiased	Unbiased	Unbiased	Unbiased	Unbiased	Unbiased	Unbiased	Unbiased	Unbiased	Toporsos
Nop53	Unbiased	Unbiased	Unbiased	Unbiased	Unbiased	Unbiased	Unbiased	Unbiased	Unbiased	Unbiased	Unbiased	Unbiased	Unbiased	Unbiased	Unbiased	Unbiased	Unbiased	Unbiased	BL_biased	Unbiased	Unbiased	Unbiased	Unbiased	Unbiased	Unbiased	Unbiased	Unbiased	Unbiased	BL_biased	Unbiased	Unbiased	Unbiased	Unbiased	Unbiased	Unbiased	Unbiased	Unbiased	Unbiased	Unbiased	Unbiased	Unbiased	Unbiased	Unbiased	Unbiased	Unbiased	Unbiased	Nop53
Yy1	Unbiased	Unbiased	Unbiased	Unbiased	Unbiased	Unbiased	Unbiased	Unbiased	Unbiased	Unbiased	Unbiased	Unbiased	Unbiased	Unbiased	Unbiased	Unbiased	Unbiased	Unbiased	BL_biased	Unbiased	Unbiased	Unbiased	Unbiased	Unbiased	Unbiased	Unbiased	Unbiased	Unbiased	Unbiased	Unbiased	BL_biased	Unbiased	Unbiased	Unbiased	Unbiased	Unbiased	Unbiased	Unbiased	Unbiased	Unbiased	Unbiased	Unbiased	Unbiased	Unbiased	Unbiased	Unbiased	Yy1
[truncated: 98 more rows]
