# Supplementary material for: Caloric restriction promotes resolution of atherosclerosis in obese mice, while weight regain accelerates its progression
Source: J Clin Invest. 2025 Jul 8;135(18):e172198. doi: 10.1172/JCI172198 (PMC12435835; doi:10.1172/JCI172198)
Supplement: Supplemental table 4 [file jci-135-172198-s013.xlsx]

## Sheet: 172198-JCI-RG-RV-4_sd_898286
	baseMean	log2FoldChange	lfcSE	stat	pvalue	padj	geneName
ENSMUSG00000098104	113.169	-0.0765425	0.381519	0.200626	0.840991	0.953615	Gm6085
ENSMUSG00000103922	503.623	0.0569392	0.210166	-0.270925	0.786449	0.937344	Gm6123
ENSMUSG00000033845	1655.7	0.157835	0.185637	-0.850239	0.395193	0.76807	Mrpl15
ENSMUSG00000025903	4287.87	0.243337	0.212344	-1.14596	0.251813	0.669185	Lypla1
ENSMUSG00000033813	4396.08	0.157605	0.177339	-0.888724	0.374151	0.754719	Tcea1
ENSMUSG00000062588	82.5684	0.662554	0.48321	-1.37115	0.170328	0.59427	Gm6104
ENSMUSG00000033793	7964.38	0.0701245	0.132759	-0.528209	0.597354	0.864851	Atp6v1h
ENSMUSG00000025907	1008.33	-0.00824531	0.24454	0.0337176	0.973102	0.993193	Rb1cc1
ENSMUSG00000090031	39.0085	1.52436	1.51111	-1.00877	0.313085	0.715099	4732440D04Rik
ENSMUSG00000103355	76.2301	0.289748	0.457096	-0.63389	0.526153	0.832237	Gm2147
ENSMUSG00000033740	110.961	0.717412	0.528273	-1.35803	0.174453	0.599131	St18
ENSMUSG00000102135	418.81	0.132389	0.270143	-0.490071	0.624083	0.875641	Gm37108
ENSMUSG00000051285	2367.66	0.295884	0.15182	-1.94891	0.0513063	0.359771	Pcmtd1
ENSMUSG00000048538	353.531	-0.230888	0.23295	0.991147	0.321614	0.720902	Gm9826
ENSMUSG00000084353	142.973	-0.0386037	0.335934	0.114914	0.908513	0.97317	Gm15452
ENSMUSG00000103933	276.795	0.423894	0.283466	-1.4954	0.134811	0.548626	Gm36964
ENSMUSG00000076135	497.106	0.96804	0.410832	-2.35629	0.0184583	0.202801	ENSMUSG00000076135
ENSMUSG00000066693	304.908	0.113885	0.243481	-0.467739	0.639971	0.882581	Gm7493
ENSMUSG00000061024	498.135	0.232559	0.265443	-0.876115	0.380967	0.759348	Rrs1
ENSMUSG00000025911	99.1357	-0.812398	0.532658	1.52518	0.127215	0.536643	Adhfe1
ENSMUSG00000079671	372.083	0.383896	0.276175	-1.39005	0.164514	0.588428	2610203C22Rik
ENSMUSG00000081441	474.081	-0.159292	0.230079	0.692335	0.488727	0.815371	Gm6161
ENSMUSG00000045210	1415.33	-0.29928	0.30553	0.979543	0.327312	0.724782	Vcpip1
ENSMUSG00000097893	14.6502	-1.00658	1.51863	0.662822	0.507445	0.824363	1700034P13Rik
ENSMUSG00000025915	3475.87	0.277962	0.162202	-1.71367	0.0865888	0.458131	Sgk3
ENSMUSG00000098234	227.895	0.324074	0.340856	-0.950764	0.341724	0.734477	Snhg6
ENSMUSG00000025917	4102.7	0.224374	0.16304	-1.37619	0.168762	0.59205	Cops5
ENSMUSG00000056763	209.838	0.285624	0.341151	-0.837237	0.40246	0.772203	Cspp1
ENSMUSG00000067851	1370.45	0.120504	0.227444	-0.529817	0.596239	0.864851	Arfgef1
ENSMUSG00000048960	88.3125	0.606587	0.587928	-1.03174	0.302196	0.707021	Prex2
ENSMUSG00000101610	57.5943	0.264461	0.504218	-0.524498	0.599933	0.865439	Gm7560
ENSMUSG00000016918	81.4854	-2.33426	0.699018	3.33934	0.000839776	0.021161	Sulf1
ENSMUSG00000005886	786.637	0.480807	0.198918	-2.41711	0.0156445	0.183529	Ncoa2
ENSMUSG00000025935	19649.5	0.133033	0.181099	-0.734587	0.462591	0.802308	Tram1
ENSMUSG00000025937	992.603	0.177372	0.199555	-0.888837	0.37409	0.754719	Lactb2
ENSMUSG00000025932	63.8218	-0.14101	0.871847	0.161737	0.871513	0.961315	Eya1
ENSMUSG00000081201	3297.36	0.182606	0.147901	-1.23465	0.21696	0.64004	Smt3h2-ps4
ENSMUSG00000082193	5459.34	0.28575	0.170147	-1.67943	0.0930692	0.472573	Rpl5-ps1
ENSMUSG00000025925	418.561	0.312473	0.250517	-1.24731	0.212282	0.636139	Terf1
ENSMUSG00000043716	21782.6	0.384019	0.183249	-2.09561	0.0361164	0.300912	Rpl7
ENSMUSG00000025921	401.235	0.0624606	0.316444	-0.197383	0.843528	0.954982	Rdh10
ENSMUSG00000025920	561.857	0.252806	0.267759	-0.944152	0.345092	0.736342	Stau2
ENSMUSG00000025939	1727.34	0.417796	0.215146	-1.94192	0.0521464	0.362876	Ube2w
ENSMUSG00000079658	3841.3	0.254427	0.203228	-1.25193	0.210596	0.635259	Eloc
ENSMUSG00000025940	895.306	0.38769	0.190557	-2.0345	0.0419008	0.324774	Tmem70
ENSMUSG00000025779	3546.51	0.210547	0.235545	-0.893873	0.37139	0.753033	Ly96
ENSMUSG00000091020	196.371	-0.241106	0.353113	0.682803	0.494731	0.818045	Gm5828
ENSMUSG00000101589	52.2051	0.245418	0.524149	-0.468222	0.639626	0.882581	Rbm6-ps1
ENSMUSG00000067780	15.1071	-5.05589	1.81871	2.77993	0.00543699	0.0878617	Pi15
ENSMUSG00000100720	2881.52	0.121166	0.132946	-0.911393	0.362088	0.747076	Gm10075
ENSMUSG00000100204	60.1606	-0.421053	0.523833	0.803791	0.421517	0.781546	Gm4849
ENSMUSG00000090142	47.6816	0.172354	0.643157	-0.267982	0.788713	0.937544	Gm15795
ENSMUSG00000041859	2749.52	0.288975	0.148222	-1.94961	0.0512226	0.359464	Mcm3
ENSMUSG00000025931	55.4464	-0.815069	0.675751	1.20617	0.227753	0.648302	Paqr8
ENSMUSG00000041779	323.733	0.157504	0.319899	-0.492354	0.622469	0.875513	Tram2
ENSMUSG00000025933	128.177	0.134203	0.393257	-0.341261	0.732907	0.918624	Tmem14a
ENSMUSG00000025936	45.4301	-3.80476	1.07032	3.55479	0.000378285	0.0110818	Gm4956
ENSMUSG00000082935	1342.36	0.342141	0.163315	-2.09497	0.0361734	0.301125	Gm7658
ENSMUSG00000073730	21.9689	1.46525	1.2174	-1.20359	0.228749	0.648302	Ppp1r14bl
ENSMUSG00000026158	1851.64	0.0293432	0.20871	-0.140593	0.888191	0.968226	Ogfrl1
ENSMUSG00000026155	1609.18	0.0598627	0.199673	-0.299804	0.764327	0.929381	Smap1
ENSMUSG00000026154	983.578	0.533218	0.23647	-2.25491	0.0241393	0.237515	Sdhaf4
ENSMUSG00000026153	67.3805	0.152093	0.800274	-0.190051	0.849269	0.95616	Fam135a
ENSMUSG00000099997	228.232	-0.0669374	0.293542	0.228034	0.81962	0.946683	Tubb4b-ps2
ENSMUSG00000100131	50572.3	0.144452	0.225203	-0.641431	0.521243	0.829759	Gm28439
ENSMUSG00000067736	5532.31	-0.13383	0.164376	0.81417	0.415548	0.779289	Gm10222
ENSMUSG00000101939	10761.1	0.33336	0.319105	-1.04467	0.296176	0.70159	Gm28438
ENSMUSG00000101111	847580	0.128752	0.262544	-0.490402	0.623849	0.875641	Gm28437
ENSMUSG00000100862	664906	0.320012	0.28084	-1.13948	0.254503	0.670226	Gm10925
ENSMUSG00000102070	374108	0.242298	0.265101	-0.913983	0.360726	0.746052	Gm28661
ENSMUSG00000101249	345822	0.305571	0.249139	-1.22651	0.220006	0.641583	Gm29216
ENSMUSG00000073725	3963.45	0.128258	0.173455	-0.739431	0.459645	0.801059	Lmbrd1
ENSMUSG00000086240	353.762	0.6429	0.353653	-1.81788	0.069082	0.414097	Gm7846
ENSMUSG00000099492	990.149	-0.0627888	0.180455	0.347948	0.727879	0.917512	Gm5525
ENSMUSG00000100261	85.6116	-0.0701661	0.427913	0.163973	0.869753	0.960833	Gm6473
ENSMUSG00000048874	587.459	-0.109439	0.236797	0.462165	0.643963	0.884315	Phf3
ENSMUSG00000026064	16527.3	0.0295847	0.183867	-0.160903	0.87217	0.961408	Ptp4a1
ENSMUSG00000070960	890.947	0.404133	0.196871	-2.05278	0.0400935	0.319943	Gm19680
ENSMUSG00000100481	81.2629	0.100207	0.469798	-0.213299	0.831094	0.950093	Gm7114
ENSMUSG00000026134	471.128	0.531251	0.221869	-2.39444	0.016646	0.191651	Prim2
ENSMUSG00000101682	44.0661	0.605217	0.608132	-0.995207	0.319636	0.719761	Gm29228
ENSMUSG00000004768	97.8334	0.104382	0.507821	-0.205548	0.837144	0.952563	Rab23
ENSMUSG00000042215	300.468	-0.0236964	0.366227	0.0647043	0.948409	0.986093	Bag2
ENSMUSG00000042197	927.102	-0.0711774	0.198004	0.359474	0.71924	0.913755	Zfp451
ENSMUSG00000081402	69.6501	-0.584403	0.548148	1.06614	0.28636	0.693069	Gm15455
ENSMUSG00000042182	127.213	0.502151	0.407952	-1.23091	0.218358	0.640526	Bend6
ENSMUSG00000026131	198.624	0.272468	0.37532	-0.725963	0.467862	0.804303	Dst
ENSMUSG00000101462	27.0268	0.368403	1.37605	-0.267725	0.788911	0.937558	Gm3052
ENSMUSG00000042111	2137.83	-0.104514	0.15929	0.656122	0.511745	0.824721	Ccdc115
ENSMUSG00000026127	4073.04	-0.0323812	0.139282	0.232487	0.81616	0.945922	Imp4
ENSMUSG00000026126	5041.26	0.425855	0.23416	-1.81865	0.0689651	0.413924	Ptpn18
ENSMUSG00000100280	82.6188	0.268428	0.43749	-0.613563	0.539504	0.83887	Gm28417
ENSMUSG00000037509	92.4959	-0.631577	0.752362	0.839459	0.401212	0.771125	Arhgef4
ENSMUSG00000037503	4443.49	0.100216	0.146756	-0.682875	0.494686	0.818045	Fam168b
ENSMUSG00000026123	10923.1	-0.0982154	0.159951	0.614034	0.539193	0.838795	Plekhb2
ENSMUSG00000045216	2640.47	-0.204716	0.217901	0.939489	0.34748	0.737124	Hs6st1
ENSMUSG00000037470	3842.18	-0.255083	0.181849	1.40272	0.1607	0.58576	Uggt1
ENSMUSG00000047180	3135.15	0.0326195	0.173337	-0.188185	0.850732	0.956315	Neurl3
ENSMUSG00000037447	1911.94	-0.304127	0.182288	1.66838	0.0952394	0.476947	Arid5a
ENSMUSG00000010453	946.864	-0.341609	0.1752	1.94982	0.051197	0.359464	Kansl3
ENSMUSG00000037432	77.56	-0.162527	0.549027	0.296028	0.767209	0.930134	Fer1l5
ENSMUSG00000001143	1226.4	-0.0259936	0.235649	0.110306	0.912166	0.975262	Lman2l
ENSMUSG00000037408	375.13	-0.0665354	0.332143	0.200322	0.841229	0.953729	Cnnm4
ENSMUSG00000001138	712.013	0.00330109	0.185259	-0.0178188	0.985783	0.996455	Cnnm3
ENSMUSG00000079610	272.567	-0.11197	0.270529	0.413892	0.678953	0.897752	Ankrd39
ENSMUSG00000026121	46.5847	-1.98848	0.96225	2.06649	0.0387819	0.314111	Sema4c
ENSMUSG00000046337	15.2914	-4.15744	1.91255	2.17377	0.0297225	0.26702	Fam178b
ENSMUSG00000089906	1332.96	0.119658	0.151643	-0.789077	0.430067	0.786097	Gm6428
ENSMUSG00000061518	6297.19	0.192836	0.180997	-1.06541	0.28669	0.693652	Cox5b
ENSMUSG00000037351	2528.81	-0.36296	0.18333	1.97981	0.0477247	0.347207	Actr1b
ENSMUSG00000026117	40.9783	-2.23003	1.10277	2.02222	0.0431541	0.329013	Zap70
ENSMUSG00000026116	1114.35	0.0831638	0.209209	-0.397516	0.690987	0.902598	Tmem131
ENSMUSG00000080054	95.4691	0.326814	0.524662	-0.622904	0.533347	0.836052	Rpl12-ps1
ENSMUSG00000050122	20.5812	-2.79521	1.01827	2.74505	0.00605014	0.0946147	Vwa3b
ENSMUSG00000026113	555.099	0.0224794	0.223092	-0.100763	0.919739	0.97778	Inpp4a
ENSMUSG00000026112	6303.73	-0.062553	0.223181	0.280279	0.779263	0.934349	Coa5
ENSMUSG00000026111	2455.08	0.134346	0.167199	-0.803508	0.421681	0.781546	Unc50
ENSMUSG00000026110	803.369	0.0973297	0.241691	-0.402703	0.687167	0.900704	Mgat4a
ENSMUSG00000060771	543.615	0.087012	0.286752	-0.30344	0.761554	0.928484	Tsga10
ENSMUSG00000037216	47.6812	0.311979	0.610698	-0.510856	0.609452	0.869637	Lipt1
ENSMUSG00000026088	482.917	-0.0201647	0.353887	0.0569806	0.954561	0.98762	Mitd1
ENSMUSG00000026087	2841.96	0.247384	0.177165	-1.39635	0.16261	0.587361	Mrpl30
ENSMUSG00000058407	3540.83	0.270752	0.187824	-1.44152	0.149439	0.570682	Txndc9
ENSMUSG00000026083	2109.65	0.43693	0.175944	-2.48335	0.0130154	0.161917	Eif5b
ENSMUSG00000026082	243.432	-0.734091	0.423576	1.73308	0.0830813	0.450701	Rev1
ENSMUSG00000037138	26.2921	-2.26265	1.02446	2.20863	0.0272005	0.253169	Aff3
ENSMUSG00000026078	1437.76	0.256594	0.197908	-1.29653	0.194792	0.619855	Pdcl3
ENSMUSG00000026077	71.1411	-2.16774	0.763507	2.83919	0.00452283	0.0771919	Npas2
ENSMUSG00000073702	5788.39	0.279851	0.214649	-1.30376	0.192316	0.617062	Rpl31
ENSMUSG00000003134	1090.43	-0.359299	0.214193	1.67746	0.0934533	0.472974	Tbc1d8
ENSMUSG00000003135	833.456	-0.101526	0.19665	0.516276	0.605662	0.868104	Cnot11
ENSMUSG00000085894	61.5975	-0.00709351	0.577275	0.0122879	0.990196	0.998007	Gm15832
ENSMUSG00000048234	5300.54	-0.376912	0.239662	1.57268	0.115793	0.516683	Rnf149
ENSMUSG00000064936	28.7166	-0.0538992	1.02944	0.0523578	0.958244	0.988762	Gm23722
ENSMUSG00000050967	326.374	-0.0595178	0.288109	0.206581	0.836337	0.95245	Creg2
ENSMUSG00000097083	19.0057	1.69579	1.29017	-1.31439	0.188714	0.61335	D930019O06Rik
ENSMUSG00000026074	1281.69	-0.606025	0.272938	2.22038	0.0263931	0.248188	Map4k4
ENSMUSG00000026073	3546.73	-2.50072	0.223596	11.1841	4.87658e-29	7.55724e-26	Il1r2
ENSMUSG00000102975	14.4157	-5.36894	1.95516	2.74604	0.00603192	0.0945988	Gm37347
ENSMUSG00000026072	138.997	-1.66684	0.634895	2.62538	0.00865517	0.120837	Il1r1
ENSMUSG00000070942	168.376	-1.23264	0.476834	2.58505	0.00973655	0.131092	Il1rl2
ENSMUSG00000026069	589.337	-1.56335	0.236745	6.60354	4.01444e-11	8.407e-09	Il1rl1
ENSMUSG00000026068	140.485	-0.994641	0.517843	1.92074	0.0547646	0.371914	Il18rap
ENSMUSG00000026065	555.738	0.365943	0.216545	-1.68992	0.0910432	0.467922	Slc9a4
ENSMUSG00000041945	77.9899	-0.841951	0.482037	1.74665	0.0806979	0.445599	Mfsd9
ENSMUSG00000079588	19.427	-1.28955	1.89098	0.681946	0.495273	0.818257	Tmem182
ENSMUSG00000060679	735.6	0.0185847	0.178108	-0.104345	0.916895	0.976774	Mrps9
ENSMUSG00000070939	933.71	-0.151834	0.204563	0.742235	0.457945	0.800014	Tgfbrap1
ENSMUSG00000010290	415.958	-0.112497	0.290608	0.387109	0.698676	0.905447	AI597479
ENSMUSG00000008136	58.7634	-1.75116	0.523876	3.34269	0.000829694	0.0209694	Fhl2
ENSMUSG00000094497	1153.72	0.122599	0.184976	-0.662785	0.507468	0.824363	Gm8210
ENSMUSG00000066877	727.502	-0.149961	0.208414	0.719535	0.471811	0.806325	Nck2
ENSMUSG00000057363	692.915	0.203319	0.226021	-0.899555	0.368357	0.751527	Uxs1
ENSMUSG00000100701	416.416	-0.101506	0.251221	0.404049	0.686177	0.899939	Gm19587
ENSMUSG00000041763	3398.31	0.00204725	0.143157	-0.0143007	0.98859	0.997384	Tpp2
ENSMUSG00000026049	1165.52	0.470405	0.289799	-1.62321	0.104544	0.493437	Tex30
ENSMUSG00000026047	437.946	-0.080422	0.273555	0.293988	0.768767	0.930599	Poglut2
ENSMUSG00000041684	380.92	0.0856043	0.319166	-0.268213	0.788536	0.937544	Bivm
ENSMUSG00000026048	280.125	-0.493022	0.423515	1.16412	0.244376	0.663842	Ercc5
ENSMUSG00000046828	7.08585	0.498426	3.39752	-0.146703	0.883367	0.966638	Mettl21e
ENSMUSG00000101567	121.673	-0.0569132	0.398617	0.142777	0.886467	0.96802	Txn-ps1
ENSMUSG00000056870	52.0967	-2.50855	1.11455	2.25073	0.0244026	0.237841	Gulp1
ENSMUSG00000026043	11131.8	-2.11437	0.347331	6.08749	1.14698e-09	1.74262e-07	Col3a1
ENSMUSG00000026042	386.269	-2.39289	0.455799	5.24987	1.52209e-07	1.39573e-05	Col5a2
ENSMUSG00000025995	626.225	0.0565895	0.235384	-0.240414	0.81001	0.944097	Wdr75
ENSMUSG00000084817	9923.14	0.18272	0.205139	-0.890712	0.373083	0.754106	Gm5526
ENSMUSG00000025993	1034.78	-1.33434	0.285805	4.66869	3.0313e-06	0.000200752	Slc40a1
ENSMUSG00000070896	82.9928	0.302882	0.442997	-0.683711	0.494157	0.818045	Rpl23a-ps1
ENSMUSG00000101262	933.926	0.236861	0.172782	-1.37087	0.170416	0.59427	Gm8326
ENSMUSG00000101337	14.2599	1.62667	1.25624	-1.29487	0.195366	0.621044	Dnah7c
ENSMUSG00000025986	2433.31	0.348851	0.16697	-2.0893	0.0366809	0.303818	Slc39a10
ENSMUSG00000100160	54.7232	-0.23549	0.5315	0.443067	0.657718	0.889268	Gm28527
ENSMUSG00000081185	368.433	0.0746613	0.243972	-0.306024	0.759586	0.927313	Gm4852
ENSMUSG00000100033	1901.66	0.192385	0.159874	-1.20335	0.22884	0.648302	Gm8337
ENSMUSG00000026109	209.065	-1.75707	0.523475	3.35654	0.000789243	0.0200836	Tmeff2
ENSMUSG00000045954	148.903	-0.90694	0.589183	1.53932	0.123727	0.530979	Cavin2
ENSMUSG00000026107	1039.96	0.121197	0.217895	-0.556217	0.578063	0.857876	Nabp1
ENSMUSG00000018417	81.962	-1.78936	0.818531	2.18606	0.0288111	0.261326	Myo1b
ENSMUSG00000072324	139.123	0.191526	0.371158	-0.516024	0.605838	0.868276	Gm8420
ENSMUSG00000062939	132.979	-1.78371	0.498062	3.5813	0.000341889	0.0104091	Stat4
ENSMUSG00000078291	322.452	0.224979	0.292215	-0.769909	0.441354	0.792592	Gm3940
ENSMUSG00000026104	2837.49	0.629082	0.221889	-2.83512	0.00458089	0.0775001	Stat1
ENSMUSG00000026103	2875.07	0.366093	0.163466	-2.23957	0.0251187	0.240637	Gls
ENSMUSG00000002881	4406.09	-0.187787	0.222423	0.844277	0.398515	0.769612	Nab1
ENSMUSG00000101501	29.4152	0.99212	0.801249	-1.23822	0.215636	0.639194	Rps27a-ps1
ENSMUSG00000100007	690.264	0.15341	0.181904	-0.843356	0.399029	0.769612	Gm5527
ENSMUSG00000043015	138.423	0.402454	0.47142	-0.853707	0.393268	0.766889	Nemp2
ENSMUSG00000041439	536.335	-0.423333	0.290882	1.45534	0.145575	0.565653	Mfsd6
ENSMUSG00000026102	267.117	0.516873	0.307754	-1.6795	0.0930552	0.472573	Inpp1
ENSMUSG00000041426	344.408	-0.0408858	0.229698	0.177998	0.858725	0.957786	Hibch
ENSMUSG00000043629	39.4058	-1.54538	0.74763	2.06704	0.0387302	0.313913	1700019D03Rik
ENSMUSG00000060715	16.4061	0.322674	1.57868	-0.204394	0.838046	0.95277	1700019A02Rik
ENSMUSG00000026098	155.195	0.383747	0.449403	-0.853903	0.393159	0.766857	Pms1
ENSMUSG00000026097	2900.53	0.300459	0.255398	-1.17644	0.239421	0.658392	Ormdl1
ENSMUSG00000026096	242.813	-0.382094	0.439163	0.870049	0.384273	0.760839	Osgepl1
ENSMUSG00000026095	532.589	0.395669	0.225622	-1.75368	0.0794854	0.441198	Asnsd1
ENSMUSG00000026094	8436.85	-0.0731074	0.176442	0.414342	0.678624	0.897752	Stk17b
ENSMUSG00000041303	844.658	-0.0131421	0.253926	0.0517557	0.958723	0.988933	Gtf3c3
ENSMUSG00000073678	1024.15	0.741611	0.271728	-2.72924	0.00634813	0.0978876	Pgap1
ENSMUSG00000052331	1790.05	0.140995	0.205982	-0.684504	0.493657	0.818045	Ankrd44
ENSMUSG00000025982	13868.2	-0.0380741	0.161684	0.235484	0.813833	0.945149	Sf3b1
ENSMUSG00000025981	1448.71	-0.19024	0.201894	0.942273	0.346053	0.736342	Coq10b
ENSMUSG00000025980	4381.34	0.0405023	0.135835	-0.298173	0.765571	0.929923	Hspd1
ENSMUSG00000073676	2949.51	0.420824	0.298461	-1.40998	0.158545	0.58416	Hspe1
ENSMUSG00000025979	3794.92	0.317877	0.207602	-1.53119	0.125723	0.534962	Mob4
ENSMUSG00000061863	164.978	0.412672	0.430735	-0.958066	0.33803	0.731834	Gm6822
ENSMUSG00000025978	105.888	-0.548825	0.389396	1.40943	0.158709	0.58428	Rftn2
ENSMUSG00000046994	117.862	0.171535	0.439506	-0.390291	0.696322	0.904831	Mars2
ENSMUSG00000100215	203.485	0.631263	0.409919	-1.53997	0.123567	0.530744	Gm8292
ENSMUSG00000038349	107.104	-0.48914	0.435265	1.12378	0.261108	0.674445	Plcl1
ENSMUSG00000102145	3704.99	0.311235	0.192365	-1.61794	0.105677	0.495662	Gm38056
ENSMUSG00000038323	731.684	0.0389952	0.268999	-0.144964	0.884739	0.967407	1700066M21Rik
ENSMUSG00000048495	402.651	-0.089759	0.286145	0.313684	0.753761	0.925157	Tyw5
ENSMUSG00000025971	710.055	0.139235	0.225785	-0.61667	0.537452	0.837665	Maip1
ENSMUSG00000038305	50.3662	-0.70332	0.818526	0.859252	0.390201	0.76534	Spats2l
ENSMUSG00000054770	326.226	-0.0087242	0.302585	0.0288322	0.976998	0.994043	Kctd18
ENSMUSG00000026039	60.2396	0.206016	0.690915	-0.298178	0.765567	0.929923	Sgo2a
ENSMUSG00000051223	13115.7	0.032422	0.144708	-0.224051	0.822717	0.947241	Bzw1
ENSMUSG00000026034	2806.48	0.0785405	0.208695	-0.376342	0.706663	0.908234	Clk1
ENSMUSG00000026035	926.547	-0.00766414	0.228614	0.0335244	0.973256	0.993193	Ppil3
ENSMUSG00000026036	980	0.0456434	0.199927	-0.228301	0.819413	0.946585	Nif3l1
ENSMUSG00000026037	909.776	-0.183903	0.256161	0.71792	0.472807	0.806325	Orc2
ENSMUSG00000038174	173.017	0.605538	0.381438	-1.58751	0.112396	0.509897	Fam126b
ENSMUSG00000026032	2108.52	0.299939	0.213231	-1.40664	0.159534	0.584473	Ndufb3
ENSMUSG00000059647	162.782	0.290286	0.33926	-0.855645	0.392194	0.76667	Cbx3-ps7
ENSMUSG00000102059	163.041	0.206313	0.365755	-0.564075	0.572703	0.855889	Gm20257
ENSMUSG00000026031	2046.03	-0.273559	0.206069	1.32751	0.184341	0.609244	Cflar
ENSMUSG00000026029	3964.21	0.176157	0.159066	-1.10745	0.2681	0.680136	Casp8
ENSMUSG00000026028	585.825	0.121983	0.223479	-0.545838	0.585178	0.86047	Trak2
ENSMUSG00000026027	912.242	-0.510025	0.27392	1.86195	0.0626104	0.395223	Stradb
ENSMUSG00000038079	437.063	0.360886	0.331286	-1.08935	0.276001	0.684637	Tmem237
ENSMUSG00000026024	544.073	-0.195343	0.203899	0.958041	0.338042	0.731834	Als2
ENSMUSG00000026023	160.289	0.412604	0.359617	-1.14734	0.25124	0.668751	Cdk15
ENSMUSG00000041075	422.304	0.0996318	0.343407	-0.290127	0.771719	0.931702	Fzd7
ENSMUSG00000047361	11.2707	-5.13237	1.94683	2.63627	0.0083824	0.118308	Gm973
ENSMUSG00000026021	5678.86	0.233685	0.162507	-1.438	0.150435	0.571956	Sumo1
ENSMUSG00000026020	1569.5	-0.0992456	0.158558	0.625927	0.531363	0.835297	Nop58
ENSMUSG00000067336	590.763	0.527034	0.405145	-1.30085	0.193309	0.617875	Bmpr2
ENSMUSG00000041040	1997.03	-0.281095	0.214947	1.30774	0.190961	0.616347	Fam117b
ENSMUSG00000103696	34.6126	0.650467	0.925448	-0.702867	0.482138	0.811836	Gm37531
ENSMUSG00000026018	28.0862	-1.43374	0.921679	1.55558	0.119808	0.523154	Ica1l
ENSMUSG00000026019	975.717	0.168588	0.231649	-0.727776	0.466751	0.803809	Wdr12
ENSMUSG00000026017	141.652	0.858424	0.586707	-1.46312	0.143434	0.562304	Carf
ENSMUSG00000082609	1655.13	0.486681	0.288159	-1.68893	0.091232	0.468153	Gm15464
ENSMUSG00000073664	407.672	0.0379372	0.282735	-0.134179	0.893261	0.969728	Nbeal1
ENSMUSG00000049439	1631.13	-0.118841	0.158161	0.751391	0.452417	0.796643	Cyp20a1
ENSMUSG00000026782	800.067	-0.0265539	0.214451	0.123822	0.901456	0.971069	Abi2
ENSMUSG00000026014	517.821	0.415884	0.295865	-1.40565	0.159827	0.584667	Raph1
ENSMUSG00000081562	1394.63	0.265175	0.288709	-0.918487	0.358364	0.744728	Gm11575
ENSMUSG00000101188	9303.09	0.0107892	0.13785	-0.0782673	0.937615	0.983101	Eif4a-ps4
ENSMUSG00000026012	424.303	-0.753919	0.425489	1.77189	0.0764132	0.432971	Cd28
ENSMUSG00000102549	27.3043	2.6735	1.22391	-2.1844	0.0289328	0.26168	Gm38137
ENSMUSG00000026011	85.4944	-2.35327	0.860618	2.7344	0.00624942	0.0967622	Ctla4
ENSMUSG00000081382	4868.87	0.041562	0.183978	-0.225907	0.821273	0.947184	Rpl18-ps1
ENSMUSG00000026009	30.8546	-3.83317	1.17574	3.26022	0.00111327	0.0265012	Icos
ENSMUSG00000084333	343.42	0.00757008	0.25529	-0.0296528	0.976344	0.994043	Gm11599
ENSMUSG00000025969	3138.03	-0.327382	0.168181	1.9466	0.0515823	0.361053	Nrp2
ENSMUSG00000040865	181.76	0.0100178	0.343533	-0.0291613	0.976736	0.994043	Ino80d
ENSMUSG00000084799	21.3408	-0.897339	0.856304	1.04792	0.294675	0.700628	Ino80dos
ENSMUSG00000025968	2728.41	0.0942797	0.15098	-0.624452	0.532331	0.835558	Ndufs1
ENSMUSG00000025967	5681.4	0.347056	0.197622	-1.75616	0.0790611	0.439774	Eef1b2
ENSMUSG00000081643	2309.64	-0.109983	0.155662	0.706553	0.479845	0.810518	Gm11605
ENSMUSG00000025964	62.3091	-2.56558	0.624251	4.10985	3.95921e-05	0.00180459	Adam23
ENSMUSG00000025962	1187.24	0.0854969	0.244634	-0.349489	0.726722	0.91708	Fastkd2
ENSMUSG00000025959	676.423	-0.545719	0.222141	2.45663	0.0140246	0.170462	Klf7
ENSMUSG00000086721	178.24	0.293582	0.376496	-0.779773	0.435525	0.789395	Gm13750
ENSMUSG00000025958	1520.57	0.0659314	0.171967	-0.383396	0.701426	0.906545	Creb1
ENSMUSG00000025956	754.279	0.235691	0.232709	-1.01281	0.311149	0.714737	Mettl21a
ENSMUSG00000087213	62.5883	0.307795	0.617126	-0.498755	0.617952	0.873918	2810408I11Rik
ENSMUSG00000070871	265.901	-0.34593	0.402716	0.858992	0.390345	0.765428	Ccnyl1
ENSMUSG00000045005	52.1046	-0.961338	0.655278	1.46707	0.142357	0.561076	Fzd5
ENSMUSG00000051344	1068.64	0.0630784	0.285378	-0.221035	0.825065	0.9477	Plekhm3
ENSMUSG00000084416	5664.08	0.298259	0.216627	-1.37683	0.168565	0.59205	Rpl10a-ps1
ENSMUSG00000025950	19544.4	0.258558	0.143539	-1.8013	0.071655	0.419033	Idh1
ENSMUSG00000025949	1012.56	0.259739	0.238893	-1.08726	0.276922	0.685536	Pikfyve
ENSMUSG00000015222	217.296	0.900062	0.381661	-2.35828	0.0183599	0.202652	Map2
ENSMUSG00000026005	1382.94	0.308167	0.196941	-1.56477	0.117636	0.520061	Rpe
ENSMUSG00000026004	262.454	-0.0110888	0.367457	0.0301771	0.975926	0.994043	Kansl1l
ENSMUSG00000026003	4816.15	0.141408	0.136642	-1.03488	0.300726	0.705473	Acadl
ENSMUSG00000082769	288.019	0.268702	0.346232	-0.776073	0.437706	0.790743	Gm15793
ENSMUSG00000094191	572.511	0.275006	0.274388	-1.00225	0.316222	0.717582	Rpl31-ps14
ENSMUSG00000026000	1349.09	0.0212419	0.190695	-0.111392	0.911305	0.975109	Lancl1
ENSMUSG00000025997	55.2812	-1.68365	0.88361	1.90543	0.0567247	0.377766	Ikzf2
ENSMUSG00000100815	9.18968	1.28291	3.4519	-0.371654	0.710151	0.909446	Gm29112
ENSMUSG00000026192	231.723	-0.258551	0.284799	0.907838	0.363964	0.748369	Atic
ENSMUSG00000026193	50238.4	-0.551451	0.728223	0.757256	0.448897	0.795951	Fn1
ENSMUSG00000101834	47.6875	0.0174119	0.560994	-0.0310375	0.97524	0.993655	Gm5829
ENSMUSG00000100319	645.807	-0.0796044	0.193532	0.411325	0.680834	0.897752	Gm5256
ENSMUSG00000101848	47.9977	-0.861956	0.650861	1.32433	0.185393	0.610115	4933417E11Rik
ENSMUSG00000101496	578.021	0.117524	0.250378	-0.469385	0.638794	0.88222	Gm8885
ENSMUSG00000039395	226.472	-3.75711	0.598433	6.27825	3.42399e-10	5.70554e-08	Mreg
ENSMUSG00000094655	66.591	-0.0243111	0.563939	0.0431095	0.965614	0.991415	ENSMUSG00000094655
ENSMUSG00000094050	235.45	-0.00279728	0.433048	0.00645952	0.994846	0.99889	ENSMUSG00000094050
ENSMUSG00000093956	181.63	0.0628076	0.497334	-0.126289	0.899503	0.970837	ENSMUSG00000093956
ENSMUSG00000093843	73.2163	-0.0395074	0.603601	0.065453	0.947813	0.986093	ENSMUSG00000093843
ENSMUSG00000026189	282.275	0.0932125	0.307041	-0.303583	0.761445	0.928484	Pecr
ENSMUSG00000026187	161.5	-0.313013	0.395074	0.79229	0.428192	0.785159	Xrcc5
ENSMUSG00000085812	136.685	0.417338	0.433736	-0.962193	0.335953	0.730783	Gm15843
ENSMUSG00000039354	393.178	0.14729	0.231966	-0.634962	0.525453	0.832195	Smarcal1
ENSMUSG00000046330	15938.7	0.294761	0.245352	-1.20138	0.229605	0.648594	Rpl37a
ENSMUSG00000026185	75.9404	-1.12096	0.619495	1.80947	0.0703773	0.4153	Igfbp5
ENSMUSG00000101968	18.3072	1.60476	1.33271	-1.20414	0.228536	0.648302	1700027A15Rik
ENSMUSG00000026182	42.6107	0.932013	0.917725	-1.01557	0.309835	0.71441	Tnp1
ENSMUSG00000055322	2233.73	-0.598772	0.241123	2.48326	0.0130186	0.161917	Tns1
ENSMUSG00000061815	34.0366	-5.83919	1.42346	4.10211	4.09396e-05	0.00184968	Rufy4
ENSMUSG00000026180	456.572	-2.32554	0.335886	6.92359	4.40347e-12	1.03395e-09	Cxcr2
ENSMUSG00000048480	53.1025	-3.04577	1.21104	2.515	0.0119034	0.152704	Cxcr1
ENSMUSG00000006304	51677.5	0.175414	0.110719	-1.58431	0.113123	0.511335	Arpc2
ENSMUSG00000006299	6966.14	-0.0249864	0.138274	0.180702	0.856601	0.957343	Aamp
ENSMUSG00000026179	1099.11	0.189182	0.204256	-0.926202	0.354341	0.742057	Pnkd
ENSMUSG00000006301	7149.8	-0.0553645	0.17028	0.325137	0.745077	0.922716	Tmbim1
ENSMUSG00000026177	31658.8	-0.0476293	0.167209	0.284849	0.77576	0.933118	Slc11a1
ENSMUSG00000026176	802.954	0.356692	0.224941	-1.58571	0.112804	0.510445	Ctdsp1
ENSMUSG00000033364	676.926	-0.121618	0.183886	0.661378	0.50837	0.824511	Usp37
ENSMUSG00000026174	2316.39	0.279718	0.147114	-1.90136	0.0572546	0.379688	Cnot9
ENSMUSG00000026135	191.288	-1.23705	0.60789	2.03499	0.041852	0.324774	Zfp142
ENSMUSG00000026172	339.493	0.603178	0.307108	-1.96406	0.0495232	0.352651	Bcs1l
ENSMUSG00000026171	529.623	0.0179638	0.215255	-0.0834533	0.933491	0.981675	Rnf25
ENSMUSG00000033276	28.9354	0.402835	0.795064	-0.50667	0.612386	0.870736	Stk36
ENSMUSG00000033257	133.56	-1.08913	0.554652	1.96363	0.0495728	0.352651	Ttll4
ENSMUSG00000026170	2975.29	-0.0024277	0.201842	0.0120277	0.990403	0.998031	Cyp27a1
ENSMUSG00000026162	198.158	0.148617	0.356296	-0.417117	0.676593	0.897387	Nhej1
ENSMUSG00000033159	3816.79	-0.112335	0.148225	0.757869	0.448529	0.795888	Cnppd1
ENSMUSG00000049339	5003.91	-0.0282538	0.15697	0.179995	0.857157	0.957645	Retreg2
ENSMUSG00000026197	1285.16	-0.161728	0.169231	0.955666	0.339241	0.732456	Zfand2b
ENSMUSG00000026198	51.1861	-0.108243	0.612882	0.176612	0.859813	0.957786	Abcb6
ENSMUSG00000033124	700.605	-0.156326	0.25022	0.624755	0.532132	0.835558	Atg9a
ENSMUSG00000026199	390.717	-0.0460708	0.234583	0.196394	0.844302	0.955046	Ankzf1
ENSMUSG00000026200	361.949	-0.212161	0.295005	0.719179	0.472031	0.806325	Glb1l
ENSMUSG00000026201	1076.97	-0.00804489	0.185757	0.0433087	0.965455	0.991415	Stk16
ENSMUSG00000026202	1409.23	-0.622742	0.192961	3.2273	0.00124964	0.0289473	Tuba4a
ENSMUSG00000026203	251.792	-0.248243	0.272252	0.911812	0.361868	0.747027	Dnajb2
ENSMUSG00000026204	29.2099	-3.98935	1.22485	3.25702	0.00112589	0.0266787	Ptprn
ENSMUSG00000026209	2794.84	-0.115373	0.153539	0.751424	0.452398	0.796643	Dnpep
ENSMUSG00000026208	82.9962	-2.09356	0.652955	3.20628	0.00134464	0.0305212	Des
ENSMUSG00000026207	454.816	0.698078	0.330239	-2.11386	0.0345275	0.292389	Speg
ENSMUSG00000033021	2149.95	-0.0173202	0.15437	0.112199	0.910666	0.974626	Gmppa
ENSMUSG00000032997	305.164	-0.818095	0.286388	2.85659	0.00428213	0.0742285	Chpf
ENSMUSG00000026211	37.252	-1.91743	1.04031	1.84314	0.0653091	0.404515	Obsl1
ENSMUSG00000026213	1378.74	-0.205066	0.24108	0.850613	0.394984	0.76807	Stk11ip
ENSMUSG00000082012	51.2212	0.104257	0.545995	-0.190948	0.848566	0.956159	Gm5257
ENSMUSG00000026235	15.4166	2.514	1.49341	-1.6834	0.0922986	0.47082	Epha4
ENSMUSG00000026245	2212.41	0.268525	0.142268	-1.88746	0.0590982	0.385633	Farsb
ENSMUSG00000032883	500.379	-0.0649242	0.250238	0.25945	0.795288	0.939747	Acsl3
ENSMUSG00000079470	148.216	-0.601877	0.553623	1.08716	0.276966	0.685537	Utp14b
ENSMUSG00000099377	379.837	-0.161778	0.277249	0.583511	0.55955	0.849258	Gm6159
ENSMUSG00000047330	23.8685	-1.24676	1.52973	0.815017	0.415062	0.778814	Kcne4
ENSMUSG00000072978	457.814	-0.151395	0.21404	0.707317	0.479369	0.810518	Gm5830
ENSMUSG00000073643	564.211	-0.254694	0.200336	1.27133	0.20361	0.628577	Wdfy1
ENSMUSG00000026248	814.209	0.288198	0.189641	-1.51971	0.128585	0.538204	Mrpl44
ENSMUSG00000026249	237.284	-1.91873	0.561171	3.41916	0.000628145	0.0168124	Serpine2
ENSMUSG00000067106	4107.82	0.0336759	0.126527	-0.266156	0.790119	0.937662	Gm5529
ENSMUSG00000100397	62.2668	0.0833247	0.498235	-0.16724	0.867181	0.960167	Gm28071
ENSMUSG00000004364	3205.68	0.327285	0.245726	-1.33191	0.182889	0.608728	Cul3
ENSMUSG00000038608	2417.22	-0.128067	0.19502	0.656685	0.511383	0.824715	Dock10
ENSMUSG00000102721	53.1455	1.6344	0.897855	-1.82033	0.068708	0.413164	A630081D01Rik
ENSMUSG00000087008	175.334	0.207342	0.333483	-0.621747	0.534108	0.836165	Gm5530
ENSMUSG00000100561	75.805	-0.53487	0.45288	1.18104	0.237586	0.657017	Gm7516
ENSMUSG00000026142	1210.29	0.0724226	0.170979	-0.423576	0.671875	0.895429	Rhbdd1
ENSMUSG00000079465	16.4928	-4.17475	1.23201	3.38858	0.000702549	0.0182981	Col4a3
ENSMUSG00000097564	12.9889	-1.42993	1.22575	1.16658	0.243382	0.662979	C430014B12Rik
ENSMUSG00000026150	5508.55	0.0878938	0.154016	-0.570679	0.568218	0.853544	Mff
ENSMUSG00000026159	2860.6	-0.168188	0.199997	0.840954	0.400374	0.770264	Agfg1
ENSMUSG00000045658	18938.2	-0.0462364	0.164415	0.281217	0.778544	0.934152	Pid1
ENSMUSG00000036766	99.6236	-0.373335	0.48129	0.775697	0.437928	0.790797	Dner
ENSMUSG00000026219	2399.9	0.179138	0.151354	-1.18357	0.236583	0.656382	Trip12
ENSMUSG00000073633	124.281	-0.0537027	0.481504	0.111531	0.911195	0.975067	Fbxo36
ENSMUSG00000026220	90.5644	0.105847	0.617918	-0.171295	0.863991	0.959248	Slc16a14
ENSMUSG00000096802	107.633	0.0385082	0.443492	-0.0868294	0.930807	0.981568	ENSMUSG00000096802
ENSMUSG00000052477	576.455	0.110925	0.238803	-0.464505	0.642286	0.883046	C130026I21Rik
ENSMUSG00000064281	3238.03	0.21603	0.202839	-1.06503	0.286861	0.693849	Rpl19-ps1
ENSMUSG00000061852	336.969	-0.150156	0.271126	0.553824	0.579699	0.858414	Gm53056
ENSMUSG00000101279	43.3498	0.327908	0.62268	-0.526608	0.598466	0.865152	Gm18342
ENSMUSG00000089844	264.906	-0.0888683	0.277778	0.319925	0.749025	0.923821	A530032D15Rik
ENSMUSG00000073631	29.0488	0.164962	0.700318	-0.235553	0.81378	0.945149	Gm10553
ENSMUSG00000072109	729.94	0.403105	0.210037	-1.91921	0.0549579	0.371914	A530040E14Rik
ENSMUSG00000091199	337.428	-0.20606	0.267484	0.770364	0.441084	0.792456	Gm2619
ENSMUSG00000089716	86.1054	-0.0466425	0.432461	0.107854	0.914112	0.97614	Gm6264
ENSMUSG00000079457	216.498	0.0988229	0.363725	-0.271697	0.785855	0.937258	Gm7609
ENSMUSG00000079455	294.534	0.487613	0.304638	-1.60063	0.109459	0.502751	Gm16026
ENSMUSG00000096292	67.4777	0.337928	0.523507	-0.645508	0.518598	0.828496	ENSMUSG00000096292
ENSMUSG00000101751	84.7148	-0.179554	0.430688	0.416899	0.676752	0.897387	Gm2427
ENSMUSG00000090186	280.774	0.0379957	0.284395	-0.133602	0.893717	0.969987	Gm52951
ENSMUSG00000070034	2882.04	0.304501	0.189987	-1.60275	0.10899	0.501788	Sp110
ENSMUSG00000090103	34.6241	0.267053	0.704223	-0.379216	0.704527	0.907645	Gm16094
ENSMUSG00000070031	1391.5	0.144448	0.189833	-0.760922	0.446703	0.794806	Sp140
ENSMUSG00000073628	122.844	0.353926	0.393333	-0.899813	0.36822	0.751423	Gm10552
ENSMUSG00000026222	4618.55	-0.112976	0.159836	0.706825	0.479675	0.810518	Sp100
ENSMUSG00000052760	764.979	0.382066	0.188749	-2.0242	0.0429496	0.32851	A630001G21Rik
ENSMUSG00000036707	7148.74	-0.0716365	0.160085	0.447492	0.65452	0.88842	Cab39
ENSMUSG00000026223	12427.2	0.130296	0.1524	-0.854962	0.392572	0.76667	Itm2c
ENSMUSG00000099342	597.165	-0.074024	0.320026	0.231306	0.817077	0.946143	Gm18180
ENSMUSG00000026226	25.2268	-1.13297	1.53316	0.738982	0.459918	0.801124	Spata3
ENSMUSG00000026229	7203.92	-0.132595	0.147962	0.896146	0.370175	0.752341	Psmd1
ENSMUSG00000026228	440.485	-0.302903	0.367467	0.824298	0.40977	0.775598	Htr2b
ENSMUSG00000062590	162.438	-0.416053	0.406491	1.02352	0.30606	0.709714	Armc9
ENSMUSG00000079445	211.364	0.416741	0.359532	-1.15912	0.246407	0.665358	B3gnt7
ENSMUSG00000026234	8477.44	0.0622893	0.130598	-0.476955	0.633394	0.880726	Ncl
ENSMUSG00000036574	12.0762	-0.39945	2.35232	0.169811	0.865159	0.959675	Tex44
ENSMUSG00000026238	28243.4	0.382495	0.20958	-1.82505	0.0679937	0.411601	Ptma
ENSMUSG00000026239	754.298	0.308518	0.233851	-1.31929	0.187072	0.612317	Pde6d
ENSMUSG00000026240	490.257	0.108366	0.239853	-0.451803	0.651411	0.887195	Cops7b
ENSMUSG00000053333	768.252	-0.0217651	0.209738	0.103773	0.91735	0.976986	Dis3l2
ENSMUSG00000084106	4914.89	0.264075	0.150216	-1.75797	0.0787529	0.438686	Gm6136
ENSMUSG00000101625	119.004	-0.597344	0.419547	1.42378	0.154509	0.57711	Gm29371
ENSMUSG00000026254	3553.41	0.143926	0.127686	-1.12719	0.259663	0.67347	Eif4e2
ENSMUSG00000026255	40.4396	-2.76794	0.799809	3.46076	0.000538661	0.0148534	Efhd1
ENSMUSG00000048000	713.083	-0.125512	0.194751	0.644474	0.519268	0.828658	Gigyf2
ENSMUSG00000026259	22.3251	-4	1.41468	2.82749	0.00469141	0.0789389	Ngef
ENSMUSG00000026288	7415.32	-0.161574	0.195323	0.827213	0.408116	0.774807	Inpp5d
ENSMUSG00000026289	705.039	-0.0205858	0.187963	0.10952	0.91279	0.975619	Atg16l1
ENSMUSG00000056055	111.459	0.712158	0.468486	-1.52013	0.128479	0.538204	Sag
ENSMUSG00000070738	2613.24	-0.222602	0.185327	1.20113	0.229701	0.64865	Dgkd
ENSMUSG00000005501	272.01	-0.640514	0.411847	1.55522	0.119893	0.523259	Usp40
ENSMUSG00000090124	2384.83	-0.272535	0.271481	1.00388	0.315435	0.716707	Ugt1a7c
ENSMUSG00000090145	36.5084	-2.50347	0.956522	2.61727	0.00886374	0.123084	Ugt1a6b
ENSMUSG00000081984	66.6916	-0.0705263	0.546185	0.129125	0.897259	0.9701	Dnajb3
ENSMUSG00000079429	59.5083	-0.9693	0.87648	1.1059	0.268769	0.680136	Mroh2a
ENSMUSG00000044783	776.189	-0.491095	0.267273	1.83743	0.0661462	0.406216	Hjurp
ENSMUSG00000100367	28.848	0.890525	0.701526	-1.26941	0.204294	0.629288	Gm29336
ENSMUSG00000049866	929.613	-0.0895499	0.222117	0.403166	0.686826	0.900562	Arl4c
ENSMUSG00000036206	381.837	-0.430297	0.316207	1.36081	0.173575	0.598817	Sh3bp4
ENSMUSG00000055013	959.137	-0.00271062	0.164379	0.0164901	0.986843	0.996784	Agap1
ENSMUSG00000044337	436.641	-1.64343	0.343761	4.78073	1.74663e-06	0.000123504	Ackr3
ENSMUSG00000034432	2427.62	-0.0906501	0.168735	0.537233	0.591107	0.862653	Cops8
ENSMUSG00000048126	193.55	-3.52108	0.734442	4.79422	1.63308e-06	0.000116626	Col6a3
ENSMUSG00000026303	90.4409	-2.91022	0.857582	3.39352	0.000690017	0.0180925	Mlph
ENSMUSG00000026305	3253.88	-0.530526	0.28883	1.83681	0.066238	0.406216	Lrrfip1
ENSMUSG00000070732	33.3234	0.891165	0.971031	-0.917752	0.358749	0.745045	Rbm44
ENSMUSG00000100018	81.6149	0.670065	0.461033	-1.4534	0.146113	0.565653	Gm7776
ENSMUSG00000034353	1605.98	-0.0814688	0.180568	0.451182	0.651858	0.887527	Ramp1
ENSMUSG00000034343	2770.57	0.107941	0.140634	-0.767533	0.442765	0.793148	Ube2f
ENSMUSG00000083064	98.0197	-0.0443304	0.450106	0.098489	0.921544	0.978564	Gm7785
ENSMUSG00000097285	55.783	0.243706	0.572649	-0.425576	0.670417	0.894816	ENSMUSG00000097285
ENSMUSG00000026307	658.434	0.032118	0.193198	-0.166244	0.867965	0.960569	Scly
ENSMUSG00000026309	1861.6	-0.102435	0.157272	0.651323	0.514838	0.825818	Ilkap
ENSMUSG00000067071	1137.5	0.0389116	0.174362	-0.223166	0.823407	0.947241	Hes6
ENSMUSG00000055866	124.214	-1.56104	0.650888	2.39832	0.0164705	0.190338	Per2
ENSMUSG00000034292	87.608	-0.414063	0.491152	0.843044	0.399204	0.769612	Traf3ip1
ENSMUSG00000026311	191.255	-0.48263	0.376644	1.28139	0.200055	0.626948	Asb1
ENSMUSG00000026313	633.251	-0.126692	0.242613	0.522196	0.601534	0.865762	Hdac4
ENSMUSG00000026260	3559.97	0.033105	0.126925	-0.260824	0.794228	0.939482	Ndufa10
ENSMUSG00000073616	4657.8	0.491657	0.269515	-1.82423	0.0681169	0.411841	Cops9
ENSMUSG00000034220	1518.33	-0.472616	0.205923	2.29512	0.0217265	0.224637	Gpc1
ENSMUSG00000047067	176.169	0.258893	0.318709	-0.812316	0.416611	0.779935	Dusp28
ENSMUSG00000026269	3815.47	-0.181468	0.180775	1.00383	0.315459	0.716707	Rnpepl1
ENSMUSG00000026270	184.856	-0.527894	0.347046	1.52111	0.128233	0.537815	Capn10
ENSMUSG00000026271	2607.66	-0.148123	0.298227	0.496678	0.619416	0.87428	Gpr35
ENSMUSG00000014602	103.725	-0.743038	0.406782	1.82662	0.0677565	0.410326	Kif1a
ENSMUSG00000047793	63.6635	-4.84794	1.00585	4.81972	1.43757e-06	0.000104103	Sned1
ENSMUSG00000026273	248.019	0.196713	0.347572	-0.565964	0.571418	0.854907	Mterf4
ENSMUSG00000100351	113.788	0.111955	0.516115	-0.216919	0.828272	0.949037	Gm7867
ENSMUSG00000026274	79.3315	0.45576	0.466762	-0.976428	0.328852	0.72634	Pask
ENSMUSG00000026275	1552.83	0.228826	0.150057	-1.52493	0.127277	0.536643	Ppp1r7
ENSMUSG00000034088	5111.17	-0.220999	0.2084	1.06046	0.288938	0.69529	Hdlbp
ENSMUSG00000090489	111.444	0.208638	0.389899	-0.535108	0.592575	0.86289	Gm17415
ENSMUSG00000026276	78.6141	0.868609	0.553015	-1.57068	0.116258	0.517863	Septin2
ENSMUSG00000034066	90.8474	0.304092	0.498721	-0.609744	0.542031	0.840476	Farp2
ENSMUSG00000026277	3078.04	-0.153988	0.176538	0.872266	0.383063	0.760537	Stk25
ENSMUSG00000026278	101.109	0.224816	0.547426	-0.410678	0.681309	0.898006	Bok
ENSMUSG00000026279	485.446	-0.240772	0.241103	0.998629	0.317974	0.719024	Thap4
ENSMUSG00000026280	1918.13	-0.176336	0.167546	1.05246	0.292586	0.698632	Atg4b
ENSMUSG00000026281	1102.55	0.273446	0.271915	-1.00563	0.314595	0.715992	Dtymk
ENSMUSG00000026283	449.286	0.068028	0.232067	-0.293139	0.769416	0.930967	Ing5
ENSMUSG00000073609	664.583	0.0248786	0.321226	-0.0774488	0.938267	0.983251	D2hgdh
ENSMUSG00000101660	124.751	-0.0781109	0.458612	0.17032	0.864758	0.959675	Gm18666
ENSMUSG00000099624	49.4831	-0.48497	0.729569	0.664734	0.506221	0.823439	Gm7889
ENSMUSG00000026285	48.9127	-3.88437	0.86997	4.46495	8.00887e-06	0.00045968	Pdcd1
ENSMUSG00000100347	379.884	-0.13804	0.26595	0.519044	0.60373	0.866724	Gm7895
ENSMUSG00000051185	11733.6	0.5481	0.224401	-2.4425	0.0145859	0.174817	Fam174a
ENSMUSG00000081051	19030.5	0.0897301	0.167357	-0.536159	0.591849	0.862748	Gm15427
ENSMUSG00000040710	3657.99	0.255537	0.230269	-1.10973	0.267114	0.679379	St8sia4
ENSMUSG00000100454	233.779	-0.353232	0.362156	0.975358	0.329383	0.726611	Gm28901
ENSMUSG00000044757	5824.06	-0.273795	0.200479	1.36571	0.172031	0.596812	Gm6430
ENSMUSG00000026331	8.03655	-1.95464	3.20358	0.610144	0.541766	0.840476	Slco6c1
ENSMUSG00000044768	3518.07	0.143379	0.128333	-1.11724	0.263892	0.677332	Macir
ENSMUSG00000040648	1129.22	0.31488	0.27888	-1.12909	0.258861	0.673251	Ppip5k2
ENSMUSG00000026333	168.328	-0.151901	0.384597	0.394962	0.692871	0.90276	Gin1
ENSMUSG00000026335	588.329	-0.275122	0.262957	1.04626	0.295442	0.701274	Pam
ENSMUSG00000089782	3059.01	0.18521	0.165437	-1.11952	0.262919	0.676625	Btf3-ps1
ENSMUSG00000089706	33.5838	1.41199	0.765939	-1.84347	0.0652604	0.404515	B230216N24Rik
ENSMUSG00000082431	889.321	0.219934	0.233357	-0.942477	0.345949	0.736342	Prdx2-ps1
ENSMUSG00000099375	7.76736	-1.00552	3.45164	0.291318	0.770808	0.931304	Gm28187
ENSMUSG00000067017	17076.9	0.00657536	0.143985	-0.0456669	0.963576	0.990812	Capza1-ps1
ENSMUSG00000056536	839.652	0.0835778	0.19226	-0.434711	0.663772	0.891855	Pign
ENSMUSG00000101219	138.209	0.159193	0.386383	-0.412008	0.680334	0.897752	Gm20302
ENSMUSG00000026319	795.775	0.229184	0.252602	-0.907294	0.364251	0.748747	Relch
ENSMUSG00000101330	227.34	-0.00719163	0.276528	0.0260069	0.979252	0.994404	Gm10193
ENSMUSG00000026321	8043.83	0.250991	0.163812	-1.53219	0.125476	0.534499	Tnfrsf11a
ENSMUSG00000099843	80.2254	-0.501361	0.586392	0.854993	0.392555	0.76667	Gm7160
ENSMUSG00000038866	522.941	-0.371361	0.323617	1.14753	0.251161	0.668751	Zcchc2
ENSMUSG00000044340	222.876	-0.154449	0.374154	0.412795	0.679757	0.897752	Phlpp1
ENSMUSG00000057329	315.086	-0.214148	0.280763	0.762735	0.445622	0.794174	Bcl2
ENSMUSG00000009905	687.128	0.158259	0.259891	-0.608942	0.542563	0.840557	Kdsr
ENSMUSG00000009907	5944.81	0.33703	0.172956	-1.94864	0.0513384	0.359833	Vps4b
ENSMUSG00000059956	63.1751	0.371202	0.776	-0.478353	0.632399	0.879936	Serpinb12
ENSMUSG00000062345	457.475	-0.714617	0.393195	1.81746	0.0691465	0.414097	Serpinb2
ENSMUSG00000092572	137.317	-0.392921	0.798922	0.491814	0.622851	0.875565	Serpinb10
ENSMUSG00000026315	1417.17	0.0435157	0.180641	-0.240896	0.809636	0.944083	Serpinb8
ENSMUSG00000100025	309.425	0.232741	0.26465	-0.879431	0.379167	0.758097	Gm8141
ENSMUSG00000038702	430.022	-0.0593405	0.24083	0.2464	0.805373	0.942381	Dsel
ENSMUSG00000101875	189.261	0.231543	0.365727	-0.633102	0.526667	0.832493	Gm6028
ENSMUSG00000026374	2998.33	0.36539	0.149001	-2.45227	0.0141957	0.171868	Tsn
ENSMUSG00000026377	1859.3	0.304711	0.158298	-1.92492	0.0542388	0.37084	Nifk
ENSMUSG00000064302	555.865	-0.147935	0.264648	0.558989	0.576169	0.857317	Clasp1
ENSMUSG00000107722	54.1366	0.212676	0.639574	-0.332527	0.739492	0.921214	2900060B14Rik
ENSMUSG00000026380	13.2599	0.471209	1.59222	-0.295944	0.767273	0.930134	Tfcp2l1
ENSMUSG00000004451	4009.83	-0.124365	0.175659	0.707991	0.478951	0.810418	Ralb
ENSMUSG00000098923	1046.6	-0.243827	0.266021	0.91657	0.359368	0.745534	Tmem185b
ENSMUSG00000026383	40.3836	0.907371	0.689385	-1.3162	0.188106	0.61335	Epb41l5
ENSMUSG00000026384	130.832	0.140431	0.520535	-0.269783	0.787328	0.93751	Ptpn4
ENSMUSG00000091876	269.157	0.0940531	0.260067	-0.361649	0.717615	0.912594	Gm3851
ENSMUSG00000036975	191.072	-0.118911	0.361269	0.329148	0.742044	0.922049	Tmem177
ENSMUSG00000050777	6373.76	0.26723	0.20935	-1.27647	0.20179	0.627184	Tmem37
ENSMUSG00000026385	6035.3	0.272972	0.196749	-1.38741	0.165316	0.589175	Dbi
ENSMUSG00000026388	96.2051	0.469934	0.433868	-1.08313	0.278751	0.68681	3110009E18Rik
ENSMUSG00000026389	5028.11	0.057608	0.185277	-0.310929	0.755855	0.926113	Steap3
ENSMUSG00000026390	70.2986	2.83993	0.939404	-3.02312	0.00250187	0.0497708	Marco
ENSMUSG00000003721	1308.74	0.0319927	0.162567	-0.196797	0.843987	0.955046	Insig2
ENSMUSG00000026339	587.009	-0.20918	0.232542	0.899535	0.368368	0.751527	Ccdc93
ENSMUSG00000001674	884.058	0.253257	0.217226	-1.16587	0.243667	0.663174	Ddx18
ENSMUSG00000026341	72423.3	0.232561	0.123305	-1.88607	0.0592855	0.386353	Actr3
ENSMUSG00000026342	2113.57	0.0921487	0.203201	-0.453485	0.6502	0.88636	Slc35f5
ENSMUSG00000026343	22.9217	-1.81983	1.3704	1.32796	0.184192	0.609244	Gpr39
ENSMUSG00000036155	1270.39	0.342323	0.163927	-2.08826	0.0367743	0.303999	Mgat5
ENSMUSG00000099471	1673.38	0.363617	0.23431	-1.55186	0.120695	0.524703	Gm8451
ENSMUSG00000026347	27.7739	0.780442	0.918253	-0.84992	0.39537	0.76807	Tmem163
ENSMUSG00000026349	805.057	-0.274601	0.225282	1.21892	0.222875	0.644079	Ccnt2
ENSMUSG00000036104	1200.61	-0.170881	0.215123	0.794341	0.426997	0.784397	Rab3gap1
ENSMUSG00000036086	2102.52	0.827162	0.263714	-3.13659	0.00170924	0.0366293	Zranb3
ENSMUSG00000058603	3144.07	0.184204	0.22056	-0.835161	0.403627	0.772639	Rpl28-ps1
ENSMUSG00000056211	1418.42	0.000124366	0.159879	-0.00077788	0.999379	0.999807	R3hdm1
ENSMUSG00000026353	2333.1	-0.239768	0.194399	1.23338	0.217434	0.640208	Ubxn4
ENSMUSG00000026355	3988.01	0.271401	0.1577	-1.72099	0.0852528	0.454789	Mcm6
ENSMUSG00000026356	4409.79	0.133649	0.135434	-0.986819	0.323731	0.721479	Dars
ENSMUSG00000100078	7284.85	0.181213	0.131954	-1.3733	0.169659	0.593498	Gm6170
ENSMUSG00000045382	2112.52	0.35206	0.220894	-1.59379	0.110983	0.507149	Cxcr4
ENSMUSG00000089648	96.0325	-0.133403	0.410538	0.324947	0.745221	0.922716	Gm15790
ENSMUSG00000094122	2349.36	0.296358	0.219933	-1.34749	0.177822	0.602312	Rpl31-ps9
ENSMUSG00000026401	33.5976	-2.13732	0.906931	2.35665	0.0184406	0.202801	Cd55b
ENSMUSG00000086825	15.4822	0.627407	1.88991	-0.331977	0.739906	0.921286	Gm15675
ENSMUSG00000026399	808.487	-1.57573	0.275405	5.72152	1.05577e-08	1.23949e-06	Cd55
ENSMUSG00000026409	76.8108	0.206572	0.605036	-0.34142	0.732787	0.918624	Pfkfb2
ENSMUSG00000046404	128.839	0.720366	0.533645	-1.3499	0.177049	0.601694	Yod1
ENSMUSG00000042474	52.5771	-2.58008	0.885407	2.91401	0.0035682	0.0649781	Fcmr
ENSMUSG00000016529	2656.01	0.948967	0.219248	-4.32829	1.50273e-05	0.00078147	Il10
ENSMUSG00000016528	14410	-0.199656	0.211415	0.944381	0.344975	0.736342	Mapkapk2
ENSMUSG00000102856	45.7183	-0.143296	0.822918	0.174132	0.861762	0.958453	Gm37084
ENSMUSG00000016526	88.2433	-1.64237	0.536892	3.05903	0.00222054	0.0448069	Dyrk3
ENSMUSG00000026427	781.834	-0.173015	0.188279	0.918928	0.358133	0.74461	Eif2d
ENSMUSG00000026430	2672.7	-0.304082	0.237714	1.27919	0.200829	0.627184	Rassf5
ENSMUSG00000042349	4782.32	-0.160946	0.218123	0.737871	0.460593	0.801342	Ikbke
ENSMUSG00000026425	2707.69	0.21975	0.169981	-1.29279	0.196082	0.621917	Srgap2
ENSMUSG00000055184	52.1017	0.24374	0.646311	-0.377126	0.70608	0.908201	Fam72a
ENSMUSG00000004552	2076.53	-0.73193	0.183907	3.97989	6.89486e-05	0.00281925	Ctse
ENSMUSG00000052688	7887.07	0.0127452	0.154099	-0.0827082	0.934084	0.98178	Rab7b
ENSMUSG00000042268	21.3412	-4.73292	1.13354	4.17535	2.97528e-05	0.00141435	Slc26a9
ENSMUSG00000042251	37.7025	1.07266	0.749687	-1.43082	0.152483	0.573841	Pm20d1
ENSMUSG00000013275	433.7	-0.31816	0.258195	1.23225	0.217858	0.640464	Slc41a1
ENSMUSG00000026433	2166.13	0.453359	0.205903	-2.2018	0.0276791	0.256202	Rab29
ENSMUSG00000026434	1893.45	0.427463	0.220265	-1.94068	0.0522974	0.363106	Nucks1
ENSMUSG00000026435	356.031	-0.574506	0.41383	1.38827	0.165056	0.588559	Slc45a3
ENSMUSG00000026436	815.109	-0.296992	0.248569	1.19481	0.232163	0.651066	Elk4
ENSMUSG00000059149	171.194	-0.657625	0.432856	1.51927	0.128695	0.538296	Mfsd4a
ENSMUSG00000026437	2554.39	0.406398	0.138529	-2.93366	0.00334987	0.0616543	Cdk18
ENSMUSG00000009772	2271.24	-0.0862463	0.24159	0.356994	0.721096	0.914604	Nuak2
ENSMUSG00000100658	48.9056	-1.31811	0.904848	1.45672	0.145193	0.565366	F730311O21Rik
ENSMUSG00000042066	120.349	-0.866797	0.526697	1.64572	0.0998212	0.484506	Tmcc2
ENSMUSG00000042046	400.699	-0.868379	0.324466	2.67633	0.00744332	0.108988	Dstyk
ENSMUSG00000026439	895.453	0.187643	0.186426	-1.00653	0.314161	0.715851	Rbbp5
ENSMUSG00000048174	104.074	0.252919	0.675816	-0.374242	0.708224	0.908523	Tmem81
ENSMUSG00000026443	43.561	-0.871702	1.03164	0.84497	0.398128	0.769556	Lrrn2
ENSMUSG00000054387	838.299	-0.435675	0.268423	1.62309	0.10457	0.493437	Mdm4
ENSMUSG00000100228	367.803	0.290476	0.298985	-0.97154	0.331279	0.727173	Gm29257
ENSMUSG00000102425	48.0412	0.478808	0.569067	-0.84139	0.400129	0.770264	Gm26616
ENSMUSG00000046062	3989.11	-0.241315	0.23741	1.01645	0.309416	0.714166	Ppp1r15b
ENSMUSG00000041757	26.6203	-1.82871	1.23771	1.4775	0.139542	0.558218	Plekha6
ENSMUSG00000070645	19.6411	-6.33383	1.87007	3.38695	0.000706742	0.0183765	Ren1
ENSMUSG00000070643	34.3691	-1.83027	1.2867	1.42245	0.154895	0.577995	Sox13
ENSMUSG00000090553	7989.96	0.382922	0.288765	-1.32607	0.184817	0.609653	Snrpe
ENSMUSG00000102976	45.4203	0.0267624	0.663004	-0.0403654	0.967802	0.991835	Zc3h11a
ENSMUSG00000051998	28.9904	-5.68409	1.37216	4.14243	3.43646e-05	0.00159924	Lax1
ENSMUSG00000026463	65.1089	0.610463	0.510049	-1.19687	0.231357	0.650225	Atp2b4
ENSMUSG00000041577	302.986	-1.9956	0.425508	4.68993	2.733e-06	0.000183347	Prelp
ENSMUSG00000041559	73.4582	-0.831384	0.5293	1.57072	0.116247	0.517863	Fmod
ENSMUSG00000020423	6821.47	-0.145453	0.238024	0.611086	0.541143	0.840121	Btg2
ENSMUSG00000073559	399.199	0.29115	0.299149	-0.973263	0.330423	0.72663	Gm8618
ENSMUSG00000064246	10431.5	-0.417844	0.328224	1.27305	0.203002	0.627929	Chil1
ENSMUSG00000042305	1682.32	-0.106084	0.180085	0.589077	0.55581	0.84769	Tmem183a
ENSMUSG00000026456	3337.33	0.0431108	0.142355	-0.302841	0.762011	0.928711	Cyb5r1
ENSMUSG00000026457	13026.9	-0.159792	0.174689	0.914725	0.360336	0.745943	Adipor1
ENSMUSG00000026455	326.678	-1.40531	0.666063	2.10987	0.0348693	0.293999	Klhl12
ENSMUSG00000042229	1443.83	-0.225755	0.170402	1.32484	0.185225	0.609832	Rabif
ENSMUSG00000096712	844.334	0.072293	0.196863	-0.367225	0.713451	0.910138	Gm15454
ENSMUSG00000042207	516.264	-0.558748	0.370266	1.50905	0.131287	0.542113	Kdm5b
ENSMUSG00000073557	175.768	0.0696098	0.392051	-0.177553	0.859074	0.957786	Ppp1r12b
ENSMUSG00000026429	105.358	0.904431	0.585403	-1.54497	0.122353	0.528016	Ube2t
ENSMUSG00000097993	109.004	-1.47147	0.69594	2.11436	0.0344843	0.292389	Ptprv
ENSMUSG00000031506	2374.57	-0.187827	0.177203	1.05995	0.289168	0.695411	Ptpn7
ENSMUSG00000026426	3955.17	-0.0519607	0.133617	0.388878	0.697366	0.905109	Arl8a
ENSMUSG00000079139	2788.35	0.346228	0.145629	-2.37747	0.0174321	0.196184	Gm4204
ENSMUSG00000041926	7853.08	0.188596	0.148812	-1.26734	0.205033	0.630163	Rnpep
ENSMUSG00000062580	2047.31	0.0695307	0.158725	-0.438059	0.661344	0.891059	Timm17a
ENSMUSG00000041879	1965.87	-0.136471	0.162494	0.839856	0.400989	0.770888	Ipo9
ENSMUSG00000009418	1834.17	0.0166802	0.157381	-0.105986	0.915593	0.97614	Nav1
ENSMUSG00000104524	23.093	1.59441	0.943617	-1.68968	0.0910898	0.467922	Gm37333
ENSMUSG00000090399	64.6541	-0.294886	0.502717	0.586585	0.557482	0.847959	ENSMUSG00000090399
ENSMUSG00000026421	5286.06	0.0860411	0.150635	-0.571188	0.567872	0.853488	Csrp1
ENSMUSG00000041801	419.491	0.671478	0.279308	-2.40408	0.0162132	0.188347	Phlda3
ENSMUSG00000041782	25.5643	-2.49874	1.00532	2.48551	0.0129364	0.161514	Lad1
ENSMUSG00000026411	852.155	-0.407774	0.23645	1.72457	0.0846052	0.452581	Tmem9
ENSMUSG00000041642	423.502	-0.336624	0.241227	1.39547	0.162875	0.587383	Kif21b
ENSMUSG00000041570	380.24	-0.19764	0.374354	0.527949	0.597534	0.864851	Camsap2
ENSMUSG00000097403	47.4311	0.207132	0.669371	-0.309442	0.756985	0.926647	9230116N13Rik
ENSMUSG00000026404	465.915	0.199744	0.205179	-0.973509	0.3303	0.72663	Ddx59
ENSMUSG00000041498	38.3619	0.332873	0.6859	-0.485308	0.627458	0.877196	Kif14
ENSMUSG00000041483	1260.95	-0.0756446	0.246773	0.306536	0.759197	0.927203	Zfp281
ENSMUSG00000097113	39.7042	-1.27501	0.724403	1.76009	0.078393	0.438574	Gm19705
ENSMUSG00000104360	125.663	-0.318625	0.399813	0.796935	0.425489	0.783112	Mif-ps1
ENSMUSG00000103953	104.257	0.191081	0.381958	-0.500268	0.616887	0.873369	Gm29718
ENSMUSG00000026395	23501.1	0.21357	0.185606	-1.15066	0.249871	0.667941	Ptprc
ENSMUSG00000104291	174.155	0.519603	0.489409	-1.06169	0.288374	0.694478	A130071D04Rik
ENSMUSG00000026393	4624.81	0.432524	0.135147	-3.2004	0.00137235	0.0308222	Nek7
ENSMUSG00000079283	353.779	0.252997	0.268586	-0.94196	0.346213	0.736471	2310009B15Rik
ENSMUSG00000056268	1004.94	0.143071	0.220332	-0.649344	0.516116	0.8268	Dennd1b
ENSMUSG00000085361	116.295	0.158401	0.372293	-0.425474	0.670491	0.894816	Gm16305
ENSMUSG00000033964	245.291	0.299451	0.410934	-0.728706	0.466181	0.80365	Zbtb41
ENSMUSG00000033952	84.3113	-0.0411083	0.695778	0.0590824	0.952886	0.987159	Aspm
ENSMUSG00000070594	328.756	-0.187786	0.279181	0.672632	0.501181	0.821783	Cfhr4
ENSMUSG00000033898	586.607	-0.165185	0.254967	0.647867	0.517071	0.827538	Cfhr2
ENSMUSG00000089991	3654.56	0.0258775	0.132296	-0.195602	0.844921	0.955135	Gm16332
ENSMUSG00000104496	507.062	-0.0894062	0.215612	0.414662	0.67839	0.897752	Gm5837
ENSMUSG00000085867	27.938	-0.0620066	0.73769	0.0840551	0.933013	0.981675	Gm5834
ENSMUSG00000026365	28223.2	0.0496086	0.121374	-0.408726	0.682741	0.898677	Cfh
ENSMUSG00000104147	12.8246	-4.60681	2.6535	1.73613	0.0825414	0.44946	Gm37142
ENSMUSG00000101795	751.71	-0.101909	0.175649	0.580186	0.561789	0.850338	Gm5835
ENSMUSG00000026361	1083.34	0.161713	0.261694	-0.617946	0.536611	0.837532	Cdc73
ENSMUSG00000089640	242.91	0.0223494	0.28469	-0.0785044	0.937427	0.983101	Gm6397
ENSMUSG00000018196	1328.07	0.234997	0.210146	-1.11825	0.263459	0.677092	Glrx2
ENSMUSG00000018199	578.391	0.24504	0.219986	-1.11389	0.265325	0.678297	Ro60
ENSMUSG00000018189	3373.64	0.0848902	0.19184	-0.442504	0.658124	0.88934	Uchl5
ENSMUSG00000100455	29.6294	0.888872	1.0839	-0.82007	0.412176	0.776879	Gm29170
ENSMUSG00000026360	10665.3	0.410936	0.121504	-3.38208	0.000719379	0.0186425	Rgs2
ENSMUSG00000051079	66.5273	-5.05113	0.83649	6.03849	1.55563e-09	2.27431e-07	Rgs13
ENSMUSG00000026358	79030.6	0.409372	0.205317	-1.99386	0.0461677	0.341401	Rgs1
ENSMUSG00000026357	3525.88	0.403489	0.235816	-1.71104	0.0870742	0.459445	Rgs18
ENSMUSG00000090323	36.5107	0.251098	0.718626	-0.349415	0.726778	0.91708	Gm5263
ENSMUSG00000080078	125.144	-0.177179	0.515764	0.343527	0.731202	0.918218	Gm15583
ENSMUSG00000082588	132.778	0.490133	0.556628	-0.880541	0.378566	0.757715	Gm15443
ENSMUSG00000056220	1673.72	0.125161	0.251189	-0.498275	0.61829	0.873986	Pla2g4a
ENSMUSG00000032487	2598.91	-0.821537	0.376115	2.18427	0.0289424	0.26168	Ptgs2
ENSMUSG00000097754	68.2099	0.308915	0.826333	-0.373839	0.708524	0.90866	Ptgs2os2
ENSMUSG00000099875	3408.9	0.138016	0.144644	-0.954175	0.339995	0.733014	Rbm3-ps
ENSMUSG00000006010	2468.68	0.168064	0.179174	-0.937991	0.348249	0.737572	Odr4
ENSMUSG00000006005	3128.88	0.148991	0.179347	-0.830741	0.40612	0.773935	Tpr
ENSMUSG00000006014	214.912	0.714574	0.632157	-1.13037	0.258319	0.672875	Prg4
ENSMUSG00000066842	24.8534	-1.4061	1.03098	1.36385	0.172616	0.59757	Hmcn1
ENSMUSG00000100954	54.5069	0.368514	0.60755	-0.606558	0.544144	0.841337	Gm10138
ENSMUSG00000023150	3378.2	-0.0949024	0.169445	0.560079	0.575425	0.856945	Ivns1abp
ENSMUSG00000052748	565.011	-0.374456	0.333368	1.12325	0.261331	0.674524	Swt1
ENSMUSG00000053286	451.681	-0.165218	0.28781	0.574052	0.565933	0.852339	Trmt1l
ENSMUSG00000026484	2050.11	0.268041	0.179098	-1.49662	0.134493	0.548109	Rnf2
ENSMUSG00000100551	107.928	0.182379	0.411167	-0.443564	0.657358	0.889235	Gm19503
ENSMUSG00000026483	2738.78	-0.176449	0.174381	1.01186	0.311604	0.715099	Niban1
ENSMUSG00000100594	126.637	0.0857157	0.362032	-0.236763	0.812841	0.944914	2810414N06Rik
ENSMUSG00000043019	603.307	-0.182801	0.241772	0.756091	0.449594	0.796069	Edem3
ENSMUSG00000032666	568.74	0.180033	0.214879	-0.837835	0.402123	0.772015	1700025G04Rik
ENSMUSG00000014980	343.656	0.247689	0.2965	-0.835374	0.403507	0.772639	Tsen15
ENSMUSG00000026482	5633.58	-0.0591446	0.181616	0.325658	0.744683	0.922716	Rgl1
ENSMUSG00000080950	132.855	-0.143701	0.375735	0.382455	0.702124	0.906545	Gm7278
ENSMUSG00000008475	29860.2	0.170354	0.13058	-1.3046	0.192031	0.617062	Arpc5
ENSMUSG00000026480	9574.89	0.0245999	0.142154	-0.173051	0.862611	0.958765	Ncf2
ENSMUSG00000042772	763.921	-0.144821	0.268363	0.539644	0.589442	0.862242	Smg7
ENSMUSG00000100394	14.8905	-2.09248	1.60491	1.3038	0.192302	0.617062	Gm28791
ENSMUSG00000026479	17.5981	-4.24596	1.40316	3.026	0.00247814	0.0496075	Lamc2
ENSMUSG00000026478	894.993	-0.888175	0.252832	3.51291	0.00044323	0.0126496	Lamc1
ENSMUSG00000079138	385.38	-0.595351	0.231734	2.56911	0.010196	0.136097	Gm8818
ENSMUSG00000073538	40.5622	-0.00465938	0.695751	0.00669691	0.994657	0.99889	E330020D12Rik
ENSMUSG00000042708	31.2343	1.58168	1.14057	-1.38675	0.165518	0.589175	Shcbp1l
ENSMUSG00000042699	594.295	0.0693372	0.20943	-0.331075	0.740588	0.92169	Dhx9
ENSMUSG00000042684	1767.09	0.631266	0.2089	-3.02186	0.00251229	0.0497875	Npl
ENSMUSG00000099858	425.51	0.00975213	0.274387	-0.0355414	0.971648	0.992658	Gm6652
ENSMUSG00000066800	437.644	0.373085	0.322233	-1.15781	0.246941	0.665422	Rnasel
ENSMUSG00000042641	71.3364	0.632066	0.833583	-0.758252	0.4483	0.795888	Rgsl1
ENSMUSG00000045968	33.21	-0.889997	0.765327	1.1629	0.244871	0.664322	Teddm2
ENSMUSG00000047053	9.11868	-0.757797	2.80483	0.270176	0.787025	0.93739	Teddm1a
ENSMUSG00000026473	16188.4	0.445743	0.193104	-2.3083	0.0209824	0.218524	Glul
ENSMUSG00000101903	461.291	0.294002	0.253842	-1.15821	0.24678	0.665422	Gm29291
ENSMUSG00000056708	3223.11	0.174083	0.155466	-1.11975	0.262822	0.676571	Ier5
ENSMUSG00000026471	506.277	0.50773	0.254063	-1.99844	0.0456689	0.33899	Mr1
ENSMUSG00000026470	2136.04	-0.137899	0.197939	0.696671	0.486009	0.814059	Stx6
ENSMUSG00000026469	1619.3	-0.0287296	0.157327	0.182611	0.855103	0.957234	Xpr1
ENSMUSG00000033701	804.351	0.0770061	0.191049	-0.403069	0.686897	0.900579	Acbd6
ENSMUSG00000033684	712.014	-0.566903	0.226174	2.50649	0.0121936	0.155143	Qsox1
ENSMUSG00000033671	481.153	0.202741	0.319712	-0.634137	0.525991	0.832237	Cep350
ENSMUSG00000026466	2897.64	0.192131	0.14677	-1.30906	0.190513	0.615809	Tor1aip1
ENSMUSG00000102964	37.0662	-0.956232	0.792784	1.20617	0.227752	0.648302	9430034N14Rik
ENSMUSG00000050565	3261.81	-0.0513658	0.179779	0.285716	0.775096	0.933075	Tor1aip2
ENSMUSG00000060985	12.1672	-5.23781	1.7422	3.00644	0.0026433	0.0514274	Tdrd5
ENSMUSG00000026602	100.939	-9.58386	1.18665	8.07643	6.66901e-16	2.58374e-13	Nphs2
ENSMUSG00000026601	32.4344	-3.05381	1.13535	2.68975	0.00715057	0.106364	Axdnd1
ENSMUSG00000078193	5931.45	0.283151	0.242852	-1.16594	0.243638	0.663174	Gm2000
ENSMUSG00000026600	12472.6	0.15396	0.15997	-0.962429	0.335834	0.730783	Soat1
ENSMUSG00000103199	10.4094	-3.50935	2.89106	1.21387	0.224799	0.645213	Gm37648
ENSMUSG00000101523	727.199	0.0132197	0.18167	-0.0727678	0.941991	0.983882	Csnk2a1-ps3
ENSMUSG00000026596	426.695	0.420831	0.260819	-1.6135	0.106636	0.497099	Abl2
ENSMUSG00000060519	3940.94	-0.0468789	0.182947	0.256242	0.797764	0.940645	Tor3a
ENSMUSG00000033557	1783.39	-0.429284	0.273603	1.56901	0.116647	0.518571	Fam20b
ENSMUSG00000046057	68.4586	0.896412	0.514506	-1.74228	0.0814598	0.446967	Gm15428
ENSMUSG00000026594	179.075	-0.667744	0.45656	1.46255	0.14359	0.562697	Ralgps2
ENSMUSG00000070565	48.784	-1.63479	0.82248	1.98764	0.0468517	0.344428	Rasal2
ENSMUSG00000049881	677.408	0.448203	0.255667	-1.75308	0.0795891	0.441331	2810025M15Rik
ENSMUSG00000033488	683.612	0.268582	0.22472	-1.19518	0.232015	0.651013	Cryzl2
ENSMUSG00000026589	98.8395	-0.772789	0.437337	1.76703	0.0772229	0.435426	Sec16b
ENSMUSG00000061992	49.1277	0.354645	0.559205	-0.634195	0.525953	0.832237	Gm4953
ENSMUSG00000040782	3368.91	-0.0426476	0.209954	0.203128	0.839035	0.952866	Cop1
ENSMUSG00000015829	35.0831	0.713206	0.814492	-0.875645	0.381223	0.759348	Tnr
ENSMUSG00000090394	1300.67	-0.533973	0.214957	2.48409	0.0129883	0.1618	4930523C07Rik
ENSMUSG00000026729	18.9404	-1.31916	1.16189	1.13536	0.256224	0.671397	4930562F07Rik
ENSMUSG00000058267	3555.24	0.384702	0.21554	-1.78482	0.0742898	0.426924	Mrps14
ENSMUSG00000014226	6974.1	0.24388	0.223899	-1.08924	0.276047	0.684637	Cacybp
ENSMUSG00000026721	389.863	0.0582685	0.284894	-0.204527	0.837942	0.95277	Rabgap1l
ENSMUSG00000103432	22.2786	-4.62343	1.36261	3.39307	0.000691151	0.0180925	6720464F23Rik
ENSMUSG00000057499	49.9398	0.327894	0.593677	-0.55231	0.580736	0.85891	Gm6177
ENSMUSG00000040423	603.625	0.330806	0.201208	-1.6441	0.100155	0.484731	Rc3h1
ENSMUSG00000043467	89.2396	-0.795421	0.473067	1.68141	0.0926826	0.471668	Zbtb37
ENSMUSG00000053332	2734.42	0.173692	0.161267	-1.07705	0.28146	0.687761	Gas5
ENSMUSG00000026709	562.263	-0.0057481	0.253878	0.0226412	0.981936	0.99545	Dars2
ENSMUSG00000026708	434.068	-0.0135299	0.25933	0.0521725	0.958391	0.988762	Cenpl
ENSMUSG00000026705	392.422	-0.313908	0.277611	1.13075	0.258162	0.67286	Klhl20
ENSMUSG00000026701	12264	-0.451894	0.238524	1.89455	0.0581527	0.38316	Prdx6
ENSMUSG00000040323	1742.84	-0.110398	0.182342	0.605446	0.544883	0.841731	Gm15429
ENSMUSG00000000817	43.0067	-1.85851	1.00712	1.84536	0.064985	0.403313	Fasl
ENSMUSG00000040297	991.38	-0.00920135	0.231607	0.0397283	0.96831	0.992056	Suco
ENSMUSG00000026698	800.577	0.0683783	0.194166	-0.352165	0.724715	0.916509	Pigc
ENSMUSG00000040265	26.7345	-1.23134	0.84341	1.45995	0.144303	0.563267	Dnm3
ENSMUSG00000026694	484.714	-0.149866	0.205804	0.728197	0.466493	0.803714	Eef1aknmt
ENSMUSG00000026696	3843.57	0.337947	0.176364	-1.91619	0.0553414	0.373627	Vamp4
ENSMUSG00000040225	811.782	0.404471	0.313179	-1.2915	0.19653	0.622673	Prrc2c
ENSMUSG00000040181	90.949	-0.82102	0.531806	1.54383	0.122629	0.528469	Fmo1
ENSMUSG00000040170	92.5746	-1.37117	0.788534	1.73889	0.082054	0.447743	Fmo2
ENSMUSG00000071890	13.5474	0.320011	2.97387	-0.107607	0.914307	0.97614	Mroh9
ENSMUSG00000026586	68.2496	-1.33798	0.985765	1.3573	0.174686	0.599131	Prrx1
ENSMUSG00000040124	615.748	0.649559	0.260955	-2.48917	0.0128043	0.160671	Gorab
ENSMUSG00000102117	1868.59	-0.000513543	0.175801	0.00292116	0.997669	0.999088	Rpsa-ps1
ENSMUSG00000026585	907.749	0.178293	0.232826	-0.765779	0.443808	0.793613	Kifap3
ENSMUSG00000026584	711.124	-0.0935559	0.217763	0.429622	0.667471	0.893265	Scyl3
ENSMUSG00000041406	114.685	0.589823	0.481322	-1.22542	0.220416	0.641583	BC055324
ENSMUSG00000041396	68.0135	1.07951	0.465575	-2.31865	0.020414	0.215648	Mettl18
ENSMUSG00000026581	3391.21	-1.62561	0.272655	5.96216	2.48929e-09	3.47536e-07	Sell
ENSMUSG00000026580	41.4474	-1.47801	1.37594	1.07418	0.282743	0.688848	Selp
ENSMUSG00000026579	159.297	-3.19502	0.438438	7.28728	3.16284e-13	9.07676e-11	F5
ENSMUSG00000040918	297.103	-0.126043	0.382146	0.32983	0.741528	0.922049	Slc19a2
ENSMUSG00000026578	305.995	-0.0436001	0.411906	0.105849	0.915702	0.97614	Ccdc181
ENSMUSG00000026577	431.507	0.279134	0.269257	-1.03668	0.299884	0.704885	Blzf1
ENSMUSG00000026575	323.164	0.32222	0.387023	-0.832559	0.405093	0.772927	Nme7
ENSMUSG00000026576	91.5956	-1.47541	0.56136	2.62828	0.00858176	0.120245	Atp1b1
ENSMUSG00000026574	631.711	-1.33753	0.381006	3.51052	0.000447235	0.0127171	Dpt
ENSMUSG00000040848	3044.82	-0.243782	0.192587	1.26583	0.205574	0.630367	Sft2d2
ENSMUSG00000040843	1727.1	0.0757318	0.150353	-0.503694	0.614476	0.871655	Tiprl
ENSMUSG00000026571	230.13	0.227551	0.280829	-0.810284	0.417777	0.78032	Dcaf6
ENSMUSG00000026568	2964.96	0.239629	0.187749	-1.27633	0.20184	0.627184	Mpc2
ENSMUSG00000026567	15.4539	2.71968	1.65893	-1.63942	0.101126	0.486107	Adcy10
ENSMUSG00000026566	178.686	-0.199873	0.422927	0.472594	0.636503	0.881516	Mpzl1
ENSMUSG00000040723	2062.43	-0.188159	0.223072	0.843488	0.398956	0.769612	Rcsd1
ENSMUSG00000040713	26255.4	-0.0277501	0.11273	0.246164	0.805555	0.942381	Creg1
ENSMUSG00000005763	57.8777	-2.67488	0.657004	4.07133	4.67452e-05	0.00206974	Cd247
ENSMUSG00000026565	143.25	0.791113	0.393448	-2.01072	0.0443549	0.332896	Pou2f1
ENSMUSG00000040629	53.8636	-0.471852	0.861217	0.547889	0.583768	0.859931	Mael
ENSMUSG00000040612	38.5031	-2.14733	0.897131	2.39355	0.0166861	0.191686	Ildr2
ENSMUSG00000026563	523.536	-0.14785	0.224101	0.659744	0.509418	0.824713	Tada1
ENSMUSG00000040596	392.79	-0.417294	0.338514	1.23272	0.217679	0.640464	Pogk
ENSMUSG00000084093	1159.36	0.186752	0.286535	-0.651761	0.514555	0.825558	Gm16418
ENSMUSG00000086056	7.87002	-2.32421	2.16182	1.07512	0.282321	0.688672	Gm4846
ENSMUSG00000086925	540.165	0.293835	0.228661	-1.28502	0.198785	0.625623	Gm6286
ENSMUSG00000060568	530.32	-0.275837	0.296	0.931882	0.351397	0.740304	Fam78b
ENSMUSG00000102870	48.4567	-0.993139	0.626165	1.58607	0.112724	0.510445	Gm17868
ENSMUSG00000026558	707.282	-1.60567	0.330686	4.85559	1.20029e-06	8.89991e-05	Uck2
ENSMUSG00000052428	7604.1	0.407169	0.190586	-2.13641	0.0326463	0.282953	Tmco1
ENSMUSG00000088246	2733.44	0.73384	0.303301	-2.41951	0.0155414	0.182735	ENSMUSG00000088246
ENSMUSG00000026687	10048.2	0.0321738	0.136993	-0.234858	0.814319	0.945423	Aldh9a1
ENSMUSG00000026688	1547.01	0.193828	0.236928	-0.81809	0.413306	0.777777	Mgst3
ENSMUSG00000052534	254.262	-0.541359	0.31781	1.7034	0.0884927	0.463604	Pbx1
ENSMUSG00000058622	173.925	0.0275086	0.380322	-0.0723297	0.94234	0.983939	Gm5265
ENSMUSG00000026683	301.919	1.06729	0.263262	-4.05411	5.03253e-05	0.00219071	Nuf2
ENSMUSG00000026678	46.4541	0.572371	0.651894	-0.878013	0.379937	0.758454	Rgs5
ENSMUSG00000026675	162.316	-0.13244	0.453093	0.292302	0.770055	0.931014	Hsd17b7
ENSMUSG00000026674	325.644	-1.52201	0.373401	4.07608	4.5802e-05	0.00203964	Ddr2
ENSMUSG00000026670	1275.16	-0.29009	0.229862	1.26202	0.206943	0.631402	Uap1
ENSMUSG00000026667	1878.42	0.289468	0.180052	-1.60769	0.107903	0.499452	Uhmk1
ENSMUSG00000073494	39.4169	0.0342683	0.625334	-0.0548	0.956298	0.988313	Sh2d1b2
ENSMUSG00000102418	595.201	0.375203	0.269911	-1.3901	0.164499	0.588428	Sh2d1b1
ENSMUSG00000102752	137.35	0.318484	0.497104	-0.640678	0.521732	0.829804	Gm7694
ENSMUSG00000038473	92.0926	0.174727	0.455335	-0.383733	0.701176	0.906419	Nos1ap
ENSMUSG00000102193	586.579	0.227056	0.306966	-0.739677	0.459496	0.801059	Gm7299
ENSMUSG00000038463	298.356	-1.44671	0.307841	4.69955	2.60741e-06	0.00017645	Olfml2b
ENSMUSG00000026663	2690.09	0.0799001	0.16967	-0.470915	0.637701	0.882019	Atf6
ENSMUSG00000026659	467.918	-0.0678028	0.25245	0.268579	0.788254	0.937544	Dusp12
ENSMUSG00000070524	544.336	-1.29463	0.399696	3.23905	0.0011993	0.0279483	Fcrlb
ENSMUSG00000038421	75.7061	-1.16921	0.593596	1.96971	0.0488717	0.351119	Fcrla
ENSMUSG00000089838	1500.68	0.264765	0.233332	-1.13471	0.256496	0.671664	Gm2962
ENSMUSG00000026656	25800.5	0.105257	0.128906	-0.816537	0.414193	0.778352	Fcgr2b
ENSMUSG00000059089	7107.85	1.60351	0.174368	-9.19613	3.71057e-20	2.50011e-17	Fcgr4
ENSMUSG00000059498	39759.2	0.251521	0.130511	-1.9272	0.0539543	0.369805	Fcgr3
ENSMUSG00000026649	42.5241	0.131542	0.630318	-0.208692	0.834689	0.952026	Cfap126
ENSMUSG00000058076	3280.27	0.173213	0.180546	-0.959385	0.337365	0.731481	Sdhc
ENSMUSG00000038370	1577.71	0.559896	0.25573	-2.1894	0.0285678	0.260421	Pcp4l1
ENSMUSG00000005674	520.177	0.241159	0.239995	-1.00485	0.31497	0.716226	Tomm40l
ENSMUSG00000058715	63950.7	0.253897	0.120177	-2.11269	0.0346273	0.292914	Fcer1g
ENSMUSG00000013593	5522.39	0.1272	0.134786	-0.943714	0.345316	0.736342	Ndufs2
ENSMUSG00000006403	23.8235	-4.70001	1.8556	2.53288	0.0113129	0.146954	Adamts4
ENSMUSG00000052423	327.021	-0.484091	0.291595	1.66015	0.0968845	0.478319	B4galt3
ENSMUSG00000062729	879.014	0.0574181	0.186472	-0.307918	0.758145	0.92717	Ppox
ENSMUSG00000053483	907.798	-0.204775	0.211996	0.96594	0.334074	0.729175	Usp21
ENSMUSG00000062963	2063.59	0.354412	0.205226	-1.72693	0.0841796	0.451448	Ufc1
ENSMUSG00000079137	1967.87	0.299829	0.222624	-1.34679	0.178047	0.602312	Rpl27-ps1
ENSMUSG00000013973	247.839	-0.177854	0.295046	0.602799	0.546642	0.84236	Dedd
ENSMUSG00000013997	654.34	-0.192311	0.262276	0.733239	0.463413	0.802308	Nit1
ENSMUSG00000006412	927.675	0.114693	0.180124	-0.636747	0.52429	0.831475	Pfdn2
ENSMUSG00000006411	467.765	0.0197226	0.278363	-0.070852	0.943516	0.984409	Nectin4
ENSMUSG00000048865	6736.17	-0.133163	0.188211	0.707518	0.479245	0.810518	Arhgap30
ENSMUSG00000026641	2029.9	0.0401144	0.154741	-0.259235	0.795454	0.939747	Usf1
ENSMUSG00000038235	764.427	-0.312788	0.361826	0.86447	0.38733	0.763266	F11r
ENSMUSG00000091993	92.9547	0.444017	0.587733	-0.755474	0.449965	0.796069	B930036N10Rik
ENSMUSG00000060244	95.4468	0.190115	0.414032	-0.459179	0.646106	0.884959	Alyref2
ENSMUSG00000004709	776.001	-0.514108	0.387343	1.32727	0.18442	0.609244	Cd244a
ENSMUSG00000004707	5339	0.187263	0.127144	-1.47284	0.140793	0.559742	Ly9
ENSMUSG00000038179	4459.24	0.331314	0.167533	-1.9776	0.0479733	0.347899	Slamf7
ENSMUSG00000103219	42.0774	0.347219	0.6	-0.578697	0.562793	0.850557	Gm37787
ENSMUSG00000015355	15178.7	0.276554	0.157271	-1.75846	0.0786701	0.438686	Cd48
ENSMUSG00000059058	1275.41	0.249868	0.223529	-1.11783	0.263639	0.6771	Tma7-ps
ENSMUSG00000038147	22476.7	0.31338	0.145983	-2.14668	0.0318188	0.278271	Cd84
ENSMUSG00000015314	834.208	0.0511638	0.269175	-0.190077	0.849249	0.95616	Slamf6
ENSMUSG00000026556	40.4526	-0.815269	0.650046	1.25417	0.209779	0.635259	Vangl2
ENSMUSG00000003458	8336.38	-0.215681	0.204449	1.05494	0.291453	0.697552	Ncstn
ENSMUSG00000026553	11202.3	-0.281044	0.205003	1.37092	0.170399	0.59427	Copa
ENSMUSG00000003464	2369.5	-0.0537768	0.157838	0.340709	0.733323	0.918942	Pex19
ENSMUSG00000089803	3448.86	0.0204329	0.137133	-0.149001	0.881553	0.96554	Gm10171
ENSMUSG00000026554	2661.89	-0.308624	0.246147	1.25382	0.209909	0.635259	Dcaf8
ENSMUSG00000013698	14127.4	-0.082984	0.169423	0.489803	0.624273	0.875641	Pea15a
ENSMUSG00000007107	27.0575	-3.50892	1.25528	2.79533	0.0051846	0.084932	Atp1a4
ENSMUSG00000038034	5522.51	0.0529921	0.129295	-0.409853	0.681914	0.898241	Igsf8
ENSMUSG00000007097	34.2345	-0.936365	0.698845	1.33988	0.180286	0.605906	Atp1a2
ENSMUSG00000050229	794.054	0.161956	0.247103	-0.655417	0.512199	0.824923	Pigm
ENSMUSG00000026548	5566.51	0.474299	0.157495	-3.01151	0.00259953	0.0508006	Slamf9
ENSMUSG00000037995	220.521	0.0746554	0.356011	-0.2097	0.833902	0.951479	Igsf9
ENSMUSG00000026547	25459.3	-0.211471	0.133017	1.58981	0.111878	0.509238	Tagln2
ENSMUSG00000104351	68.821	0.295114	0.597182	-0.494178	0.621181	0.874559	Gm37125
ENSMUSG00000026546	76.1656	-0.527713	0.456992	1.15475	0.248191	0.66759	Cfap45
ENSMUSG00000085184	41.517	0.719581	0.976942	-0.736565	0.461387	0.801675	4933439K11Rik
ENSMUSG00000049598	389.404	0.417492	0.389945	-1.07064	0.284329	0.690743	Vsig8
ENSMUSG00000053318	3494.74	0.363892	0.26447	-1.37593	0.168843	0.59205	Slamf8
ENSMUSG00000026544	556.976	0.266109	0.208364	-1.27714	0.201554	0.627184	Dusp23
ENSMUSG00000060128	2231.77	0.240999	0.190342	-1.26614	0.205463	0.630256	Gm2710
ENSMUSG00000005339	1647.59	-7.05009	0.449113	15.6978	1.56507e-55	6.06349e-52	Fcer1a
ENSMUSG00000037860	541.254	0.362399	0.222636	-1.62776	0.103575	0.491483	Aim2
ENSMUSG00000037849	1163.65	0.631964	1.19615	-0.528332	0.597269	0.864851	Ifi206
ENSMUSG00000070501	1312.65	0.367058	0.208541	-1.76013	0.0783861	0.438574	Ifi214
ENSMUSG00000073491	1369.54	0.698993	0.357473	-1.95538	0.0505388	0.357299	Ifi213
ENSMUSG00000043263	7649.24	0.28867	0.217367	-1.32803	0.184168	0.609244	Ifi209
ENSMUSG00000066677	687.937	-0.109389	0.285067	0.383731	0.701178	0.906419	Ifi208
ENSMUSG00000103105	29.239	1.7452	1.17955	-1.47954	0.138995	0.557379	Gm18752
ENSMUSG00000073490	10966	0.130845	0.12762	-1.02527	0.305237	0.708997	Ifi207
ENSMUSG00000073489	10725.6	0.334707	0.152185	-2.19935	0.027853	0.257073	Ifi204
ENSMUSG00000090222	250.893	0.0258729	0.315903	-0.0819014	0.934725	0.981878	Ifi203-ps
ENSMUSG00000090272	3778.46	0.142292	0.176765	-0.804977	0.420833	0.781546	Mndal
ENSMUSG00000026536	8993.87	0.0305559	0.171062	-0.178625	0.858232	0.957786	Ifi211
ENSMUSG00000039997	3130.37	0.251675	0.192472	-1.30759	0.191011	0.616347	Ifi203
ENSMUSG00000103588	53.7969	-0.0626466	0.587253	0.106677	0.915045	0.97614	Gm18445
ENSMUSG00000054203	7478.38	-0.346552	0.236188	1.46727	0.142302	0.561076	Ifi205
ENSMUSG00000026526	2279.75	0.104289	0.150009	-0.695219	0.486918	0.814566	Fh1
ENSMUSG00000039783	267.786	-0.685959	0.345739	1.98404	0.0472517	0.345243	Kmo
ENSMUSG00000026525	187.986	0.0540647	0.325935	-0.165876	0.868255	0.960679	Opn3
ENSMUSG00000078185	207.337	-0.0176795	0.340363	0.0519429	0.958574	0.988885	Chml
ENSMUSG00000039748	43.8849	1.8169	0.775727	-2.3422	0.0191706	0.207114	Exo1
ENSMUSG00000078184	179.159	-0.0131992	0.329968	0.0400014	0.968092	0.991968	Rbm8a2
ENSMUSG00000057335	1233.54	0.416905	0.177749	-2.34547	0.019003	0.20608	Cep170
ENSMUSG00000026504	1120.79	0.251105	0.175298	-1.43245	0.152016	0.573605	Sdccag8
ENSMUSG00000103367	344.356	0.107708	0.302847	-0.355653	0.7221	0.915369	Gm38158
ENSMUSG00000103251	21.31	2.42562	1.96361	-1.23529	0.216724	0.639988	Gm37519
ENSMUSG00000019699	378.878	0.533868	0.301747	-1.76926	0.0768508	0.434051	Akt3
ENSMUSG00000063659	533.942	0.506351	0.29626	-1.70914	0.0874243	0.460528	Zbtb18
ENSMUSG00000015961	3455.72	0.0790175	0.14269	-0.553771	0.579736	0.858414	Adss
ENSMUSG00000089657	70.6175	0.109834	0.519	-0.211625	0.832399	0.950604	Gm16585
ENSMUSG00000091476	18.9003	-0.189603	1.02982	0.184112	0.853925	0.957234	Catspere2
ENSMUSG00000102493	121.108	-0.513688	0.458336	1.12077	0.262387	0.676236	Gm8010
ENSMUSG00000026502	2455.67	0.129192	0.208096	-0.62083	0.534712	0.83659	Desi2
ENSMUSG00000104126	534.034	-0.00116406	0.233878	0.00497722	0.996029	0.99889	Gm37486
ENSMUSG00000026500	70.897	0.238189	0.513717	-0.463659	0.642892	0.883311	Cox20
ENSMUSG00000039630	16085.5	0.00284953	0.148432	-0.0191976	0.984683	0.996095	Hnrnpu
ENSMUSG00000026495	114.033	0.159497	0.409846	-0.389163	0.697155	0.905109	Efcab2
ENSMUSG00000055067	483.545	-0.214951	0.26601	0.808056	0.419058	0.781031	Smyd3
ENSMUSG00000096474	1447.74	0.228329	0.191561	-1.19194	0.233286	0.652062	Gm5561
ENSMUSG00000026492	781.262	0.341544	0.233813	-1.46076	0.144082	0.562853	Tfb2m
ENSMUSG00000038949	251.325	-1.03368	0.409222	2.52598	0.0115377	0.148752	Cnst
ENSMUSG00000038936	462.375	-0.463332	0.267506	1.73204	0.0832664	0.451198	Sccpdh
ENSMUSG00000026491	384.953	-0.380047	0.308017	1.23385	0.217259	0.640087	Ahctf1
ENSMUSG00000104418	119.979	0.556202	0.455704	-1.22054	0.222262	0.643812	Gm37070
ENSMUSG00000026490	33.1758	-3.39692	0.954629	3.55837	0.000373168	0.0110152	Cdc42bpa
ENSMUSG00000026489	614.883	-0.140376	0.257142	0.545908	0.585129	0.86047	Coq8a
ENSMUSG00000010609	3271.43	0.22685	0.137418	-1.65079	0.0987806	0.482539	Psen2
ENSMUSG00000038855	668.514	0.326937	0.257061	-1.27183	0.203434	0.628409	Itpkb
ENSMUSG00000104388	119.455	0.506107	0.801744	-0.631257	0.527872	0.833193	Gm37033
ENSMUSG00000026496	3078.94	0.0452459	0.181229	-0.249662	0.802849	0.941825	Parp1
ENSMUSG00000058729	227.856	-0.25203	0.328741	0.766652	0.443289	0.793353	Lin9
ENSMUSG00000026499	1904.1	-0.0425764	0.17364	0.245199	0.806302	0.942381	Acbd3
ENSMUSG00000103649	43.3136	0.342371	0.636216	-0.538137	0.590483	0.862653	Gm37768
ENSMUSG00000060743	12822.9	-0.0620304	0.131628	0.471256	0.637458	0.882019	H3f3a
ENSMUSG00000038806	1209.47	-0.231022	0.240196	0.961805	0.336148	0.73082	Sde2
ENSMUSG00000103979	70.7674	0.647468	0.506222	-1.27902	0.20089	0.627184	Gm20305
ENSMUSG00000026520	1495.45	-0.0950104	0.18363	0.517401	0.604876	0.867539	Pycr2
ENSMUSG00000038793	50.2323	0.0713098	0.548498	-0.130009	0.896559	0.9701	Lefty1
ENSMUSG00000026519	1296.01	-0.267171	0.243011	1.09942	0.271586	0.680664	Tmem63a
ENSMUSG00000038776	2400.27	0.102149	0.182647	-0.559268	0.575979	0.857317	Ephx1
ENSMUSG00000026516	576.027	-0.205134	0.271799	0.754726	0.450414	0.796207	Nvl
ENSMUSG00000062169	5409.62	0.112357	0.164558	-0.682778	0.494747	0.818045	Cnih4
ENSMUSG00000038733	3705.95	0.294682	0.195203	-1.50962	0.13114	0.541941	Wdr26
ENSMUSG00000081214	2974.19	0.480887	0.254089	-1.89259	0.0584124	0.383554	Rpl35a-ps2
ENSMUSG00000103260	40.5995	-0.483369	0.647032	0.747055	0.45503	0.798048	Gm8146
ENSMUSG00000004880	2095.47	-0.296315	0.283886	1.04378	0.296588	0.701713	Lbr
ENSMUSG00000026511	3920.23	0.298079	0.187572	-1.58914	0.112028	0.509238	Srp9
ENSMUSG00000038633	12119.4	0.164654	0.119994	-1.37219	0.170004	0.593768	Degs1
ENSMUSG00000047539	666.791	-0.435758	0.280104	1.5557	0.119779	0.523154	Fbxo28
ENSMUSG00000026510	211.942	-0.275278	0.358395	0.768084	0.442438	0.792996	Trp53bp2
ENSMUSG00000026509	9588.43	-0.24819	0.165188	1.50247	0.132975	0.546027	Capn2
ENSMUSG00000079164	138.251	-1.71263	0.70112	2.44271	0.0145773	0.174817	Tlr5
ENSMUSG00000030768	367.793	-0.267333	0.309271	0.864395	0.387371	0.763266	Disp1
ENSMUSG00000102478	392.689	0.0229151	0.380515	-0.0602212	0.951979	0.986943	BC085271
ENSMUSG00000046836	5095.14	-0.0108056	0.165859	0.065149	0.948055	0.986093	Brox
ENSMUSG00000042901	1328.94	0.573332	0.236138	-2.42796	0.0151841	0.17935	Aida
ENSMUSG00000056050	1807.54	0.196743	0.155152	-1.26807	0.204775	0.630163	Mia3
ENSMUSG00000072258	115.126	0.160765	0.534522	-0.300763	0.763595	0.929332	Taf1a
ENSMUSG00000039384	268.027	-0.0326611	0.285975	0.11421	0.909071	0.973578	Dusp10
ENSMUSG00000039377	586.899	-0.233576	0.238998	0.977314	0.328414	0.72561	Hlx
ENSMUSG00000073481	3361.58	0.229357	0.163919	-1.39921	0.161751	0.586353	Mtarc2
ENSMUSG00000039318	2584.83	-0.0902371	0.18132	0.497667	0.618718	0.874125	Rab3gap2
ENSMUSG00000026618	1314.13	-0.204267	0.172328	1.18534	0.235883	0.655574	Iars2
ENSMUSG00000026617	943.001	-0.0396954	0.173607	0.228651	0.819141	0.946553	Bpnt1
ENSMUSG00000026615	2891.53	-0.323444	0.194455	1.66334	0.0962452	0.477503	Eprs
ENSMUSG00000102546	49.9938	0.434123	0.547506	-0.79291	0.42783	0.785076	Gm9722
ENSMUSG00000039246	132.056	0.257424	0.524984	-0.490348	0.623888	0.875641	Lyplal1
ENSMUSG00000039239	36.0271	-0.112442	0.969083	0.116029	0.90763	0.97289	Tgfb2
ENSMUSG00000001305	457.36	0.144178	0.22119	-0.651829	0.514512	0.825558	Rrp15
ENSMUSG00000039210	198.157	-0.242125	0.312797	0.774064	0.438893	0.791355	Gpatch2
ENSMUSG00000104394	32.8679	1.45971	0.906476	-1.61032	0.107329	0.498204	Gm37254
ENSMUSG00000026608	257.079	0.120683	0.354928	-0.34002	0.733841	0.919113	Kctd3
ENSMUSG00000102824	1227.65	0.330042	0.198197	-1.66522	0.0958686	0.477503	Pdcd5-ps
ENSMUSG00000026605	107.01	0.329897	0.48207	-0.684333	0.493765	0.818045	Cenpf
ENSMUSG00000026603	487.137	-0.0809571	0.235285	0.34408	0.730786	0.918211	Smyd2
ENSMUSG00000089872	857.719	-0.105868	0.240756	0.439732	0.660131	0.890546	Rps6kc1
ENSMUSG00000026634	1338.29	-0.0631734	0.185992	0.339656	0.734116	0.919113	Angel2
ENSMUSG00000037568	47.0714	-0.330423	0.799215	0.413434	0.679288	0.897752	Vash2
ENSMUSG00000066595	2210.53	0.120443	0.188904	-0.637589	0.523741	0.831004	Flvcr1
ENSMUSG00000026632	265.949	0.535219	0.363666	-1.47173	0.141093	0.560098	Tatdn3
ENSMUSG00000062510	151.265	0.480416	0.406004	-1.18328	0.236699	0.656428	Nsl1
ENSMUSG00000026630	466.038	0.0494689	0.252551	-0.195877	0.844707	0.955135	Batf3
ENSMUSG00000026628	17209.1	-0.0962765	0.166183	0.579341	0.562359	0.850557	Atf3
ENSMUSG00000073478	256.435	-0.182687	0.308686	0.591821	0.55397	0.846371	D730003I15Rik
ENSMUSG00000103174	65.728	-0.0997379	0.482634	0.206653	0.836281	0.95245	Gm37168
ENSMUSG00000037499	1047.68	0.295576	0.262363	-1.12659	0.259916	0.67347	Nenf
ENSMUSG00000026627	2125.48	0.222625	0.1534	-1.45127	0.146704	0.565961	Pacc1
ENSMUSG00000026626	5762.4	-0.148774	0.197398	0.753675	0.451044	0.79631	Ppp2r5a
ENSMUSG00000037474	228.914	0.810587	0.319695	-2.5355	0.0112286	0.146473	Dtl
ENSMUSG00000037461	640.679	-0.303294	0.31885	0.95121	0.341498	0.734455	Ints7
ENSMUSG00000026623	1090.88	-0.192289	0.222438	0.864462	0.387334	0.763266	Lpgat1
ENSMUSG00000026622	217.697	0.188628	0.336599	-0.560392	0.575212	0.856945	Nek2
ENSMUSG00000037434	730.767	0.267751	0.224946	-1.19029	0.233931	0.653085	Slc30a1
ENSMUSG00000026637	397.621	-0.047997	0.239352	0.200529	0.841067	0.953615	Traf5
ENSMUSG00000103653	1123.65	0.0241364	0.176292	-0.136912	0.891101	0.96874	Gstp-ps
ENSMUSG00000037395	688.882	0.349697	0.20295	-1.72307	0.0848763	0.453561	Rcor3
ENSMUSG00000037375	365.904	0.318351	0.261385	-1.21794	0.223247	0.644079	Hhat
ENSMUSG00000016262	16.5844	-0.696409	1.52677	0.456132	0.648295	0.88598	Sertad4
ENSMUSG00000102162	29.9023	0.602369	0.713348	-0.844425	0.398432	0.769612	Gm2367
ENSMUSG00000016181	93.9845	0.548049	0.486594	-1.1263	0.26004	0.67347	Utp25
ENSMUSG00000079144	259.759	0.163849	0.364203	-0.449883	0.652795	0.887738	A130010J15Rik
ENSMUSG00000037318	213.109	-0.988928	0.305918	3.23266	0.00122642	0.0284946	Traf3ip3
ENSMUSG00000026639	31.3275	-5.05909	1.1124	4.54792	5.41787e-06	0.000330554	Lamb3
ENSMUSG00000016194	375.953	-1.61114	0.361965	4.45111	8.54295e-06	0.000476223	Hsd11b1
ENSMUSG00000009633	1039.47	-2.90165	0.250245	11.5952	4.35636e-31	7.50116e-28	G0s2
ENSMUSG00000026640	122.011	-0.401765	0.511507	0.785453	0.432188	0.787214	Plxna2
ENSMUSG00000016494	598.338	-2.08381	0.370315	5.62712	1.83239e-08	2.02832e-06	Cd34
ENSMUSG00000096929	26.823	0.748625	0.929462	-0.805439	0.420566	0.781546	A330023F24Rik
ENSMUSG00000103867	25.6096	1.03091	1.1012	-0.936167	0.349187	0.738352	9630010A21Rik
ENSMUSG00000016481	5295.57	0.00917028	0.137832	-0.0665324	0.946954	0.985648	Cr1l
ENSMUSG00000050530	81.0838	0.141191	0.544859	-0.259133	0.795533	0.939747	Fam171a1
ENSMUSG00000026643	1215.96	-0.00994138	0.172034	0.0577873	0.953918	0.987471	Nmt2
ENSMUSG00000049950	67.77	0.0943692	0.734213	-0.128531	0.897729	0.9701	Rpp38
ENSMUSG00000026650	92.4895	-0.393058	0.472207	0.832385	0.405192	0.772927	Meig1
ENSMUSG00000026648	1404.71	0.253262	0.166062	-1.52511	0.127232	0.536643	Dclre1c
ENSMUSG00000026646	100.281	0.88785	0.554486	-1.60121	0.109329	0.502306	Suv39h2
ENSMUSG00000109865	1563.45	0.0550016	0.173328	-0.317327	0.750995	0.924263	Hspa14
ENSMUSG00000051396	137.228	0.189106	0.398653	-0.474363	0.635241	0.88124	Gm45902
ENSMUSG00000082580	233.668	0.287519	0.372594	-0.771668	0.440311	0.792059	Gm13182
ENSMUSG00000026655	4906.02	-0.468625	0.224035	2.09175	0.036461	0.302806	Fam107b
ENSMUSG00000081070	124.874	0.0947303	0.348727	-0.271646	0.785894	0.937258	Gm13181
ENSMUSG00000026657	1189.48	0.112148	0.164188	-0.683051	0.494575	0.818045	Frmd4a
ENSMUSG00000039449	942.371	-0.266792	0.21892	1.21868	0.222967	0.644079	Prpf18
ENSMUSG00000026662	1104.93	0.202709	0.16607	-1.22063	0.222228	0.643812	Sephs1
ENSMUSG00000026664	2930.75	0.20665	0.131174	-1.57539	0.115166	0.515406	Phyh
ENSMUSG00000069188	546.29	0.232521	0.287758	-0.808043	0.419066	0.781031	Gm13192
ENSMUSG00000026669	148.653	-0.0410405	0.352144	0.116545	0.907221	0.972731	Mcm10
ENSMUSG00000026672	603.847	-0.456348	0.343919	1.3269	0.184541	0.609382	Optn
ENSMUSG00000081005	47.8985	0.063123	0.540164	-0.116859	0.906972	0.972716	Gm13198
ENSMUSG00000039145	2429.06	-0.0904864	0.185374	0.488129	0.625459	0.875768	Camk1d
ENSMUSG00000082013	156.672	0.392646	0.362314	-1.08372	0.27849	0.68681	Gm13216
ENSMUSG00000039128	3089.85	-0.00612858	0.155744	0.0393505	0.968611	0.992126	Cdc123
ENSMUSG00000025817	1583.04	0.253086	0.21683	-1.16721	0.243125	0.662397	Nudt5
ENSMUSG00000025816	233.931	-0.222509	0.43496	0.511562	0.608958	0.869531	Sec61a2
ENSMUSG00000043241	412.133	0.315754	0.287504	-1.09826	0.272091	0.680664	Upf2
ENSMUSG00000039063	59.0694	-0.120496	0.744915	0.161758	0.871497	0.961315	Echdc3
ENSMUSG00000039046	766.162	-0.0586245	0.226077	0.259312	0.795394	0.939747	Usp6nl
ENSMUSG00000086109	124.438	0.0505158	0.383889	-0.13159	0.895309	0.9701	Gm13391
ENSMUSG00000002107	6360.24	0.335925	0.139508	-2.40793	0.0160432	0.186579	Celf2
ENSMUSG00000065824	92.6716	-0.236643	0.580685	0.407525	0.683623	0.898794	ENSMUSG00000065824
ENSMUSG00000082953	229.3	-0.162403	0.31547	0.514798	0.606694	0.868597	Gm13217
ENSMUSG00000015619	36.5684	-2.47232	0.969158	2.55099	0.0107417	0.141191	Gata3
ENSMUSG00000025782	383.361	-0.0355525	0.228194	0.155799	0.876191	0.963139	Taf3
ENSMUSG00000025781	14430.8	0.185157	0.147173	-1.25809	0.208359	0.632755	Atp5c1
ENSMUSG00000037262	152.637	-0.283458	0.368385	0.769461	0.44162	0.79274	Kin
ENSMUSG00000025780	294.558	-1.7041	0.417221	4.0844	4.41907e-05	0.00197926	Itih5
ENSMUSG00000061186	26.1018	0.790002	1.20801	-0.653971	0.513131	0.824999	Sfmbt2
ENSMUSG00000096748	10.6901	0.0293594	3.19252	-0.00919631	0.992663	0.998558	ENSMUSG00000096748
ENSMUSG00000026778	44.3841	-2.97023	0.654965	4.53494	5.76188e-06	0.000350164	Prkcq
ENSMUSG00000082424	1192.29	-0.176865	0.18755	0.943028	0.345667	0.736342	Gm13292
ENSMUSG00000026773	1997.18	-0.107513	0.221352	0.485713	0.627171	0.876874	Pfkfb3
ENSMUSG00000102329	30.8688	-0.964492	1.01889	0.946614	0.343835	0.736124	Gm10851
ENSMUSG00000037197	2082.34	-0.0877983	0.156247	0.561919	0.574171	0.856476	Rbm17
ENSMUSG00000026770	28.9573	-4.13138	1.39438	2.96288	0.00304776	0.0571805	Il2ra
ENSMUSG00000023206	620.45	0.397445	0.251597	-1.57969	0.114177	0.51346	Il15ra
ENSMUSG00000058594	2072.47	-0.199307	0.227841	0.874761	0.381704	0.759731	Fbh1
ENSMUSG00000047909	352.665	-0.330562	0.282916	1.16841	0.242642	0.661812	Ankrd16
ENSMUSG00000080801	93.299	0.212062	0.413547	-0.512788	0.608099	0.868954	Gm13310
ENSMUSG00000026768	17.4877	-3.70893	1.48765	2.49316	0.0126613	0.159393	Itga8
ENSMUSG00000026767	1141.09	0.116086	0.18514	-0.62702	0.530646	0.834696	Mindy3
ENSMUSG00000026730	209.416	0.376303	0.280784	-1.34019	0.180185	0.605906	Pter
ENSMUSG00000026727	5757.03	0.0250114	0.136488	-0.183249	0.854602	0.957234	Rsu1
ENSMUSG00000102691	171.979	-0.0530899	0.325183	0.163262	0.870313	0.961177	Gm37780
ENSMUSG00000086358	20.3323	-4.10994	1.78156	2.30694	0.0210584	0.219168	Gm13270
ENSMUSG00000026723	481.551	0.244442	0.245757	-0.994651	0.319906	0.719874	Trdmt1
ENSMUSG00000026728	44831.2	-0.1029	0.149056	0.690343	0.489979	0.815934	Vim
ENSMUSG00000003418	164.49	-0.0122432	0.377105	0.0324662	0.9741	0.99328	St8sia6
ENSMUSG00000063275	468.812	-0.209808	0.244877	0.856788	0.391562	0.766456	Hacd1
ENSMUSG00000026718	1301.57	0.212515	0.169627	-1.25284	0.210266	0.635259	Stam
ENSMUSG00000083545	71.404	0.416481	0.461375	-0.902696	0.366687	0.751039	Gm13320
ENSMUSG00000026712	19699.2	0.674394	0.191658	-3.51873	0.000433614	0.012398	Mrc1
ENSMUSG00000070271	616.238	0.209903	0.282343	-0.743432	0.45722	0.799689	Gm13268
ENSMUSG00000085281	191.137	-0.398839	0.350145	1.13907	0.254675	0.670226	Gm13316
ENSMUSG00000026707	278.212	-0.0702297	0.340121	0.206484	0.836413	0.95245	Nsun6
ENSMUSG00000017418	295.562	-0.0554595	0.453928	0.122177	0.902759	0.971248	Arl5b
ENSMUSG00000082632	108.612	-0.653255	0.41443	1.57627	0.114963	0.514954	Gm13365
ENSMUSG00000103865	45.0385	-1.03093	0.614712	1.67709	0.0935247	0.473117	Gm37416
ENSMUSG00000026748	4840.53	-0.0416196	0.165594	0.251336	0.801554	0.941322	Plxdc2
ENSMUSG00000026743	515.777	-0.0795948	0.249786	0.318652	0.74999	0.923911	Mllt10
ENSMUSG00000026740	942.19	-0.22543	0.231499	0.973784	0.330164	0.72663	Dnajc1
ENSMUSG00000051154	4496.48	0.331432	0.228	-1.45365	0.146042	0.565653	Commd3
ENSMUSG00000026739	2214.34	0.291283	0.198484	-1.46754	0.14223	0.561076	Bmi1
ENSMUSG00000026737	7841.45	0.143173	0.130712	-1.09534	0.27337	0.682301	Pip4k2a
ENSMUSG00000023094	184.134	0.0370526	0.324448	-0.114202	0.909078	0.973578	Msrb2
ENSMUSG00000043415	797.177	0.0198345	0.203827	-0.0973108	0.92248	0.97883	Otud1
ENSMUSG00000036617	155.245	0.526401	0.420491	-1.25187	0.210616	0.635259	Etl4
ENSMUSG00000060795	1915.18	-0.258717	0.244635	1.05756	0.290254	0.695972	Gm13363
ENSMUSG00000081128	148.109	0.0172251	0.327401	-0.0526117	0.958041	0.988762	Gm13328
ENSMUSG00000036591	301.239	-0.309289	0.380987	0.811808	0.416902	0.780042	Arhgap21
ENSMUSG00000048550	157.464	0.252243	0.41684	-0.605131	0.545092	0.841737	Thnsl1
ENSMUSG00000082516	3270.77	0.227469	0.162292	-1.4016	0.161034	0.58576	Gm13342
ENSMUSG00000083863	64992.4	0.29572	0.294198	-1.00517	0.314814	0.716097	Gm13341
ENSMUSG00000083563	106390	0.400048	0.271893	-1.47134	0.141198	0.560098	Gm13340
ENSMUSG00000082884	3358.64	0.643498	0.377559	-1.70436	0.0883134	0.463458	Gm13339
ENSMUSG00000026786	1278.42	0.502222	0.187594	-2.67718	0.00742447	0.108956	Apbb1ip
ENSMUSG00000026784	210.47	-0.372191	0.325797	1.1424	0.253287	0.669456	Pdss1
ENSMUSG00000058835	17016.9	0.297473	0.15061	-1.97512	0.0482544	0.348355	Abi1
ENSMUSG00000026781	2472.47	0.160262	0.148426	-1.07974	0.280257	0.68681	Acbd5
ENSMUSG00000026779	219.55	1.1112	0.30634	-3.62733	0.000286363	0.00901984	Mastl
ENSMUSG00000026775	4054.54	0.286174	0.18951	-1.51007	0.131025	0.541733	Yme1l1
ENSMUSG00000084098	937.476	0.094011	0.191198	-0.491695	0.622935	0.875565	Gm13422
ENSMUSG00000026771	3582.62	0.237502	0.199434	-1.19088	0.233701	0.652853	Spopl
ENSMUSG00000083373	251.495	0.322688	0.312118	-1.03387	0.301199	0.705886	Gm13392
ENSMUSG00000026986	1766.52	0.220168	0.164303	-1.34001	0.180244	0.605906	Hnmt
ENSMUSG00000044103	2272.72	-3.0857	0.256777	12.0171	2.89092e-33	6.40008e-30	Il1f9
ENSMUSG00000026981	22229.4	-1.08488	0.595108	1.823	0.0683035	0.412188	Il1rn
ENSMUSG00000026979	2111.58	-0.300077	0.222738	1.34722	0.177908	0.602312	Psd4
ENSMUSG00000084241	473.087	0.383421	0.243437	-1.57503	0.115249	0.515442	Gm13416
ENSMUSG00000004113	18.4624	-1.57041	1.51434	1.03702	0.299725	0.70483	Cacna1b
ENSMUSG00000036893	770.245	0.0745058	0.250226	-0.297754	0.765891	0.929964	Ehmt1
ENSMUSG00000026972	3470.56	-0.100093	0.141475	0.707495	0.479259	0.810518	Arrdc1
ENSMUSG00000026974	379.132	-0.0939957	0.256529	0.366414	0.714056	0.910535	Zmynd19
ENSMUSG00000026975	322.534	0.0720479	0.37499	-0.192133	0.847638	0.955891	Dph7
ENSMUSG00000036850	796.43	0.340683	0.215704	-1.5794	0.114245	0.51346	Mrpl41
ENSMUSG00000036833	3767.05	-0.111655	0.170631	0.654368	0.512875	0.824999	Pnpla7
ENSMUSG00000084383	441.691	0.371962	0.289999	-1.28263	0.199621	0.626728	Gm13370
ENSMUSG00000006476	1018.21	-0.529063	0.236777	2.23443	0.0254546	0.242007	Nsmf
ENSMUSG00000059555	2011.94	0.120233	0.163618	-0.73484	0.462437	0.802308	Tor4a
ENSMUSG00000013465	2641.7	-0.263125	0.17298	1.52113	0.128228	0.537815	Nelfb
ENSMUSG00000026969	22.8503	-0.330416	1.34072	0.246447	0.805336	0.942381	Fam166a
ENSMUSG00000036752	3769.39	-0.0429315	0.159204	0.269663	0.787419	0.93751	Tubb4b
ENSMUSG00000006471	253.085	0.0805204	0.305095	-0.263919	0.791842	0.938374	Ndor1
ENSMUSG00000078201	370.094	0.0414056	0.290244	-0.142658	0.88656	0.96802	Tmem203
ENSMUSG00000048707	318.461	-0.312513	0.298552	1.04676	0.29521	0.701237	Tprn
ENSMUSG00000026966	2030.18	0.0908261	0.189046	-0.480444	0.630912	0.879327	Ssna1
ENSMUSG00000026965	5044.31	0.0351623	0.148514	-0.23676	0.812843	0.944914	Anapc2
ENSMUSG00000036646	1671.63	-0.346234	0.168886	2.05011	0.0403537	0.321239	Man1b1
ENSMUSG00000026958	3182.76	0.125628	0.181547	-0.691985	0.488947	0.815371	Dpp7
ENSMUSG00000026956	9039.78	0.068386	0.183808	-0.372051	0.709855	0.909293	Uap1l1
ENSMUSG00000026955	42.9469	0.782171	0.645345	-1.21202	0.225504	0.645756	Sapcd2
ENSMUSG00000015085	258.807	-2.47741	0.425621	5.82069	5.86034e-09	7.5056e-07	Entpd2
ENSMUSG00000015094	179.162	-1.2681	0.359982	3.52269	0.000427188	0.0122595	Npdc1
ENSMUSG00000036587	204.974	0.00805602	0.316573	-0.0254476	0.979698	0.994522	Fut7
ENSMUSG00000026944	593.506	-0.277386	0.277951	0.997965	0.318296	0.719024	Abca2
ENSMUSG00000047617	360.588	-0.326087	0.285139	1.14361	0.252786	0.669185	Paxx
ENSMUSG00000015090	9.06496	-5.25513	2.46476	2.1321	0.0329986	0.284415	Ptgds
ENSMUSG00000015083	90.2614	-0.677639	0.490039	1.38283	0.166718	0.589898	C8g
ENSMUSG00000015095	2136.09	-0.326435	0.160099	2.03895	0.0414549	0.323773	Fbxw5
ENSMUSG00000026942	822.419	-0.311798	0.194215	1.60543	0.108399	0.501152	Traf2
ENSMUSG00000015092	4578.12	0.142866	0.146583	-0.974644	0.329737	0.72663	Edf1
ENSMUSG00000036504	276.065	0.330238	0.380483	-0.867944	0.385425	0.761659	Phpt1
ENSMUSG00000015087	1448.32	-0.130625	0.18177	0.718629	0.47237	0.806325	Rabl6
ENSMUSG00000026939	1558.66	0.219982	0.217222	-1.01271	0.311199	0.714737	Tmem141
ENSMUSG00000026938	3324.27	-0.411045	0.275302	1.49307	0.135419	0.550378	Fcna
ENSMUSG00000036449	28.7596	-0.459033	3.4491	0.133088	0.894124	0.969987	Lcn8
ENSMUSG00000049086	460.418	0.101566	0.258431	-0.393009	0.694313	0.903499	Bmyc
ENSMUSG00000023210	26.0631	0.186347	1.59714	-0.116675	0.907117	0.972716	Lcn9
ENSMUSG00000026933	176.959	-0.336611	0.348412	0.96613	0.333979	0.729071	Camsap1
ENSMUSG00000036352	767.965	-0.0206491	0.213611	0.0966666	0.922991	0.97883	Ubac1
ENSMUSG00000026932	1459.12	-0.133936	0.183411	0.730248	0.465238	0.802784	Nacc2
ENSMUSG00000087679	1523.85	0.125551	0.207444	-0.605226	0.545029	0.841737	Tmem250-ps
ENSMUSG00000036327	462.236	-0.282754	0.271117	1.04292	0.296986	0.701847	Qsox2
ENSMUSG00000026930	372.262	-0.264445	0.306171	0.863717	0.387743	0.763404	Gpsm1
ENSMUSG00000075467	854.481	-0.101372	0.190313	0.53266	0.594269	0.863907	Dnlz
ENSMUSG00000026928	930.669	-0.256872	0.216759	1.18506	0.235993	0.655762	Card9
ENSMUSG00000036281	206.293	-0.865361	0.370914	2.33305	0.0196457	0.210781	Snapc4
ENSMUSG00000026927	1991.54	-0.219987	0.156568	1.40506	0.160003	0.584667	Entr1
ENSMUSG00000026926	3385.16	-0.146964	0.158411	0.92774	0.353542	0.741234	Pmpca
ENSMUSG00000026925	420.121	-0.23952	0.226453	1.05771	0.290189	0.695972	Inpp5e
ENSMUSG00000026924	1459.05	-0.220209	0.260044	0.846817	0.397097	0.769035	Sec16a
ENSMUSG00000026923	687.129	-0.318835	0.288694	1.1044	0.269418	0.680136	Notch1
ENSMUSG00000026921	38.0928	-1.85619	0.80472	2.30662	0.0210758	0.219202	Egfl7
ENSMUSG00000026922	1870.03	-0.105137	0.156878	0.670184	0.50274	0.822217	Agpat2
ENSMUSG00000036160	445.824	-0.0962357	0.225037	0.427645	0.66891	0.894014	Surf6
ENSMUSG00000015776	1606.16	-0.2878	0.216335	1.33035	0.183404	0.608911	Med22
ENSMUSG00000062647	6501.93	0.263641	0.166226	-1.58604	0.112731	0.510445	Rpl7a
ENSMUSG00000015790	907.196	0.313077	0.217174	-1.4416	0.149416	0.570682	Surf1
ENSMUSG00000014873	546.107	-0.100029	0.212615	0.470472	0.638018	0.882019	Surf2
ENSMUSG00000014867	17378.7	-0.212121	0.17737	1.19593	0.231725	0.650736	Surf4
ENSMUSG00000052406	1501.76	-0.0572759	0.200261	0.286007	0.774873	0.933075	Rexo4
ENSMUSG00000015488	1222.82	-0.163779	0.227705	0.719259	0.471981	0.806325	Cacfd1
ENSMUSG00000036067	1860.47	-0.250375	0.351895	0.711505	0.476771	0.809044	Slc2a6
ENSMUSG00000009614	328.75	0.216473	0.289219	-0.748472	0.454175	0.797917	Sardh
ENSMUSG00000009621	1027.36	-0.231434	0.216908	1.06697	0.285986	0.692596	Vav2
ENSMUSG00000109946	52.4973	0.65508	0.571626	-1.14599	0.251798	0.669185	Brd3os
ENSMUSG00000026918	598.314	-0.0590461	0.208002	0.283873	0.776508	0.93334	Brd3
ENSMUSG00000026917	1232.35	-0.254229	0.203903	1.24681	0.212467	0.636387	Wdr5
ENSMUSG00000015846	1326.57	-0.0566586	0.24632	0.23002	0.818076	0.946387	Rxra
ENSMUSG00000026837	520.926	-2.04873	0.347905	5.88877	3.89081e-09	5.19792e-07	Col5a1
ENSMUSG00000026835	32.2894	-1.19629	0.913134	1.31009	0.190164	0.615619	Fcnb
ENSMUSG00000026833	3850.83	-0.144614	0.173372	0.834127	0.404209	0.772774	Olfm1
ENSMUSG00000087196	114.3	0.00147099	0.459438	-0.00320171	0.997445	0.998996	Gm13373
ENSMUSG00000035772	1242.33	0.261973	0.15457	-1.69485	0.0901033	0.466065	Mrps2
ENSMUSG00000082895	3519.13	0.0280896	0.157778	-0.178033	0.858697	0.957786	Rpsa-ps9
ENSMUSG00000026829	202.398	-0.0237756	0.475386	0.0500132	0.960112	0.989064	Gbgt1
ENSMUSG00000063611	121.617	-0.232954	0.410352	0.567694	0.570243	0.854648	Gm10134
ENSMUSG00000026821	3415.77	-0.227171	0.212708	1.06799	0.285524	0.692311	Ralgds
ENSMUSG00000026816	615.668	-0.384397	0.326763	1.17638	0.239443	0.658392	Gtf3c5
ENSMUSG00000026815	53.4716	0.564989	0.632783	-0.892864	0.37193	0.753438	Gfi1b
ENSMUSG00000026812	416.641	-0.170283	0.22668	0.751205	0.452529	0.796643	Tsc1
ENSMUSG00000026809	171.205	0.172824	0.35391	-0.488326	0.625319	0.875768	Spaca9
ENSMUSG00000026807	148.871	-1.12082	0.789156	1.42028	0.155526	0.579216	Ak8
ENSMUSG00000035666	351.603	-0.686956	0.335671	2.04652	0.0407057	0.322362	Gtf3c4
ENSMUSG00000026806	697.106	0.261198	0.201836	-1.29411	0.195628	0.621316	Ddx31
ENSMUSG00000083773	6700.65	-0.207978	0.167068	1.24487	0.21318	0.637646	Gm13394
ENSMUSG00000026803	316.572	-0.255875	0.257845	0.992359	0.321023	0.720268	Ttf1
ENSMUSG00000043535	506.113	-0.238284	0.301271	0.790928	0.428986	0.78565	Setx
ENSMUSG00000035513	60.5015	-0.797233	0.482968	1.6507	0.0988008	0.482539	Ntng2
ENSMUSG00000079499	194.436	-0.497269	0.559845	0.888227	0.374419	0.754719	6530402F18Rik
ENSMUSG00000026799	676.1	-0.324194	0.254291	1.2749	0.202346	0.627184	Med27
ENSMUSG00000039844	981.177	-0.400979	0.246223	1.62852	0.103415	0.491299	Rapgef1
ENSMUSG00000039826	979.264	0.0929111	0.265012	-0.350592	0.725895	0.917028	Trub2
ENSMUSG00000026798	325.529	-0.384029	0.333918	1.15007	0.250115	0.66807	Coq4
ENSMUSG00000059316	1199.37	-0.529636	0.212196	2.49597	0.0125614	0.158521	Slc27a4
ENSMUSG00000069020	419.469	-0.10214	0.228523	0.446955	0.654908	0.888558	Urm1
ENSMUSG00000039787	300.317	-0.989317	0.254978	3.88001	0.000104451	0.00390042	Cercam
ENSMUSG00000026790	807.263	-0.407873	0.251605	1.62108	0.104999	0.493983	Odf2
ENSMUSG00000019715	1139.67	-0.326989	0.245421	1.33236	0.182741	0.608571	Gle1
ENSMUSG00000057738	1692.14	-0.105517	0.164838	0.640128	0.522089	0.82987	Sptan1
ENSMUSG00000039715	259.937	-0.0471615	0.370932	0.127143	0.898827	0.970837	Dync2i2
ENSMUSG00000054766	5734.49	0.0815745	0.172885	-0.471843	0.637039	0.881755	Set
ENSMUSG00000026785	103.347	-0.484418	0.486199	0.996336	0.319087	0.719436	Pkn3
ENSMUSG00000015335	683.895	0.0860946	0.198036	-0.434742	0.663749	0.891855	Zdhhc12
ENSMUSG00000039686	413.469	-0.377675	0.342417	1.10297	0.27004	0.680204	Zer1
ENSMUSG00000039678	133.041	0.451871	0.418373	-1.08007	0.280112	0.68681	Tbc1d13
ENSMUSG00000085401	41.6865	0.134824	0.592752	-0.227455	0.82007	0.946872	Slc39a1-ps
ENSMUSG00000015337	317.586	0.164423	0.280856	-0.585434	0.558256	0.848249	Endog
ENSMUSG00000039660	708.698	-0.209561	0.189301	1.10702	0.268283	0.680136	Spout1
ENSMUSG00000039648	231.954	-0.164603	0.313579	0.524916	0.599641	0.86536	Kyat1
ENSMUSG00000007476	351.907	0.351944	0.266979	-1.31825	0.187421	0.612524	Lrrc8a
ENSMUSG00000079484	84.3776	0.398761	0.485698	-0.821007	0.411643	0.77625	Phyhd1
ENSMUSG00000075419	971.345	-0.148164	0.232874	0.636243	0.524618	0.831475	Dolk
ENSMUSG00000052533	595.259	-0.332507	0.243452	1.3658	0.172001	0.596812	Nup188
ENSMUSG00000026860	1125.14	-0.0860456	0.172889	0.497694	0.6187	0.874125	Sh3glb2
ENSMUSG00000026858	331.604	-0.134328	0.29857	0.449905	0.652779	0.887738	Miga2
ENSMUSG00000026856	1192.34	-0.0405777	0.21817	0.185991	0.852452	0.956671	Dolpp1
ENSMUSG00000026853	5089.25	-0.176604	0.161587	1.09293	0.274423	0.68306	Crat
ENSMUSG00000039515	5229.97	0.0383405	0.141213	-0.271508	0.786	0.937258	Ptpa
ENSMUSG00000089762	274.619	-0.344787	0.292982	1.17682	0.239268	0.658392	Ier5l
ENSMUSG00000044320	48.8922	0.240727	0.803431	-0.299624	0.764464	0.929381	1700001O22Rik
ENSMUSG00000026857	930.271	-0.126457	0.209529	0.60353	0.546156	0.842155	Ntmt1
ENSMUSG00000039483	1187.69	-0.198101	0.225884	0.877002	0.380486	0.758865	Asb6
ENSMUSG00000039476	24.7856	-3.06803	0.957824	3.20313	0.00135944	0.030621	Prrx2
ENSMUSG00000050737	1216.33	-1.51627	0.868862	1.74512	0.0809631	0.44619	Ptges
ENSMUSG00000026848	1337.23	-0.0730588	0.163932	0.445666	0.655839	0.888723	Tor1b
ENSMUSG00000026849	2319.18	-0.151193	0.167963	0.900156	0.368037	0.751347	Tor1a
ENSMUSG00000026851	1748.04	0.0519668	0.148003	-0.351121	0.725498	0.916901	BC005624
ENSMUSG00000026854	394.212	0.0887382	0.243771	-0.364023	0.715841	0.91161	Usp20
ENSMUSG00000075415	3785.25	-0.180823	0.179043	1.00994	0.312524	0.715099	Fnbp1
ENSMUSG00000087269	119.92	0.0211974	0.43049	-0.0492402	0.960728	0.989131	D330023K18Rik
ENSMUSG00000000194	2019.8	-0.100602	0.176251	0.570791	0.568141	0.853544	Gpr107
ENSMUSG00000062661	246.293	-0.543521	0.577706	0.940827	0.346793	0.736906	Ncs1
ENSMUSG00000055632	53.1945	-1.65808	1.0604	1.56364	0.117902	0.520105	Hmcn2
ENSMUSG00000076441	1408.48	-0.751712	0.408815	1.83876	0.0659507	0.406216	Ass1
ENSMUSG00000026843	697.661	0.0539007	0.21916	-0.245942	0.805727	0.942381	Fubp3
ENSMUSG00000039356	638.183	0.172386	0.209142	-0.824254	0.409795	0.775598	Exosc2
ENSMUSG00000026842	988.271	-0.037685	0.170818	0.220614	0.825393	0.9477	Abl1
ENSMUSG00000001864	22.3032	-3.67086	1.44498	2.54043	0.0110717	0.14467	Aif1l
ENSMUSG00000001855	1159.27	-0.243445	0.220866	1.10223	0.270362	0.680204	Nup214
ENSMUSG00000050592	311.263	0.212617	0.290316	-0.732364	0.463946	0.802456	Fam78a
ENSMUSG00000051373	166.259	0.52946	0.38926	-1.36017	0.173777	0.59905	Plpp7
ENSMUSG00000039262	454.571	-0.0389265	0.232047	0.167752	0.866778	0.960148	Prrc2b
ENSMUSG00000039254	706.575	-0.236062	0.233112	1.01266	0.311224	0.714737	Pomt1
ENSMUSG00000002550	1291.9	-0.22346	0.20184	1.10711	0.268245	0.680136	Uck1
ENSMUSG00000066068	1900.06	0.0687758	0.246072	-0.279495	0.779865	0.934479	Gm13611
ENSMUSG00000044627	3719.2	0.191005	0.173349	-1.10185	0.270526	0.680204	Swi5
ENSMUSG00000002546	1227.2	-0.137316	0.180551	0.760541	0.446931	0.794806	Golga2
ENSMUSG00000026825	111.657	-2.00247	0.684007	2.92756	0.00341629	0.0625795	Dnm1
ENSMUSG00000039205	1401.42	-0.225885	0.213242	1.05929	0.289469	0.695813	Ciz1
ENSMUSG00000039195	1007.01	0.00159331	0.278548	-0.00572006	0.995436	0.99889	1110008P14Rik
ENSMUSG00000026822	1113.04	-1.99871	0.236045	8.4675	2.50712e-17	1.17736e-14	Lcn2
ENSMUSG00000026820	1017.55	-0.218013	0.165112	1.32039	0.186703	0.611746	Ptges2
ENSMUSG00000083004	109.911	0.0812865	0.42	-0.193539	0.846537	0.955413	Gm13413
ENSMUSG00000026819	681.472	-0.458463	0.357546	1.28225	0.199755	0.626894	Slc25a25
ENSMUSG00000039164	297.239	0.282414	0.327873	-0.861353	0.389043	0.764186	Naif1
ENSMUSG00000039157	439.402	-0.722861	0.289259	2.499	0.0124543	0.157298	Fam102a
ENSMUSG00000026810	1572.13	-0.0386679	0.175564	0.22025	0.825677	0.94779	Dpm2
ENSMUSG00000079442	5216.36	-0.105626	0.173871	0.607495	0.543522	0.840965	St6galnac4
ENSMUSG00000026811	1550.18	-0.192261	0.178587	1.07656	0.281675	0.688069	St6galnac6
ENSMUSG00000026817	101.786	-1.10004	0.537284	2.04741	0.0406177	0.3223	Ak1
ENSMUSG00000026814	1859.24	0.320435	0.209763	-1.52761	0.126609	0.536643	Eng
ENSMUSG00000009566	295.895	0.116839	0.278805	-0.419069	0.675166	0.897267	Fpgs
ENSMUSG00000009555	4142.54	-0.109821	0.154236	0.712031	0.476446	0.808971	Cdk9
ENSMUSG00000059013	782.076	-1.39477	0.472385	2.95261	0.003151	0.0584103	Sh2d3c
ENSMUSG00000039021	11.7898	-3.37787	2.2162	1.52417	0.127467	0.536643	Ttc16
ENSMUSG00000009563	2282.44	0.0645628	0.159773	-0.404091	0.686146	0.899939	Tor2a
ENSMUSG00000053746	206.764	-0.282583	0.34127	0.828035	0.40765	0.774807	Ptrh1
ENSMUSG00000026797	426.374	-0.0865369	0.294392	0.293952	0.768795	0.930599	Stxbp1
ENSMUSG00000026796	12344.7	-0.321551	0.179761	1.78877	0.0736522	0.424623	Niban2
ENSMUSG00000026792	406.781	-0.33404	0.288964	1.15599	0.247685	0.666732	Lrsam1
ENSMUSG00000038900	6542.42	0.316327	0.212414	-1.4892	0.136434	0.552951	Rpl12
ENSMUSG00000026791	1269.16	0.160435	0.190173	-0.843624	0.39888	0.769612	Slc2a8
ENSMUSG00000038860	38.2701	-0.0970529	0.785695	0.123525	0.901691	0.971069	Garnl3
ENSMUSG00000038831	178.483	-0.238339	0.535046	0.445455	0.655991	0.888723	Ralgps1
ENSMUSG00000004105	359.938	-1.38527	0.236816	5.84959	4.928e-09	6.47197e-07	Angptl2
ENSMUSG00000082844	106.555	0.0183956	0.385068	-0.0477723	0.961898	0.989744	Gm13537
ENSMUSG00000068966	230.636	-0.0453898	0.327817	0.138461	0.889876	0.968476	Zbtb34
ENSMUSG00000026788	359.407	-0.637523	0.335305	1.90132	0.0572596	0.379688	Zbtb43
ENSMUSG00000081244	896.626	0.0942985	0.181299	-0.520127	0.602975	0.866657	Gm13529
ENSMUSG00000038740	181.214	0.261835	0.346094	-0.756544	0.449323	0.796069	Mvb12b
ENSMUSG00000038718	451.709	0.104802	0.208375	-0.502949	0.615	0.871812	Pbx3
ENSMUSG00000038696	1942.2	-0.201938	0.222645	0.906994	0.36441	0.748933	Mapkap1
ENSMUSG00000081992	2429.02	0.311981	0.180688	-1.72663	0.0842345	0.451448	Gm13408
ENSMUSG00000087635	804.269	0.0686034	0.198606	-0.345424	0.729776	0.918183	Gm13414
ENSMUSG00000026867	3070.99	-0.0135696	0.134083	0.101203	0.919389	0.977616	Gapvd1
ENSMUSG00000026864	59579.6	-0.190482	0.179261	1.0626	0.287964	0.69399	Hspa5
ENSMUSG00000070953	667.965	-0.0218623	0.202065	0.108195	0.913841	0.976104	Rabepk
ENSMUSG00000035949	3421.93	-0.213695	0.152556	1.40076	0.161287	0.58576	Fbxw2
ENSMUSG00000026869	2073.54	-0.147675	0.158831	0.929759	0.352496	0.740939	Psmd5
ENSMUSG00000026873	111.373	0.538797	0.412519	-1.30611	0.191514	0.616426	Phf19
ENSMUSG00000026875	1013.64	-0.960839	0.332224	2.89214	0.00382625	0.0681556	Traf1
ENSMUSG00000057110	579.003	-0.0379597	0.263889	0.143847	0.885621	0.96792	Cntrl
ENSMUSG00000026878	11583.8	0.319267	0.161587	-1.97582	0.0481753	0.348215	Rab14
ENSMUSG00000026879	33825.3	-0.784466	0.197007	3.98191	6.83625e-05	0.00280498	Gsn
ENSMUSG00000026880	10286.9	-0.107739	0.178254	0.604409	0.545571	0.841737	Stom
ENSMUSG00000075391	487.782	0.182267	0.215694	-0.845028	0.398095	0.769556	Glo1-ps
ENSMUSG00000035778	2044.72	0.222841	0.211112	-1.05556	0.29117	0.697296	Ggta1
ENSMUSG00000106856	18.6078	3.07907	1.18001	-2.60936	0.0090712	0.124671	Gm43761
ENSMUSG00000026883	33.0903	-1.61163	0.692404	2.32758	0.0199345	0.212758	Dab2ip
ENSMUSG00000026895	2982.55	0.123456	0.174954	-0.705647	0.480407	0.81081	Ndufa8
ENSMUSG00000026889	2544.32	0.141591	0.219971	-0.643679	0.519784	0.828798	Rbm18
ENSMUSG00000026887	459.043	-0.0651265	0.258323	0.252113	0.800954	0.941236	Mrrf
ENSMUSG00000047250	865.949	0.253302	0.299559	-0.845583	0.397785	0.769556	Ptgs1
ENSMUSG00000083101	1182.8	0.0901513	0.177403	-0.508172	0.611333	0.870502	Gm13430
ENSMUSG00000083716	2851.38	0.152596	0.185959	-0.820589	0.41188	0.776415	Gm13436
ENSMUSG00000083431	27.5565	0.344914	0.739358	-0.466504	0.640855	0.882702	Gm13437
ENSMUSG00000009030	1307.24	0.219022	0.190574	-1.14927	0.250443	0.668497	Pdcl
ENSMUSG00000075376	481.056	0.703717	0.345871	-2.03462	0.0418886	0.324774	Rc3h2
ENSMUSG00000066798	270.167	0.0103334	0.419109	-0.0246556	0.98033	0.994693	Zbtb6
ENSMUSG00000050714	14.7053	-1.71782	1.37669	1.24779	0.212106	0.63594	Zbtb26
ENSMUSG00000035437	1289.67	-0.119255	0.212379	0.561518	0.574444	0.856648	Rabgap1
ENSMUSG00000026915	315.607	-0.764049	0.270717	2.82231	0.00476789	0.0799653	Strbp
ENSMUSG00000035392	2697.23	0.277551	0.201176	-1.37964	0.167697	0.590502	Dennd1a
ENSMUSG00000107586	21.6777	1.34042	1.51505	-0.884736	0.376299	0.756019	Gm44283
ENSMUSG00000087294	30.9094	0.731383	1.02146	-0.716019	0.473979	0.807259	Gm13556
ENSMUSG00000026749	4318.46	-0.192273	0.201029	0.956444	0.338848	0.732207	Nek6
ENSMUSG00000026750	2025.12	0.0642228	0.166625	-0.385433	0.699917	0.905827	Psmb7
ENSMUSG00000082931	448.833	0.123599	0.253615	-0.48735	0.62601	0.8759	Gm13586
ENSMUSG00000063972	79.1775	-0.196662	0.610672	0.322042	0.747421	0.92343	Nr6a1
ENSMUSG00000046618	18.9172	-2.24463	1.57873	1.42179	0.155087	0.578013	Olfml2a
ENSMUSG00000062997	7485.65	0.275476	0.244366	-1.12731	0.259612	0.67347	Rpl35
ENSMUSG00000026755	1807.83	0.0586129	0.18741	-0.312751	0.75447	0.925529	Arpc5l
ENSMUSG00000026754	243.866	-0.61249	0.443328	1.38157	0.167103	0.590286	Golga1
ENSMUSG00000035236	121.772	0.296223	0.50574	-0.585722	0.558062	0.848121	Scai
ENSMUSG00000026753	6324.13	0.209027	0.163378	-1.2794	0.200755	0.627184	Ppp6c
ENSMUSG00000083240	2502.74	0.208608	0.167389	-1.24625	0.212674	0.636748	Gm13453
ENSMUSG00000082536	21637.9	0.193528	0.127998	-1.51196	0.130544	0.541145	Gm13456
ENSMUSG00000081999	3365.64	0.293104	0.159837	-1.83377	0.0666883	0.406877	Gm13461
ENSMUSG00000049744	1694.7	0.166585	0.212058	-0.785563	0.432124	0.787212	Arhgap15
ENSMUSG00000036890	263.183	0.327147	0.322673	-1.01387	0.310647	0.714737	Gtdc1
ENSMUSG00000026872	7417.57	0.182766	0.166182	-1.0998	0.271421	0.680664	Zeb2
ENSMUSG00000052248	224.439	0.817577	0.336894	-2.42681	0.0152323	0.179783	Zeb2os
ENSMUSG00000098320	35.9916	0.50811	0.698582	-0.727345	0.467015	0.803849	ENSMUSG00000098320
ENSMUSG00000052155	396.008	-0.309044	0.261487	1.18187	0.237256	0.657017	Acvr2a
ENSMUSG00000026761	2289.6	0.198303	0.286256	-0.692748	0.488467	0.81527	Orc4
ENSMUSG00000036792	183.589	0.284524	0.315294	-0.90241	0.366839	0.751039	Mbd5
ENSMUSG00000081272	11287.7	-0.00571318	0.149882	0.0381178	0.969594	0.992522	Ap2m1-ps
ENSMUSG00000069495	176.321	0.103306	0.403832	-0.255814	0.798094	0.940645	Epc2
ENSMUSG00000026764	56.4432	0.115722	0.77347	-0.149614	0.881069	0.965318	Kif5c
ENSMUSG00000026766	2601.75	-0.090662	0.167619	0.540881	0.588589	0.862019	Mmadhc
ENSMUSG00000081457	43.0767	0.481633	0.8292	-0.580841	0.561348	0.850199	Gm13488
ENSMUSG00000083449	140.349	0.465755	0.345511	-1.34802	0.177653	0.60226	Gm13487
ENSMUSG00000017144	1031.13	-0.253973	0.203206	1.24983	0.211361	0.635753	Rnd3
ENSMUSG00000087701	19884	0.222535	0.193145	-1.15216	0.249253	0.667941	Gm13493
ENSMUSG00000036249	706.75	0.241506	0.208147	-1.16027	0.245939	0.665034	Rbm43
ENSMUSG00000026946	1514.32	0.433923	0.171245	-2.53393	0.011279	0.14676	Nmi
ENSMUSG00000053475	158.076	-1.21213	0.489507	2.47623	0.0132778	0.163957	Tnfaip6
ENSMUSG00000036202	395.785	0.418434	0.31319	-1.33604	0.181536	0.606906	Rif1
ENSMUSG00000036093	5105.32	0.0452328	0.208787	-0.216646	0.828485	0.949141	Arl5a
ENSMUSG00000017412	39.1776	0.250608	0.642707	-0.389926	0.696591	0.904831	Cacnb4
ENSMUSG00000025201	412.295	-0.114779	0.227832	0.503789	0.61441	0.871655	Bloc1s2-ps
ENSMUSG00000055371	2549.15	-0.281006	0.175142	1.60445	0.108615	0.50155	Stam2
ENSMUSG00000036053	362.734	0.897405	0.327827	-2.73744	0.00619199	0.0961495	Fmnl2
ENSMUSG00000061136	3646.84	0.215072	0.150379	-1.4302	0.15266	0.574216	Prpf40a
ENSMUSG00000026960	519.868	0.213788	0.279158	-0.765832	0.443776	0.793613	Arl6ip6
ENSMUSG00000080716	97.9525	0.0338635	0.424807	-0.079715	0.936464	0.982643	Gm13503
ENSMUSG00000083287	312.653	0.22064	0.242685	-0.909165	0.363263	0.748045	Idi1-ps1
ENSMUSG00000082301	44.3678	0.258467	0.562978	-0.459107	0.646157	0.884959	Gm14032
ENSMUSG00000026826	206.062	0.00908855	0.364981	-0.0249014	0.980134	0.994693	Nr4a2
ENSMUSG00000026827	864.423	-0.138403	0.248249	0.55752	0.577173	0.857627	Gpd2
ENSMUSG00000081642	152.365	0.663744	0.473888	-1.40064	0.161323	0.58576	Gm13532
ENSMUSG00000026832	8017.66	0.0928136	0.160912	-0.576797	0.564077	0.851023	Cytip
ENSMUSG00000026836	331.867	0.222172	0.290613	-0.764494	0.444573	0.793613	Acvr1
ENSMUSG00000026839	61.3692	0.205281	0.512416	-0.400615	0.688703	0.901803	Upp2
ENSMUSG00000026991	416.06	0.278454	0.316855	-0.878805	0.379507	0.758454	Pkp4
ENSMUSG00000081157	552.84	0.194937	0.197456	-0.987245	0.323523	0.721479	Gm13552
ENSMUSG00000035168	123.255	0.0291614	0.531793	-0.0548359	0.956269	0.988313	Tanc1
ENSMUSG00000026988	1612.92	0.209019	0.159365	-1.31158	0.189663	0.614616	Wdsub1
ENSMUSG00000026987	1062.96	-0.0472092	0.263258	0.179327	0.857681	0.957786	Baz2b
ENSMUSG00000082330	194.906	-0.362105	0.364082	0.99457	0.319945	0.719874	Ldha-ps
ENSMUSG00000026977	3338.43	0.287771	0.196944	-1.46118	0.143967	0.562853	Marchf7
ENSMUSG00000060703	8215.36	0.260898	0.155286	-1.68011	0.0929361	0.472362	Cd302
ENSMUSG00000080198	771.778	0.322866	0.263463	-1.22547	0.220398	0.641583	Rpl10a-ps4
ENSMUSG00000026980	262.224	-1.3739	0.633181	2.16984	0.0300193	0.268592	Ly75
ENSMUSG00000086196	29.7757	-1.68734	1.42811	1.18151	0.237398	0.657017	Gm13571
ENSMUSG00000054580	61.6783	-0.553119	0.788808	0.701209	0.483172	0.812227	Pla2r1
ENSMUSG00000026970	7006.98	-0.0766452	0.202449	0.37859	0.704992	0.908018	Rbms1
ENSMUSG00000064289	3558.68	0.214673	0.19271	-1.11397	0.265292	0.678297	Tank
ENSMUSG00000026914	7070.56	0.0621576	0.128362	-0.484235	0.628219	0.877943	Psmd14
ENSMUSG00000035000	645.225	-1.92284	0.338892	5.67392	1.3957e-08	1.60216e-06	Dpp4
ENSMUSG00000000392	55.9669	-2.72617	0.61229	4.45242	8.49066e-06	0.000476223	Fap
ENSMUSG00000026896	1541.6	0.273763	0.162439	-1.68533	0.091925	0.469687	Ifih1
ENSMUSG00000026893	251.001	0.252188	0.294999	-0.854876	0.39262	0.76667	Gca
ENSMUSG00000059742	17.1806	-2.87743	1.18342	2.43145	0.0150385	0.177902	Kcnh7
ENSMUSG00000082127	966.493	0.154321	0.250891	-0.615093	0.538493	0.838615	Gm13577
ENSMUSG00000084104	1055.81	-0.0799198	0.191281	0.417813	0.676084	0.897387	Gm13578
ENSMUSG00000034903	46.2557	-1.38181	1.01344	1.36349	0.172729	0.597628	Cobll1
ENSMUSG00000026994	37.6349	0.387743	0.94252	-0.411389	0.680787	0.897752	Galnt3
ENSMUSG00000034848	132.872	0.414474	0.403993	-1.02594	0.304918	0.708701	Ttc21b
ENSMUSG00000034810	72.299	-2.68066	0.924984	2.89806	0.00375483	0.0671924	Scn7a
ENSMUSG00000082218	52.9377	0.157193	0.568891	-0.276315	0.782306	0.935953	Gm13602
ENSMUSG00000034780	20.8503	-4.3232	2.15342	2.0076	0.0446856	0.334214	B3galt1
ENSMUSG00000083910	86.1127	-0.0590918	0.445885	0.132527	0.894567	0.9701	Gm13604
ENSMUSG00000027030	102.274	-0.189633	0.592334	0.320145	0.748858	0.923821	Stk39
ENSMUSG00000075312	1083.84	-0.0832739	0.168511	0.494176	0.621182	0.874559	Gm13597
ENSMUSG00000027035	3266.42	-0.061238	0.218504	0.280261	0.779277	0.934349	Cers6
ENSMUSG00000034738	888.866	0.360821	0.239911	-1.50398	0.132587	0.545015	Nostrin
ENSMUSG00000005233	733.865	0.810857	0.22999	-3.52562	0.000422498	0.0121474	Spc25
ENSMUSG00000027068	2608.16	0.467264	0.178652	-2.6155	0.00890963	0.123365	Dhrs9
ENSMUSG00000063145	123.018	0.355018	0.518941	-0.684121	0.493899	0.818045	Bbs5
ENSMUSG00000027086	189.422	-0.35793	0.540504	0.662215	0.507833	0.824405	Fastkd1
ENSMUSG00000042133	2051.03	0.340684	0.181159	-1.88057	0.0600299	0.388563	Ppig
ENSMUSG00000082345	79.455	0.562665	0.475454	-1.18343	0.23664	0.656382	Gm13622
ENSMUSG00000083007	435.006	0.0879687	0.289193	-0.304187	0.760985	0.928217	Gm13623
ENSMUSG00000027088	969.314	-0.0192745	0.21677	0.088917	0.929148	0.981467	Phospho2
ENSMUSG00000081857	101.148	0.466118	0.409286	-1.13885	0.254764	0.670226	Gm13624
ENSMUSG00000042155	14.0593	5.15494	2.33194	-2.21058	0.0270649	0.252666	Klhl23
ENSMUSG00000068882	5531.09	0.0172267	0.173653	-0.0992018	0.920978	0.978164	Ssb
ENSMUSG00000051730	1088.95	0.126958	0.281026	-0.451767	0.651437	0.887195	Mettl5
ENSMUSG00000044308	646.573	0.340163	0.242374	-1.40347	0.160477	0.585571	Ubr3
ENSMUSG00000047965	3606.66	0.181863	0.204113	-0.890991	0.372934	0.754098	Rpl9-ps7
ENSMUSG00000014959	6001.6	-0.361818	0.19346	1.87025	0.0614496	0.392564	Gorasp2
ENSMUSG00000041997	1640.15	0.0281118	0.149817	-0.187642	0.851157	0.956315	Tlk1
ENSMUSG00000041975	371.973	0.174535	0.26968	-0.647191	0.517508	0.827725	Mettl8
ENSMUSG00000041966	489.722	-0.126737	0.275542	0.459956	0.645548	0.884923	Dcaf17
ENSMUSG00000027012	4352.5	0.230198	0.124056	-1.85561	0.0635096	0.398427	Dync1i2
ENSMUSG00000027010	1417.87	-0.0621908	0.225272	0.27607	0.782494	0.935961	Slc25a12
ENSMUSG00000082190	38.6631	0.0699401	0.61272	-0.114147	0.909121	0.973578	Gm13641
ENSMUSG00000027018	2992.91	0.353497	0.165218	-2.13958	0.0323891	0.281668	Hat1
ENSMUSG00000086846	128.51	0.364275	0.369546	-0.985738	0.324262	0.721891	Gm13642
ENSMUSG00000041921	596.224	0.105888	0.354702	-0.298528	0.7653	0.929893	Metap1d
ENSMUSG00000027111	1489.61	0.530563	0.176205	-3.01106	0.0026034	0.0508123	Itga6
ENSMUSG00000006494	2854.19	-0.0650183	0.147665	0.440311	0.659712	0.890243	Pdk1
ENSMUSG00000004085	764.019	-0.636184	0.27784	2.28975	0.0220357	0.226001	Map3k20
ENSMUSG00000055612	116.112	-0.343045	0.449519	0.763138	0.445381	0.7941	Cdca7
ENSMUSG00000081957	17.1295	-0.22905	1.17285	0.195294	0.845163	0.955184	Ak3l2-ps
ENSMUSG00000027109	2175.76	0.154045	0.174568	-0.882436	0.377541	0.757178	Sp3
ENSMUSG00000084213	48.1927	0.755134	0.71044	-1.06291	0.287823	0.69399	Hspe1-ps5
ENSMUSG00000063714	170.528	0.454093	0.349344	-1.29985	0.193654	0.618191	Sp3os
ENSMUSG00000027108	1483.79	0.299952	0.182864	-1.6403	0.100943	0.486107	Ola1
ENSMUSG00000041777	624.951	0.195681	0.276725	-0.707132	0.479485	0.810518	Cir1
ENSMUSG00000008226	327.693	0.134933	0.265402	-0.508412	0.611165	0.870356	Scrn3
ENSMUSG00000041762	1526.67	0.639167	0.19233	-3.32328	0.00088966	0.0219889	Gpr155
ENSMUSG00000075284	2239.02	0.40043	0.166154	-2.40999	0.015953	0.186023	Wipf1
ENSMUSG00000027104	986.937	0.197045	0.201235	-0.979174	0.327494	0.724782	Atf2
ENSMUSG00000018770	7493.55	0.343737	0.185562	-1.85241	0.0639675	0.400365	Atp5g3
ENSMUSG00000009207	616.126	0.399743	0.334929	-1.19352	0.232667	0.651633	Lnpk
ENSMUSG00000075279	2344.73	0.254648	0.226573	-1.12391	0.26105	0.674445	Mrpl23-ps1
ENSMUSG00000027099	1809.32	0.117256	0.185238	-0.633003	0.526732	0.83251	Mtx2
ENSMUSG00000081406	10041.1	0.22462	0.183515	-1.22399	0.220957	0.642555	Rps6-ps4
ENSMUSG00000075276	96.8027	0.166148	0.468045	-0.354983	0.722602	0.915718	Gm13653
ENSMUSG00000059005	6169.82	0.229743	0.154962	-1.48258	0.138186	0.555938	Hnrnpa3
ENSMUSG00000015839	4572.25	0.0432074	0.149625	-0.288771	0.772756	0.932301	Nfe2l2
ENSMUSG00000086813	33.8739	-0.403242	0.730882	0.55172	0.58114	0.859345	Gm13657
ENSMUSG00000081833	863.096	-0.398359	0.20699	1.92453	0.0542879	0.370943	Gm13669
ENSMUSG00000042410	2767.91	0.0192948	0.18711	-0.10312	0.917868	0.977121	Agps
ENSMUSG00000075273	355.162	0.570345	0.377036	-1.51271	0.130354	0.541145	Ttc30b
ENSMUSG00000075272	54.9506	-0.182111	0.572472	0.318113	0.7504	0.923952	Ttc30a2
ENSMUSG00000075271	125.799	-0.131679	0.367694	0.35812	0.720254	0.914075	Ttc30a1
ENSMUSG00000042369	215.106	-0.131153	0.354886	0.369562	0.711709	0.909903	Rbm45
ENSMUSG00000002731	1087.35	0.414807	0.2024	-2.04945	0.0404186	0.321378	Prkra
ENSMUSG00000002732	318.36	-0.0370259	0.264044	0.140226	0.888481	0.968373	Fkbp7
ENSMUSG00000002733	1380.52	0.0905541	0.16151	-0.560673	0.57502	0.856836	Plekha3
ENSMUSG00000044033	14.8574	-4.27539	1.48266	2.88359	0.00393169	0.0697932	Ccdc141
ENSMUSG00000042272	1910.85	-0.0771612	0.218099	0.35379	0.723496	0.915865	Sestd1
ENSMUSG00000084087	72.3995	0.283451	0.577365	-0.490939	0.62347	0.875641	Gm13650
ENSMUSG00000081611	225.243	0.071278	0.295563	-0.24116	0.809431	0.944083	Gm13651
ENSMUSG00000027014	299.351	-0.246366	0.267846	0.919804	0.357675	0.744412	Cwc22
ENSMUSG00000054510	552.812	0.437789	0.283812	-1.54253	0.122945	0.52883	Gm14461
ENSMUSG00000027011	6958.62	0.271406	0.197827	-1.37194	0.170084	0.593913	Ube2e3
ENSMUSG00000027009	1839.08	0.405233	0.192362	-2.10661	0.0351514	0.295253	Itga4
ENSMUSG00000075256	60.9679	0.846578	0.549835	-1.53969	0.123635	0.530887	Cerkl
ENSMUSG00000027007	2038.09	0.175549	0.175764	-0.998777	0.317903	0.719024	Itprid2
ENSMUSG00000059173	26.7324	-3.08789	1.23172	2.50698	0.0121768	0.155057	Pde1a
ENSMUSG00000027006	2615.8	0.00295658	0.207451	-0.0142519	0.988629	0.997384	Dnajc10
ENSMUSG00000027002	231.389	-1.59672	0.572812	2.78751	0.00531145	0.0863198	Nckap1
ENSMUSG00000027001	170.77	0.542305	0.414532	-1.30823	0.190794	0.616081	Dusp19
ENSMUSG00000026999	442.208	-0.106743	0.235446	0.453365	0.650286	0.8864	Nup35
ENSMUSG00000106252	1238.89	0.555762	0.314535	-1.76693	0.0772398	0.435426	Mir684-1
ENSMUSG00000086436	2142.78	0.20773	0.161226	-1.28844	0.197594	0.624893	Gm13690
ENSMUSG00000064193	47440.3	-0.36478	0.189341	1.92658	0.0540322	0.370176	Gm4735
ENSMUSG00000080979	97.7084	0.177903	0.390016	-0.456143	0.648287	0.88598	Gm13675
ENSMUSG00000081400	2952.33	0.33299	0.199823	-1.66642	0.0956289	0.477123	Gm13680
ENSMUSG00000027091	2316.24	0.0744604	0.161878	-0.459978	0.645532	0.884923	Zc3h15
ENSMUSG00000027087	4518.33	0.452338	0.157184	-2.87776	0.00400511	0.0706916	Itgav
ENSMUSG00000048388	44.9766	-3.17843	1.57499	2.01806	0.0435852	0.330288	Fam171b
ENSMUSG00000094125	48.5596	-0.537714	0.630563	0.852753	0.393797	0.767341	Gm13698
ENSMUSG00000094336	48.5596	-0.537714	0.630563	0.852753	0.393797	0.767341	Gm13693
ENSMUSG00000096729	47.9597	-0.540062	0.631798	0.854802	0.392661	0.76667	Gm13695
ENSMUSG00000096484	48.3552	-0.526062	0.631994	0.832384	0.405192	0.772927	Gm13696
ENSMUSG00000096337	48.2529	-0.52011	0.632755	0.821978	0.411089	0.77625	Gm13694
ENSMUSG00000095824	48.2529	-0.52011	0.632755	0.821978	0.411089	0.77625	Gm13697
ENSMUSG00000079247	48.2529	-0.52011	0.632755	0.821978	0.411089	0.77625	Gm13691
ENSMUSG00000059588	1278.76	0.338813	0.23527	-1.4401	0.149838	0.571336	Calcrl
ENSMUSG00000027082	789.04	0.153321	0.193175	-0.793691	0.427376	0.784674	Tfpi
ENSMUSG00000087362	250.428	1.02229	0.361217	-2.83012	0.00465306	0.0783787	Gm13710
ENSMUSG00000034101	417.555	0.00115743	0.219609	-0.00527041	0.995795	0.99889	Ctnnd1
ENSMUSG00000076437	672.086	0.376905	0.306484	-1.22977	0.218784	0.640741	Selenoh
ENSMUSG00000050043	3262.14	0.248058	0.179725	-1.38021	0.167521	0.590286	Tmx2
ENSMUSG00000027080	670.83	0.0982166	0.18926	-0.518951	0.603795	0.866724	Med19
ENSMUSG00000034075	3013.82	-0.3299	0.2221	1.48537	0.137447	0.554545	Zdhhc5
ENSMUSG00000027079	809.069	-0.173198	0.253776	0.682483	0.494934	0.818045	Clp1
ENSMUSG00000023224	2891.5	-1.76829	0.325213	5.43732	5.40868e-08	5.30495e-06	Serping1
ENSMUSG00000027078	6600.8	0.166215	0.131661	-1.26245	0.206788	0.631402	Ube2l6
ENSMUSG00000027076	637.212	0.0711418	0.31673	-0.224614	0.82228	0.947241	Timm10
ENSMUSG00000027075	37.5618	-1.99851	1.15762	1.72639	0.0842768	0.451448	Slc43a1
ENSMUSG00000050896	18.7407	-2.00152	1.34946	1.48321	0.13802	0.55562	Rtn4rl2
ENSMUSG00000027074	721.659	-1.00364	0.379474	2.64482	0.00817355	0.116314	Slc43a3
ENSMUSG00000027067	3315.94	-0.0222952	0.155895	0.143014	0.886279	0.96802	Ssrp1
ENSMUSG00000033955	135.347	-0.112105	0.430506	0.260402	0.794553	0.939585	Tnks1bp1
ENSMUSG00000044338	65.321	-0.707686	0.639613	1.10643	0.268541	0.680136	Aplnr
ENSMUSG00000045392	43.6803	-1.40268	0.651793	2.15204	0.0313945	0.275962	Olfr1033
ENSMUSG00000082028	229.469	-0.303754	0.415864	0.730415	0.465136	0.802784	Gm1826
ENSMUSG00000082908	1104.21	0.269199	0.215382	-1.24987	0.211347	0.635753	Gm13736
ENSMUSG00000082417	51.2118	-0.0255042	0.573189	0.0444952	0.96451	0.991181	Gm13740
ENSMUSG00000083688	61.2087	0.355825	0.482407	-0.737602	0.460756	0.801342	Gm13743
ENSMUSG00000100899	14.1261	-3.61935	2.60193	1.39103	0.164218	0.588428	Olfr1167
ENSMUSG00000080223	76.6749	0.0308701	0.435331	-0.0709117	0.943468	0.984409	Gm13768
ENSMUSG00000085547	119.835	-0.169422	0.43061	0.393446	0.69399	0.903306	Gm13767
ENSMUSG00000025314	3431.78	0.161323	0.181435	-0.889151	0.373922	0.754636	Ptprj
ENSMUSG00000051329	927.464	-0.106565	0.194552	0.547744	0.583868	0.859931	Nup160
ENSMUSG00000008200	943.216	0.20017	0.201943	-0.991221	0.321578	0.720902	Fnbp4
ENSMUSG00000080873	780.395	0.360753	0.291253	-1.23862	0.215485	0.639071	Rpl30-ps3
ENSMUSG00000080977	4395.96	0.260411	0.210059	-1.2397	0.215086	0.63898	Gm13772
ENSMUSG00000027282	6094.38	0.125336	0.167262	-0.749335	0.453655	0.797575	Mtch2
ENSMUSG00000005510	2449.51	0.174755	0.156561	-1.11622	0.26433	0.67753	Ndufs3
ENSMUSG00000005505	258.162	0.230732	0.309915	-0.744501	0.456573	0.799066	Kbtbd4
ENSMUSG00000063235	2673.47	0.206169	0.177478	-1.16166	0.245373	0.664461	Ptpmt1
ENSMUSG00000005506	1366.77	-0.198805	0.202062	0.983882	0.325174	0.722779	Celf1
ENSMUSG00000002104	81.6725	0.509275	0.526927	-0.9665	0.333794	0.729003	Rapsn
ENSMUSG00000002102	8060.84	-0.0116435	0.158144	0.0736261	0.941308	0.983882	Psmc3
ENSMUSG00000002105	884.443	-0.0289908	0.173071	0.167508	0.86697	0.960148	Slc39a13
ENSMUSG00000002111	14820	-0.0555393	0.133334	0.416543	0.677013	0.897556	Spi1
ENSMUSG00000040687	1246.17	0.00940864	0.231633	-0.0406188	0.9676	0.991835	Madd
ENSMUSG00000002108	3263.9	0.314741	0.151883	-2.07226	0.0382412	0.311744	Nr1h3
ENSMUSG00000002103	8070.04	0.108529	0.153907	-0.705156	0.480713	0.811038	Acp2
ENSMUSG00000002109	95.4262	-0.787247	0.579582	1.3583	0.174368	0.599131	Ddb2
ENSMUSG00000027255	1722.11	-0.103663	0.170378	0.608426	0.542905	0.840678	Arfgap2
ENSMUSG00000040591	273.368	-0.726853	0.301755	2.40875	0.0160072	0.186406	1110051M20Rik
ENSMUSG00000027253	77.4671	0.124281	0.583692	-0.212922	0.831388	0.950136	Lrp4
ENSMUSG00000040549	902.202	0.0940429	0.227996	-0.412476	0.679991	0.897752	Ckap5
ENSMUSG00000075040	240.645	-0.506873	0.399003	1.27035	0.20396	0.628758	Zfp408
ENSMUSG00000027247	5125.4	-0.205891	0.214087	0.961717	0.336192	0.73082	Arhgap1
ENSMUSG00000027244	1372.73	0.0169076	0.182539	-0.0926247	0.926202	0.980475	Atg13
ENSMUSG00000027243	212.838	0.121873	0.295637	-0.412237	0.680166	0.897752	Harbi1
ENSMUSG00000040506	594.833	-0.34174	0.248883	1.37309	0.169723	0.593571	Ambra1
ENSMUSG00000027239	49.3511	-0.452809	0.616082	0.734982	0.462351	0.802308	Mdk
ENSMUSG00000040479	7095.65	-0.206886	0.196792	1.0513	0.293123	0.699066	Dgkz
ENSMUSG00000027230	300.02	-0.623824	0.298373	2.09075	0.0365504	0.303386	Creb3l1
ENSMUSG00000058318	437.057	-0.175551	0.282605	0.62119	0.534475	0.836557	Phf21a
ENSMUSG00000027222	1134.63	-0.00124247	0.170292	0.00729609	0.994179	0.99889	Pex16
ENSMUSG00000044916	33.6192	-0.36526	0.664426	0.549737	0.5825	0.859548	1700029I15Rik
ENSMUSG00000068742	203.584	-1.14969	0.533365	2.15553	0.0311201	0.274484	Cry2
ENSMUSG00000049922	999.509	-0.13217	0.213924	0.617838	0.536682	0.837539	Slc35c1
ENSMUSG00000080860	89.5911	0.611577	0.566448	-1.07967	0.280289	0.68681	Gm13815
ENSMUSG00000027221	177.407	-1.26537	0.606134	2.08761	0.0368329	0.304032	Chst1
ENSMUSG00000075028	35.8068	0.215424	0.653972	-0.329408	0.741847	0.922049	Prdm11
ENSMUSG00000068735	159.715	-2.07937	0.512728	4.0555	5.00282e-05	0.00218391	Trp53i11
ENSMUSG00000027217	42.0808	-1.66657	0.841463	1.98056	0.0476407	0.34694	Tspan18
ENSMUSG00000027215	2437.02	-0.743641	0.227611	3.26715	0.00108635	0.0259792	Cd82
ENSMUSG00000027198	3056.38	-0.230883	0.18455	1.25106	0.210912	0.635526	Ext2
ENSMUSG00000040272	400.099	0.328536	0.245978	-1.33563	0.181669	0.606906	Accs
ENSMUSG00000040174	1143.43	-0.0489051	0.175049	0.27938	0.779953	0.934479	Alkbh3
ENSMUSG00000027195	10856.2	0.10872	0.126512	-0.859366	0.390138	0.76534	Hsd17b12
ENSMUSG00000027194	1157.26	-0.369367	0.253972	1.45436	0.145847	0.565653	Ttc17
ENSMUSG00000081476	202.174	0.0159032	0.293484	-0.0541877	0.956786	0.988387	Itpa-ps1
ENSMUSG00000045464	241.265	0.350263	0.303504	-1.15406	0.248475	0.66759	2810002D19Rik
ENSMUSG00000027193	8033.53	-0.338174	0.176195	1.91932	0.0549441	0.371914	Api5
ENSMUSG00000082820	152.7	0.396877	0.40533	-0.979145	0.327508	0.724782	Gm13803
ENSMUSG00000075015	566.75	-1.81783	0.533722	3.40596	0.000659323	0.0174659	Gm10801
ENSMUSG00000075014	2798.23	-1.43037	0.720456	1.98536	0.0471043	0.344979	Gm10800
ENSMUSG00000094873	71.7805	-0.395408	0.468971	0.84314	0.39915	0.769612	Gm13812
ENSMUSG00000095203	71.8741	-0.40202	0.468339	0.858396	0.390674	0.765686	Gm13810
ENSMUSG00000027165	346.437	0.408572	0.329165	-1.24124	0.214517	0.638689	Iftap
ENSMUSG00000027164	1723.95	-0.564689	0.261615	2.15847	0.0308911	0.27293	Traf6
ENSMUSG00000032841	429.924	-0.0101859	0.393042	0.0259155	0.979325	0.994404	Prr5l
ENSMUSG00000027163	894.278	0.0129865	0.177118	-0.0733208	0.941551	0.983882	Commd9
ENSMUSG00000048058	736.252	0.28397	0.281727	-1.00796	0.313474	0.715766	Ldlrad3
ENSMUSG00000085417	23.4864	-2.20844	1.57793	1.39958	0.16164	0.586325	Gm13919
ENSMUSG00000082328	235.448	0.319279	0.283777	-1.12511	0.260544	0.673843	Gm13921
ENSMUSG00000027189	1755.32	-0.146594	0.181116	0.80939	0.418291	0.780577	Trim44
ENSMUSG00000027188	204.974	-2.61198	0.736891	3.54459	0.000393226	0.0114761	Pamr1
ENSMUSG00000005087	24943.3	0.0388749	0.177881	-0.218544	0.827006	0.948358	Cd44
ENSMUSG00000010914	607.144	0.330319	0.266719	-1.23845	0.215548	0.639071	Pdhx
ENSMUSG00000010911	1168.11	0.263279	0.245683	-1.07162	0.283891	0.690435	Apip
ENSMUSG00000012350	61.3116	0.121027	0.851775	-0.142088	0.88701	0.96802	Ehf
ENSMUSG00000027187	8526.58	0.0109371	0.142736	-0.0766245	0.938922	0.983606	Cat
ENSMUSG00000032724	381.386	-1.18366	0.455128	2.60072	0.00930285	0.126462	Abtb2
ENSMUSG00000027185	492.471	-0.379746	0.273316	1.3894	0.16471	0.588428	Nat10
ENSMUSG00000027184	17470.5	-0.0132747	0.137372	0.0966329	0.923018	0.97883	Caprin1
ENSMUSG00000081010	208.367	0.444751	0.303427	-1.46576	0.142714	0.56133	Gm13880
ENSMUSG00000032698	4102.03	0.1616	0.144364	-1.11939	0.262974	0.676625	Lmo2
ENSMUSG00000027180	1344.11	0.193316	0.165439	-1.1685	0.242606	0.661812	Fbxo3
ENSMUSG00000068686	75.5206	0.805424	0.555569	-1.44973	0.147134	0.567102	Cd59b
ENSMUSG00000032679	482.963	0.550355	0.321067	-1.71414	0.0865025	0.457987	Cd59a
ENSMUSG00000081721	66.1106	-0.243475	0.487702	0.49923	0.617617	0.87387	Gm13882
ENSMUSG00000027177	2499.77	0.136266	0.205871	-0.661901	0.508035	0.824405	Hipk3
ENSMUSG00000027176	1046.15	-0.155507	0.177884	0.874209	0.382005	0.760036	Cstf3
ENSMUSG00000027175	528.228	0.195754	0.265184	-0.738184	0.460403	0.801292	Tcp11l1
ENSMUSG00000027173	297.144	0.188076	0.336463	-0.558979	0.576176	0.857317	Depdc7
ENSMUSG00000074994	279.464	0.129384	0.312145	-0.4145	0.678508	0.897752	Qser1
ENSMUSG00000045106	67.8664	1.58554	0.59138	-2.68108	0.00733839	0.108078	Ccdc73
ENSMUSG00000027170	6399.28	0.281095	0.144967	-1.93902	0.0524984	0.364012	Eif3m
ENSMUSG00000016458	41.4097	-2.52528	0.965591	2.61526	0.00891586	0.123365	Wt1
ENSMUSG00000005973	749.452	-0.186899	0.218303	0.856145	0.391917	0.76667	Rcn1
ENSMUSG00000080859	14726.6	0.260494	0.162481	-1.60322	0.108886	0.501788	Rpl10-ps1
ENSMUSG00000027167	306.539	-0.0176876	0.275243	0.0642619	0.948762	0.986093	Elp4
ENSMUSG00000042670	1896.01	0.341899	0.298829	-1.14413	0.252571	0.669185	Immp1l
ENSMUSG00000027166	415.709	0.167745	0.260417	-0.644141	0.519484	0.828661	Dnajc24
ENSMUSG00000027122	459.473	0.325411	0.233505	-1.39359	0.163441	0.58835	Arl14ep
ENSMUSG00000082066	47.1384	0.732903	0.550707	-1.33084	0.183242	0.608767	Gm13904
ENSMUSG00000083424	2813.47	0.495841	0.252826	-1.9612	0.0498559	0.353924	Rpl35a-ps4
ENSMUSG00000063684	4559.64	0.285351	0.178949	-1.5946	0.110802	0.506846	Hadhb-ps
ENSMUSG00000057234	136.949	-0.0703915	0.55297	0.127297	0.898705	0.97083	Mettl15
ENSMUSG00000027115	75.8262	1.93411	0.620906	-3.11498	0.00183954	0.0386804	Kif18a
ENSMUSG00000027162	2927.26	0.145074	0.140821	-1.0302	0.302914	0.707428	Lin7c
ENSMUSG00000050199	39.8639	-0.21233	0.917224	0.231492	0.816932	0.946118	Lgr4
ENSMUSG00000027160	230.04	0.648651	0.379552	-1.70899	0.087453	0.460528	Ccdc34
ENSMUSG00000074971	43.5369	-3.3291	1.22071	2.72719	0.00638763	0.0980476	Fibin
ENSMUSG00000083320	167.568	0.391109	0.345179	-1.13306	0.257187	0.672113	Gm13935
ENSMUSG00000084094	28.3259	-0.510525	0.865821	0.589643	0.55543	0.847361	Gm13961
ENSMUSG00000027134	266.55	-0.623141	0.344582	1.8084	0.0705449	0.41552	Lpcat4
ENSMUSG00000027133	2194.41	0.273115	0.224492	-1.21659	0.22376	0.644416	Nop10
ENSMUSG00000027130	1437.41	0.0541136	0.220303	-0.245633	0.805967	0.942381	Slc12a6
ENSMUSG00000027131	2314.17	0.0686474	0.145975	-0.470268	0.638164	0.882019	Emc4
ENSMUSG00000027132	991.189	0.0128725	0.161439	-0.079736	0.936447	0.982643	Katnbl1
ENSMUSG00000055943	5541.38	0.256283	0.164989	-1.55333	0.120344	0.524164	Emc7
ENSMUSG00000003604	422.516	0.145186	0.271261	-0.535225	0.592494	0.86289	Aven
ENSMUSG00000044042	683.55	-0.0885158	0.220043	0.402265	0.687489	0.900898	Fmn1
ENSMUSG00000085448	30.4906	-0.1194	0.759862	0.157134	0.875139	0.962764	Gm13963
ENSMUSG00000041219	1045.32	0.200361	0.216883	-0.923822	0.355579	0.742842	Arhgap11a
ENSMUSG00000096006	8012.18	0.227296	0.161974	-1.40329	0.160531	0.585629	Gm21596
ENSMUSG00000040383	1274.26	0.165471	0.177271	-0.933436	0.350595	0.739308	Aqr
ENSMUSG00000040321	75.6255	0.222537	0.581108	-0.382954	0.701754	0.906545	Zfp770
ENSMUSG00000057147	731.777	0.172862	0.223494	-0.77345	0.439256	0.791443	Dph6
ENSMUSG00000040282	220.929	0.23604	0.312413	-0.755538	0.449926	0.796069	Cdin1
ENSMUSG00000027210	51.1271	-3.06525	1.03587	2.95913	0.00308514	0.0576724	Meis2
ENSMUSG00000081787	626.684	-0.310585	0.276486	1.12333	0.261297	0.674524	Gm13991
ENSMUSG00000085316	47.4781	-0.171291	0.622545	0.275147	0.783203	0.936231	D330050G23Rik
ENSMUSG00000099470	72.1435	0.270511	0.530591	-0.50983	0.610171	0.869839	Gm29340
ENSMUSG00000027351	4540.35	0.280519	0.139505	-2.01081	0.0443459	0.332896	Spred1
ENSMUSG00000027349	149.48	0.358586	0.472787	-0.758451	0.448181	0.795888	Fam98b
ENSMUSG00000027347	318.305	-0.273904	0.369421	0.741442	0.458426	0.800303	Rasgrp1
ENSMUSG00000040152	33338.7	-0.723423	0.312915	2.31188	0.0207842	0.217778	Thbs1
ENSMUSG00000040133	445.78	0.473308	0.339345	-1.39477	0.163086	0.587481	Gpr176
ENSMUSG00000005102	256.644	-0.207825	0.262802	0.790804	0.429058	0.78565	Eif2ak4
ENSMUSG00000009549	5872.72	0.319501	0.209548	-1.52471	0.12733	0.536643	Srp14
ENSMUSG00000040093	334.463	-0.327607	0.246855	1.32712	0.184468	0.609271	Bmf
ENSMUSG00000040084	627.785	0.186138	0.211246	-0.881143	0.37824	0.757597	Bub1b
ENSMUSG00000040061	454.334	-0.448904	0.298818	1.50226	0.133029	0.546105	Plcb2
ENSMUSG00000074918	813.026	-0.169598	0.29282	0.579188	0.562462	0.850557	Inafm2
ENSMUSG00000045838	25.6494	-4.57918	1.08964	4.20246	2.64033e-05	0.00127866	Ccdc9b
ENSMUSG00000027331	338.163	0.334689	0.378635	-0.883936	0.376731	0.756289	Knstrn
ENSMUSG00000027332	910.075	0.016103	0.200327	-0.0803838	0.935932	0.982399	Ivd
ENSMUSG00000040007	568.639	0.376683	0.210193	-1.79208	0.07312	0.423129	Bahd1
ENSMUSG00000074916	782.421	0.0939965	0.198953	-0.472457	0.636601	0.881516	Chst14
ENSMUSG00000039983	929.952	0.0306737	0.17712	-0.17318	0.86251	0.958765	Ccdc32
ENSMUSG00000027324	92.4697	-0.0837996	0.520388	0.161033	0.872067	0.961408	Rpusd2
ENSMUSG00000027326	193.412	0.36003	0.358046	-1.00554	0.314635	0.715992	Knl1
ENSMUSG00000027323	400.982	0.505519	0.27913	-1.81105	0.070133	0.4153	Rad51
ENSMUSG00000070730	897.154	0.130398	0.240365	-0.542499	0.587475	0.861734	Rmdn3
ENSMUSG00000034278	135.156	0.206214	0.375591	-0.549038	0.58298	0.859551	Dnajc17
ENSMUSG00000081572	283.034	0.466827	0.309618	-1.50775	0.131618	0.542613	Gm14138
ENSMUSG00000068580	1125.9	-0.112909	0.173208	0.65187	0.514485	0.825558	Zfyve19
ENSMUSG00000027315	116.398	-1.23336	0.510473	2.41612	0.015687	0.183824	Spint1
ENSMUSG00000034226	682.706	-0.899244	0.345183	2.60512	0.00918417	0.12562	Rhov
ENSMUSG00000034216	1605.86	-0.366908	0.220656	1.66281	0.0963511	0.477503	Vps18
ENSMUSG00000027313	20.9519	-0.594735	1.46373	0.406316	0.68451	0.899123	Chac1
ENSMUSG00000034154	237.74	0.355748	0.300027	-1.18572	0.235732	0.655506	Ino80
ENSMUSG00000014077	4100.35	-0.0788018	0.17319	0.455001	0.649109	0.886306	Chp1
ENSMUSG00000085438	1468.57	0.2624	0.200147	-1.31103	0.189846	0.614857	Oip5os1
ENSMUSG00000072980	128.278	0.776474	0.526075	-1.47598	0.13995	0.558707	Oip5
ENSMUSG00000027306	378.533	0.616746	0.25605	-2.40869	0.0160099	0.186406	Nusap1
ENSMUSG00000027305	573.765	0.101398	0.222035	-0.456678	0.647903	0.88598	Ndufaf1
ENSMUSG00000082029	4189.68	0.0193713	0.1252	-0.154722	0.87704	0.963594	H3f3c
ENSMUSG00000081416	199.464	0.186155	0.307991	-0.604416	0.545567	0.841737	Gm14383
ENSMUSG00000027304	498.062	0.301826	0.203785	-1.48111	0.138579	0.556793	Rtf1
ENSMUSG00000034032	688.232	-0.134622	0.263323	0.511241	0.609182	0.869603	Rpap1
ENSMUSG00000081056	202.429	0.561229	0.422446	-1.32852	0.184006	0.609042	Gm13998
ENSMUSG00000033943	340.222	0.0551028	0.271303	-0.203104	0.839054	0.952866	Mga
ENSMUSG00000033902	116.25	-0.320091	0.399242	0.801747	0.422699	0.781546	Mapkbp1
ENSMUSG00000027293	15277.2	0.226597	0.168638	-1.34369	0.179049	0.60399	Ehd4
ENSMUSG00000027291	2350.99	0.124513	0.243456	-0.511438	0.609044	0.869574	Vps39
ENSMUSG00000033808	344.299	-0.010701	0.34335	0.0311663	0.975137	0.993655	Tmem87a
ENSMUSG00000062646	261.805	-0.60391	0.4522	1.33549	0.181715	0.606906	Ganc
ENSMUSG00000027288	1658.89	-0.369533	0.211374	1.74824	0.0804223	0.444474	Zfp106
ENSMUSG00000027287	9556.58	-0.0625868	0.156143	0.40083	0.688545	0.901672	Snap23
ENSMUSG00000027286	889.31	0.134591	0.204076	-0.659515	0.509565	0.824713	Lrrc57
ENSMUSG00000027285	1054.16	-0.0768218	0.206591	0.371855	0.710001	0.909329	Haus2
ENSMUSG00000033705	337.216	0.316489	0.301451	-1.04989	0.293771	0.699873	Stard9
ENSMUSG00000027284	198.373	-0.0957149	0.352699	0.271379	0.7861	0.937258	Cdan1
ENSMUSG00000090100	53.2038	0.00273551	0.596135	-0.00458875	0.996339	0.998917	Ttbk2
ENSMUSG00000027272	488.81	-0.187195	0.246721	0.75873	0.448014	0.795745	Ubr1
ENSMUSG00000054484	510.463	0.163033	0.224625	-0.725802	0.46796	0.804346	Tmem62
ENSMUSG00000023572	2347.21	0.289808	0.170789	-1.69688	0.0897197	0.465381	Ccndbp1
ENSMUSG00000074890	287.018	0.136219	0.295952	-0.460275	0.645319	0.884844	Lcmt2
ENSMUSG00000027259	316.884	-0.304503	0.35792	0.850758	0.394904	0.76807	Adal
ENSMUSG00000050619	735.12	-0.374277	0.242114	1.54587	0.122136	0.527667	Zscan29
ENSMUSG00000027263	914.821	-0.096048	0.2929	0.32792	0.742972	0.922361	Tubgcp4
ENSMUSG00000043909	305.739	-0.612213	0.431415	1.41908	0.155875	0.579697	Trp53bp1
ENSMUSG00000033526	328.426	-0.189128	0.288472	0.655619	0.512069	0.824923	Ppip5k1
ENSMUSG00000033486	45.9904	-0.433982	0.705385	0.615241	0.538395	0.838615	Catsper2
ENSMUSG00000027248	59189.5	0.0828293	0.152301	-0.543853	0.586543	0.861102	Pdia3
ENSMUSG00000074884	12474.8	0.168082	0.168514	-0.997436	0.318553	0.719204	Serf2
ENSMUSG00000027245	368.927	0.544119	0.357088	-1.52377	0.127567	0.536643	Hypk
ENSMUSG00000048222	2087.34	-0.0222665	0.142558	0.156192	0.875881	0.962913	Mfap1b
ENSMUSG00000081967	392.201	0.215951	0.281432	-0.767331	0.442885	0.793148	Gm14017
ENSMUSG00000068479	2316.2	-0.0638314	0.148826	0.4289	0.667996	0.893486	Mfap1a
ENSMUSG00000027242	86.0264	0.183536	0.461988	-0.397276	0.691164	0.902598	Wdr76
ENSMUSG00000060227	37.9488	-0.657979	0.78619	0.83692	0.402637	0.772277	Golm2
ENSMUSG00000033411	717.555	0.20483	0.211794	-0.967119	0.333484	0.728812	Ctdspl2
ENSMUSG00000027236	3709.72	0.0548558	0.13706	-0.400232	0.688986	0.901924	Eif3j1
ENSMUSG00000033396	664.595	0.0869274	0.245821	-0.35362	0.723624	0.915911	Spg11
ENSMUSG00000060802	103582	0.42032	0.133294	-3.15332	0.00161426	0.0351351	B2m
ENSMUSG00000070692	341.595	0.46251	0.331391	-1.39566	0.162816	0.587383	Rps12-ps10
ENSMUSG00000027227	2348.08	-0.00521706	0.169605	0.0307601	0.975461	0.993802	Sord
ENSMUSG00000027219	3312.78	0.511375	0.188801	-2.70854	0.00675792	0.101875	Slc28a2
ENSMUSG00000081219	265.119	0.655884	0.282926	-2.31822	0.0204376	0.21575	Bambi-ps1
ENSMUSG00000079071	846.263	0.567106	0.209654	-2.70496	0.00683129	0.102881	Slc28a2b
ENSMUSG00000027199	5482.87	0.691771	0.18832	-3.67339	0.000239357	0.00784571	Gatm
ENSMUSG00000074876	92.059	0.0288476	0.417108	-0.0691611	0.944861	0.984954	ENSMUSG00000074876
ENSMUSG00000033213	2572.86	0.0148127	0.272715	-0.0543156	0.956684	0.988387	AA467197
ENSMUSG00000005802	689.294	-0.0679491	0.195698	0.347213	0.728431	0.917597	Slc30a4
ENSMUSG00000005804	2595.74	0.119655	0.155982	-0.767108	0.443018	0.793234	Bloc1s6
ENSMUSG00000005803	3073.92	-0.019021	0.163677	0.11621	0.907486	0.972835	Sqor
ENSMUSG00000027200	446.952	-0.197304	0.357827	0.551395	0.581363	0.859489	Sema6d
ENSMUSG00000035183	36.6449	1.42651	0.869904	-1.63984	0.101038	0.486107	Slc24a5
ENSMUSG00000027201	181.164	0.336847	0.428499	-0.786109	0.431804	0.787056	Myef2
ENSMUSG00000027203	324.166	0.402877	0.30452	-1.32299	0.185839	0.610405	Dut
ENSMUSG00000027204	761.497	-2.31571	0.415099	5.57869	2.42338e-08	2.58119e-06	Fbn1
ENSMUSG00000068394	83.3943	-0.190393	0.492035	0.386949	0.698794	0.905452	Cep152
ENSMUSG00000035109	36.6243	-3.39976	1.17893	2.88378	0.00392935	0.0697932	Shc4
ENSMUSG00000091337	10012.1	0.579451	0.216341	-2.67841	0.00739727	0.108678	Eid1
ENSMUSG00000035093	1381.29	0.234994	0.173075	-1.35776	0.17454	0.599131	Secisbp2l
ENSMUSG00000027206	4418.3	0.366596	0.196592	-1.86475	0.0622164	0.394647	Cops2
ENSMUSG00000027207	2522.92	0.139549	0.149813	-0.931486	0.351602	0.740424	Galk2
ENSMUSG00000023330	245.958	0.00885334	0.308412	-0.0287062	0.977099	0.994043	Dtwd1
ENSMUSG00000060131	2055.76	-0.253457	0.216248	1.17207	0.24117	0.660788	Atp8b4
ENSMUSG00000027360	2637.13	-3.32065	0.249823	13.292	2.57516e-40	6.65121e-37	Hdc
ENSMUSG00000027361	654.122	0.139879	0.192678	-0.725972	0.467856	0.804303	Gabpb1
ENSMUSG00000027363	4664.23	0.115284	0.186538	-0.618018	0.536564	0.837532	Usp8
ENSMUSG00000027364	710.766	0.240946	0.238097	-1.01197	0.311554	0.715099	Usp50
ENSMUSG00000027365	2245.89	0.0447534	0.2207	-0.20278	0.839307	0.953059	Trpm7
ENSMUSG00000027366	7371.09	0.115213	0.228757	-0.503646	0.61451	0.871655	Sppl2a
ENSMUSG00000001998	325.422	-0.188321	0.384253	0.490095	0.624067	0.875641	Ap4e1
ENSMUSG00000001999	6546.13	0.43808	0.152978	-2.86369	0.0041874	0.072749	Blvra
ENSMUSG00000034906	466.545	0.429293	0.298651	-1.43744	0.150593	0.572044	Ncaph
ENSMUSG00000074825	1336.79	0.0912566	0.229957	-0.396842	0.691484	0.902598	Itpripl1
ENSMUSG00000044145	55.6793	0.770753	0.615448	-1.25234	0.210444	0.635259	1810024B03Rik
ENSMUSG00000003660	2708.34	-0.17079	0.175216	0.974743	0.329688	0.72663	Snrnp200
ENSMUSG00000003662	1011.64	0.135125	0.177615	-0.76077	0.446794	0.794806	Ciao1
ENSMUSG00000034850	3311.53	-0.168966	0.19118	0.883803	0.376803	0.756289	Tmem127
ENSMUSG00000027367	1926.6	-0.078708	0.174171	0.4519	0.651341	0.887195	Stard7
ENSMUSG00000027368	981.646	-0.0707577	0.243386	0.290722	0.771264	0.931531	Dusp2
ENSMUSG00000027371	271.915	0.155201	0.28026	-0.553775	0.579733	0.858414	Fahd2a
ENSMUSG00000079056	99.9741	-1.12909	0.53313	2.11786	0.0341872	0.290939	Kcnip3
ENSMUSG00000034800	75.7335	-0.25191	0.489223	0.514918	0.606611	0.868597	Zfp661
ENSMUSG00000027374	767.937	0.0356407	0.182011	-0.195816	0.844754	0.955135	Mrps5
ENSMUSG00000027378	164.939	0.149914	0.315864	-0.474617	0.63506	0.881146	Nphp1
ENSMUSG00000051319	574.49	0.398017	0.333681	-1.19281	0.232944	0.652062	Mtln
ENSMUSG00000027379	314.517	0.783163	0.301338	-2.59895	0.00935089	0.127003	Bub1
ENSMUSG00000027381	1680.66	0.00102934	0.252354	-0.00407895	0.996745	0.998996	Bcl2l11
ENSMUSG00000074813	194.745	-0.834589	0.338391	2.46634	0.01365	0.167059	Morrbid
ENSMUSG00000014355	1897.94	-0.131571	0.188458	0.698145	0.485086	0.813482	Anapc1
ENSMUSG00000014361	3968.63	0.430694	0.134543	-3.20116	0.00136876	0.0307862	Mertk
ENSMUSG00000014353	1615	0.20007	0.172082	-1.16264	0.244975	0.664322	Tmem87b
ENSMUSG00000027386	74.7455	-2.43624	0.717515	3.39538	0.000685331	0.018001	Fbln7
ENSMUSG00000027387	114.362	-0.0551169	0.451429	0.122094	0.902824	0.971248	Zc3h8
ENSMUSG00000074807	59.9473	0.160283	0.563841	-0.28427	0.776203	0.933118	Gm10762
ENSMUSG00000042851	129.871	0.214856	0.674147	-0.318707	0.749949	0.923911	Zc3h6
ENSMUSG00000027394	276.782	-0.0975995	0.403659	0.241787	0.808945	0.944083	Ttl
ENSMUSG00000027395	394.235	-0.311365	0.326447	0.9538	0.340185	0.733219	Polr1b
ENSMUSG00000037938	562.515	0.0448513	0.257517	-0.174169	0.861733	0.958453	Chchd5
ENSMUSG00000082274	390.612	-0.233969	0.271166	0.862826	0.388233	0.763579	Gm14026
ENSMUSG00000103009	127.576	-0.110183	0.385002	0.28619	0.774733	0.933075	Gm4430
ENSMUSG00000027397	362.224	-0.468262	0.308046	1.5201	0.128485	0.538204	Slc20a1
ENSMUSG00000048327	282.264	0.217773	0.292024	-0.745738	0.455826	0.798048	Ckap2l
ENSMUSG00000085498	70.8715	-0.971945	0.52686	1.84479	0.0650682	0.403668	Gm14023
ENSMUSG00000027399	1898.18	-1.3947	0.68214	2.0446	0.0408945	0.322756	Il1a
ENSMUSG00000027398	9940.12	-1.61404	0.25364	6.36352	1.97181e-10	3.60887e-08	Il1b
ENSMUSG00000074805	25.3058	-4.06531	1.34565	3.02108	0.00251877	0.0497875	Il1bos
ENSMUSG00000081888	365.295	0.0821165	0.22546	-0.364218	0.715695	0.911574	Spcs2-ps
ENSMUSG00000043727	20.999	-3.80258	1.39066	2.73436	0.00625017	0.0967622	F830045P16Rik
ENSMUSG00000086637	34.8212	0.735412	0.753908	-0.975466	0.329329	0.726597	Gm14040
ENSMUSG00000037902	44722.5	0.119967	0.147346	-0.814183	0.41554	0.779289	Sirpa
ENSMUSG00000084328	869.972	0.401399	0.240577	-1.66848	0.0952201	0.476947	Gm14046
ENSMUSG00000037885	204.958	-0.288199	0.324489	0.888162	0.374453	0.754719	Stk35
ENSMUSG00000027404	7452.86	0.084158	0.137106	-0.613818	0.539336	0.838852	Snrpb
ENSMUSG00000027405	1769.11	0.0033548	0.160025	-0.0209642	0.983274	0.995845	Nop56
ENSMUSG00000027406	4566.91	-0.0937169	0.133799	0.700431	0.483658	0.812353	Idh3b
ENSMUSG00000083483	1043.85	0.409115	0.246736	-1.65811	0.0972953	0.480034	Gm14044
ENSMUSG00000027408	833.079	-1.58191	0.355304	4.45226	8.49715e-06	0.000476223	Cpxm1
ENSMUSG00000037773	376.119	-0.0999183	0.228073	0.438098	0.661315	0.891059	Pced1a
ENSMUSG00000027411	1931.55	-0.236519	0.175288	1.34932	0.177236	0.602047	Vps16
ENSMUSG00000027303	9704.27	-0.0610332	0.17029	0.358408	0.720038	0.914031	Ptpra
ENSMUSG00000037740	988.986	-0.0231171	0.177278	0.1304	0.89625	0.9701	Mrps26
ENSMUSG00000027300	401.806	-0.135512	0.37563	0.360761	0.718278	0.912989	Ubox5
ENSMUSG00000079043	95.8733	0.187966	0.510977	-0.367856	0.712981	0.909903	Fastkd5
ENSMUSG00000037703	45.5501	-0.93471	0.931383	1.00357	0.315585	0.71689	Lzts3
ENSMUSG00000068290	2513.94	0.397767	0.176946	-2.24795	0.0245793	0.238361	Ddrgk1
ENSMUSG00000074797	922.107	0.106897	0.186105	-0.574388	0.565705	0.852219	Itpa
ENSMUSG00000074796	84.2208	-3.01397	1.00026	3.01318	0.00258523	0.050649	Slc4a11
ENSMUSG00000027309	823.162	0.124416	0.228844	-0.543673	0.586667	0.861102	4930402H24Rik
ENSMUSG00000085566	246.805	-0.250899	0.359064	0.698758	0.484703	0.813046	A730017L22Rik
ENSMUSG00000027312	586.25	0.300112	0.216507	-1.38615	0.1657	0.589175	Atrn
ENSMUSG00000027316	43.0443	-0.486536	0.619744	0.78506	0.432418	0.787294	Gfra4
ENSMUSG00000027318	90.0155	-0.764127	0.504757	1.51385	0.130064	0.540809	Adam33
ENSMUSG00000027322	4833.9	0.699453	0.18241	-3.83451	0.000125817	0.00458774	Siglec1
ENSMUSG00000027327	1436.65	0.117496	0.16463	-0.713698	0.475414	0.807928	1700037H04Rik
ENSMUSG00000027329	47.7236	-0.156445	0.668194	0.234132	0.814883	0.945669	Spef1
ENSMUSG00000068267	3117.07	0.248879	0.183373	-1.35723	0.17471	0.599131	Cenpb
ENSMUSG00000027330	784.009	-0.486357	0.279956	1.73726	0.0823406	0.448991	Cdc25b
ENSMUSG00000068264	1519.61	0.17475	0.158079	-1.10546	0.268961	0.680136	Ap5s1
ENSMUSG00000037523	1809.15	0.119709	0.148255	-0.807458	0.419403	0.781292	Mavs
ENSMUSG00000037514	1202.36	-0.0448487	0.167981	0.266987	0.789479	0.937627	Pank2
ENSMUSG00000048911	79.3603	-1.58775	0.601687	2.63883	0.00831929	0.117524	Rnf24
ENSMUSG00000082044	1090.97	0.363125	0.257893	-1.40805	0.159117	0.584405	Snrpert
ENSMUSG00000027333	3341.35	-0.895521	0.328774	2.72382	0.00645323	0.0983642	Smox
ENSMUSG00000037482	73.1368	-8.82886	1.21408	7.27208	3.54004e-13	9.97453e-11	Erv3
ENSMUSG00000079037	1631.83	-0.339302	0.20589	1.64798	0.0993573	0.484005	Prnp
ENSMUSG00000027339	3325.61	-0.0914595	0.215608	0.424193	0.671425	0.895333	Rassf2
ENSMUSG00000027340	3633.53	-0.154454	0.173845	0.888459	0.374294	0.754719	Slc23a2
ENSMUSG00000027341	2457.48	0.232313	0.155245	-1.49643	0.134543	0.548109	Tmem230
ENSMUSG00000027342	6741.39	0.586233	0.188565	-3.10892	0.00187774	0.0392704	Pcna
ENSMUSG00000058793	1667.75	-0.378799	0.202004	1.8752	0.0607652	0.390707	Cds2
ENSMUSG00000027346	5340.68	0.0647392	0.192494	-0.336318	0.736631	0.919787	Gpcpd1
ENSMUSG00000044991	422.252	0.312458	0.302402	-1.03325	0.301485	0.706398	Shld1
ENSMUSG00000037376	1193.06	-0.0650379	0.234281	0.277606	0.781314	0.935489	Trmt6
ENSMUSG00000027353	122.604	0.471716	0.37656	-1.2527	0.210316	0.635259	Mcm8
ENSMUSG00000027357	1069.5	0.178324	0.18879	-0.944567	0.34488	0.736342	Crls1
ENSMUSG00000043110	88.0536	-1.7191	0.762847	2.25353	0.0242257	0.237611	Lrrn4
ENSMUSG00000027358	221.935	0.257388	0.401115	-0.641682	0.52108	0.82967	Bmp2
ENSMUSG00000034723	1369.36	0.178263	0.156635	-1.13808	0.255087	0.670226	Tmx4
ENSMUSG00000083879	128.382	0.322183	0.466862	-0.690105	0.490128	0.816021	Gm14038
ENSMUSG00000051177	361.745	-0.407083	0.335461	1.2135	0.224938	0.645213	Plcb1
ENSMUSG00000082399	2351.8	0.136285	0.175431	-0.77686	0.437242	0.790473	Gm14036
ENSMUSG00000039943	43.7251	-0.818526	0.671399	1.21913	0.222793	0.644079	Plcb4
ENSMUSG00000082647	160.284	0.318242	0.42157	-0.754897	0.450311	0.796174	Gm14056
ENSMUSG00000074771	25.479	-0.333554	1.37397	0.242767	0.808186	0.943817	Ankef1
ENSMUSG00000027274	179.528	0.150465	0.382636	-0.393233	0.694147	0.903365	Mkks
ENSMUSG00000027281	108.863	-0.0621537	0.43822	0.141832	0.887213	0.96802	Slx4ip
ENSMUSG00000027276	973.935	-0.485915	0.236707	2.05281	0.0400905	0.319943	Jag1
ENSMUSG00000062098	163.692	-0.211975	0.361573	0.586258	0.557702	0.847959	Btbd3
ENSMUSG00000074766	11.592	-3.52254	1.70715	2.06341	0.0390741	0.315704	Ism1
ENSMUSG00000039033	225.679	-0.302695	0.323767	0.934916	0.349831	0.738738	Tasp1
ENSMUSG00000080006	1051.83	0.244664	0.249503	-0.980609	0.326786	0.724595	Rps19-ps7
ENSMUSG00000045624	622.571	0.306974	0.258467	-1.18767	0.234963	0.654455	Esf1
ENSMUSG00000027384	231.814	0.102755	0.303519	-0.338544	0.734953	0.919504	Ndufaf5
ENSMUSG00000068205	23.4855	-2.53983	1.15546	2.19811	0.0279409	0.257279	Macrod2
ENSMUSG00000051379	141.066	-2.45262	0.842261	2.91195	0.00359181	0.0650332	Flrt3
ENSMUSG00000038844	692.661	0.108966	0.25472	-0.427787	0.668806	0.893994	Kif16b
ENSMUSG00000008333	3156.29	0.414656	0.247785	-1.67345	0.0942393	0.474935	Snrpb2
ENSMUSG00000027420	44.455	-0.941421	0.624683	1.50704	0.131801	0.54308	Bfsp1
ENSMUSG00000015932	13109	0.28854	0.157088	-1.83681	0.0662376	0.406216	Dstn
ENSMUSG00000027422	4855.71	0.053934	0.174422	-0.309216	0.757157	0.926647	Rrbp1
ENSMUSG00000082480	943.356	-0.0141496	0.189032	0.0748528	0.940332	0.983819	Gm11687
ENSMUSG00000027423	21222.7	0.50807	0.159591	-3.18359	0.00145463	0.0324352	Snx5
ENSMUSG00000027424	473.764	-0.0430564	0.311972	0.138014	0.89023	0.968476	Mgme1
ENSMUSG00000027425	1079.71	-0.180785	0.245679	0.735861	0.461815	0.801967	Kat14
ENSMUSG00000027427	538.149	-0.312975	0.419376	0.746286	0.455495	0.798048	Polr3f
ENSMUSG00000027428	831.459	0.0581192	0.213937	-0.271665	0.78588	0.937258	Rbbp9
ENSMUSG00000027429	3064.48	-0.268138	0.21121	1.26953	0.204251	0.629281	Sec23b
ENSMUSG00000074754	159.361	0.462615	0.409596	-1.12944	0.258712	0.673146	Smim26
ENSMUSG00000027430	359.669	0.0600677	0.227636	-0.263876	0.791875	0.938374	Dtd1
ENSMUSG00000063873	98.0607	-0.225129	0.537259	0.419032	0.675193	0.897267	Slc24a3
ENSMUSG00000084178	590.396	0.509136	0.299603	-1.69937	0.089249	0.46409	Gm11759
ENSMUSG00000001768	6615.87	0.216087	0.134202	-1.61017	0.107361	0.498204	Rin2
ENSMUSG00000002728	5322.86	0.359867	0.18863	-1.90779	0.0564185	0.376854	Naa20
ENSMUSG00000001767	1088.55	0.100957	0.179505	-0.562419	0.573831	0.856355	Crnkl1
ENSMUSG00000037110	196.58	0.259516	0.362278	-0.716346	0.473778	0.807259	Ralgapa2
ENSMUSG00000042938	228.582	-0.0420014	0.322548	0.130218	0.896394	0.9701	Gm14117
ENSMUSG00000074749	478.527	-0.20211	0.226198	0.893512	0.371583	0.753145	Kiz
ENSMUSG00000027433	4902.77	-0.025868	0.146082	0.177078	0.859447	0.957786	Xrn2
ENSMUSG00000074743	2178.03	-0.666757	0.217646	3.0635	0.00218768	0.0443749	Thbd
ENSMUSG00000027435	8431.76	0.0290538	0.125688	-0.231158	0.817192	0.946143	Cd93
ENSMUSG00000036992	842.735	0.0131382	0.201439	-0.0652215	0.947998	0.986093	Nxt1
ENSMUSG00000027439	832.835	0.0685288	0.218708	-0.313335	0.754026	0.925312	Gzf1
ENSMUSG00000027438	59.2864	-0.488521	0.576262	0.847741	0.396582	0.768674	Napb
ENSMUSG00000036958	18.1999	-1.57245	1.81688	0.865471	0.386781	0.762879	Cst11
ENSMUSG00000036924	15.4753	-1.20697	1.51536	0.796491	0.425747	0.783308	Cst13
ENSMUSG00000027446	29.5191	-1.437	3.42992	0.418959	0.675246	0.897267	Cstdc2
ENSMUSG00000027447	73247.3	0.00560055	0.167492	-0.0334377	0.973326	0.993193	Cst3
ENSMUSG00000081470	71.0409	0.279888	0.473173	-0.591514	0.554176	0.846532	Gm14131
ENSMUSG00000068134	1746.95	0.267717	0.261232	-1.02482	0.305447	0.709045	Zfp120
ENSMUSG00000060336	169.734	-1.08891	0.625525	1.74079	0.0817205	0.446967	Zfp937
ENSMUSG00000074735	83.1225	0.70514	0.573148	-1.23029	0.218587	0.640741	Gm21994
ENSMUSG00000063364	33.6322	-0.0559381	0.949237	0.0589296	0.953008	0.987159	3300002I08Rik
ENSMUSG00000095315	46.0268	0.391024	0.625847	-0.624792	0.532108	0.835558	Gm10130
ENSMUSG00000083964	82.8685	-0.182626	0.431747	0.422992	0.672301	0.895688	Gm14122
ENSMUSG00000068130	128.277	-0.493557	0.660183	0.747607	0.454697	0.798048	Zfp442
ENSMUSG00000082740	220.522	0.300588	0.379196	-0.792699	0.427953	0.78513	Gm14127
ENSMUSG00000083325	1892.98	-0.0292608	0.160461	0.182355	0.855304	0.957234	Gm14121
ENSMUSG00000068129	177.79	-1.43321	0.396124	3.61808	0.000296799	0.00927078	Cst7
ENSMUSG00000033096	1666.6	-0.00789994	0.183119	0.0431411	0.965589	0.991415	Apmap
ENSMUSG00000027452	1271.08	0.0296556	0.202466	-0.146472	0.883549	0.966694	Acss1
ENSMUSG00000033068	643.015	-0.0868793	0.251913	0.344879	0.730186	0.918183	Entpd6
ENSMUSG00000033059	1974.17	-0.345267	0.184137	1.87505	0.0607857	0.390707	Pygb
ENSMUSG00000032046	32844.8	0.292328	0.162821	-1.79539	0.0725915	0.422174	Abhd12
ENSMUSG00000027454	311.001	0.826203	0.312524	-2.64364	0.00820187	0.116503	Gins1
ENSMUSG00000068115	45.764	-0.152947	0.643308	0.23775	0.812075	0.944875	Ninl
ENSMUSG00000053916	181.18	0.158314	0.347235	-0.455927	0.648443	0.885992	Nanp
ENSMUSG00000083391	36.8546	0.0382444	0.659454	-0.057994	0.953753	0.987461	Gm14148
ENSMUSG00000082809	15080.5	0.18385	0.143545	-1.28079	0.200268	0.627184	Gm14150
ENSMUSG00000027455	2415.08	-0.0154104	0.166246	0.0926965	0.926145	0.980475	Nsfl1c
ENSMUSG00000032966	9685.03	-0.0635463	0.121498	0.523022	0.600959	0.865656	Fkbp1a
ENSMUSG00000027456	60.7812	-1.04246	0.645491	1.61498	0.106314	0.496664	Sdcbp2
ENSMUSG00000032869	1329.41	0.0339083	0.18104	-0.187297	0.851428	0.956315	Psmf1
ENSMUSG00000027459	362.725	-0.474339	0.322778	1.46955	0.141683	0.56089	Fam110a
ENSMUSG00000027463	108.633	-1.72292	0.980081	1.75794	0.0787579	0.438686	Slc52a3
ENSMUSG00000032802	3026.51	-0.618906	0.215756	2.86855	0.00412359	0.0718822	Srxn1
ENSMUSG00000081087	1021.33	0.229768	0.263836	-0.870876	0.383822	0.760623	Rps15a-ps7
ENSMUSG00000074698	2481.1	0.0034315	0.139642	-0.0245735	0.980395	0.994693	Csnk2a1
ENSMUSG00000027465	2901.68	0.00747401	0.148489	-0.0503339	0.959856	0.989064	Tbc1d20
ENSMUSG00000027466	4531.65	-0.155816	0.145774	1.06889	0.28512	0.691689	Rbck1
ENSMUSG00000032715	83.5656	-0.624998	0.620865	1.00666	0.314099	0.715851	Trib3
ENSMUSG00000081434	1252.46	0.050928	0.164206	-0.310146	0.75645	0.92647	Gm14165
ENSMUSG00000074682	43.4863	0.349292	0.775412	-0.45046	0.652379	0.887738	Zcchc3
ENSMUSG00000049560	45.0947	-0.626574	1.01985	0.614377	0.538966	0.838719	Defb20
ENSMUSG00000000359	181.928	-0.247779	0.325308	0.761676	0.446254	0.79453	Rem1
ENSMUSG00000019188	7675.21	-0.204654	0.143034	1.4308	0.152486	0.573841	H13
ENSMUSG00000042745	130.836	-1.26916	0.486114	2.61083	0.0090324	0.124533	Id1
ENSMUSG00000007659	4944.11	-0.124494	0.164339	0.757545	0.448724	0.795911	Bcl2l1
ENSMUSG00000027469	407.769	0.500616	0.267575	-1.87093	0.0613541	0.392408	Tpx2
ENSMUSG00000027472	1387.96	0.174967	0.198481	-0.881532	0.37803	0.757575	Pdrg1
ENSMUSG00000003283	8633.65	-0.0787717	0.182052	0.432688	0.665241	0.892266	Hck
ENSMUSG00000068040	3709.11	-0.166957	0.187878	0.888646	0.374193	0.754719	Tm9sf4
ENSMUSG00000074671	442.855	-0.768485	0.32181	2.38801	0.01694	0.192745	Tspyl3
ENSMUSG00000051413	762.551	0.0854646	0.278792	-0.306554	0.759183	0.927203	Plagl2
ENSMUSG00000046020	792.485	-0.205222	0.241027	0.851449	0.39452	0.76807	Pofut1
ENSMUSG00000027475	906.025	-0.0263484	0.198665	0.132627	0.894488	0.9701	Kif3b
ENSMUSG00000073236	69.1064	0.152904	0.591489	-0.258507	0.796016	0.939947	2500004C02Rik
ENSMUSG00000042548	997.034	0.0490918	0.194691	-0.252152	0.800924	0.941236	Asxl1
ENSMUSG00000061411	262.09	-0.804037	0.488336	1.64648	0.0996643	0.484472	Nol4l
ENSMUSG00000082283	24.7091	0.387264	0.794483	-0.487442	0.625945	0.8759	Gm14472
ENSMUSG00000056941	2869.12	0.040413	0.151909	-0.266035	0.790212	0.937662	Commd7
ENSMUSG00000027478	64.9465	0.346944	0.821191	-0.422488	0.672669	0.89587	Dnmt3b
ENSMUSG00000027479	8476.49	0.0939066	0.124031	-0.757124	0.448976	0.795993	Mapre1
ENSMUSG00000083097	2486.75	0.135671	0.16845	-0.805408	0.420584	0.781546	Gm14494
ENSMUSG00000027487	290.901	0.226497	0.341745	-0.662766	0.50748	0.824363	Cdk5rap1
ENSMUSG00000027488	713.687	0.259103	0.244986	-1.05762	0.290229	0.695972	Snta1
ENSMUSG00000038533	760.379	-0.407482	0.339776	1.19927	0.230424	0.649252	Cbfa2t2
ENSMUSG00000038523	33.0591	-0.571684	0.723185	0.790508	0.429231	0.78565	1700003F12Rik
ENSMUSG00000027490	1919.6	0.230201	0.150618	-1.52837	0.12642	0.536643	E2f1
ENSMUSG00000000876	1084.75	-0.201981	0.196746	1.02661	0.304605	0.708598	Pxmp4
ENSMUSG00000038467	516.301	0.436251	0.26744	-1.63121	0.102846	0.489424	Chmp4b
ENSMUSG00000082064	2945.05	0.345906	0.182666	-1.89365	0.0582709	0.38345	Rpl5-ps2
ENSMUSG00000027593	3039.59	-0.294505	0.197331	1.49244	0.135584	0.550794	Raly
ENSMUSG00000074656	4329.13	0.219924	0.178632	-1.23116	0.218265	0.640464	Eif2s2
ENSMUSG00000027597	1291.21	-0.214309	0.168002	1.27563	0.202085	0.627184	Ahcy
ENSMUSG00000027598	3468.06	0.00267523	0.162587	-0.0164541	0.986872	0.996784	Itch
ENSMUSG00000047459	5265.98	0.17523	0.180356	-0.971579	0.33126	0.727173	Dynlrb1
ENSMUSG00000027602	1457.44	-0.0620443	0.166521	0.372591	0.709453	0.909269	Map1lc3a
ENSMUSG00000038383	1950.75	-0.18547	0.204648	0.906287	0.364784	0.749444	Pigu
ENSMUSG00000038375	1970.43	-0.0972146	0.198562	0.489594	0.624421	0.875641	Trp53inp2
ENSMUSG00000038369	688.401	-0.101989	0.270718	0.376734	0.706371	0.908234	Ncoa6
ENSMUSG00000027605	307.521	-0.802893	0.52687	1.52389	0.127536	0.536643	Acss2
ENSMUSG00000027610	950.557	-0.352372	0.198847	1.77208	0.0763813	0.432971	Gss
ENSMUSG00000038324	7597.9	-0.245142	0.191554	1.27976	0.200631	0.627184	Trpc4ap
ENSMUSG00000038312	4106.54	-0.260253	0.148459	1.75303	0.0795974	0.441331	Edem2
ENSMUSG00000027611	443.639	-0.460554	0.382036	1.20552	0.228001	0.648302	Procr
ENSMUSG00000074649	588.555	0.0791873	0.20678	-0.382954	0.701754	0.906545	BC029722
ENSMUSG00000027613	5583.59	-0.128225	0.12422	1.03224	0.30196	0.707021	Eif6
ENSMUSG00000005882	1003.89	-0.0965034	0.171159	0.563822	0.572875	0.855889	Uqcc1
ENSMUSG00000038241	662.733	0.205396	0.219125	-0.937347	0.34858	0.737962	Cep250
ENSMUSG00000005881	5972.44	0.156016	0.160921	-0.969519	0.332287	0.727729	Ergic3
ENSMUSG00000089824	357.687	-0.0676501	0.373938	0.180913	0.856436	0.957343	Rbm12
ENSMUSG00000027618	1270.89	0.156799	0.160088	-0.979457	0.327354	0.724782	Nfs1
ENSMUSG00000067847	1842.69	0.266387	0.268995	-0.990303	0.322026	0.720962	Romo1
ENSMUSG00000027620	7281.99	0.080292	0.17616	-0.455791	0.648541	0.886047	Rbm39
ENSMUSG00000038116	1479.52	0.0831443	0.173798	-0.478395	0.632369	0.879936	Phf20
ENSMUSG00000046229	965.756	0.194781	0.217731	-0.894594	0.371004	0.75294	Scand1
ENSMUSG00000038085	2686.65	0.264853	0.185836	-1.42519	0.154101	0.576978	Cnbd2
ENSMUSG00000081751	943.997	0.362772	0.30111	-1.20478	0.228287	0.648302	Gm14251
ENSMUSG00000082321	3282.7	0.326431	0.199101	-1.63952	0.101104	0.486107	Gm14253
ENSMUSG00000102869	12038.5	0.113134	0.140957	-0.802608	0.422201	0.781546	Norad
ENSMUSG00000061272	1392.48	0.30649	0.281965	-1.08698	0.277045	0.685572	Gm14173
ENSMUSG00000027624	967.804	-0.0476337	0.256357	0.18581	0.852594	0.956671	Epb41l1
ENSMUSG00000027628	1107.67	0.194445	0.211978	-0.917291	0.35899	0.745068	Aar2
ENSMUSG00000061689	2484.88	-0.0770913	0.183536	0.420034	0.67446	0.896869	Dlgap4
ENSMUSG00000067818	72.8334	-0.222624	0.490806	0.453588	0.650125	0.88636	Myl9
ENSMUSG00000082196	75.1204	0.551059	0.48179	-1.14377	0.252718	0.669185	Gm14231
ENSMUSG00000085741	62.9062	0.264321	0.498852	-0.529858	0.596211	0.864851	5430405H02Rik
ENSMUSG00000027637	2862.03	0.132011	0.145301	-0.908534	0.363596	0.748045	Rab5if
ENSMUSG00000027636	21.0681	-4.48593	1.28103	3.5018	0.000462118	0.0130683	Sla2
ENSMUSG00000027634	1583.66	-0.142046	0.176384	0.805324	0.420633	0.781546	Ndrg3
ENSMUSG00000027635	252.111	0.49663	0.292344	-1.69879	0.0893595	0.46409	Dsn1
ENSMUSG00000055485	340.282	0.228272	0.281459	-0.811032	0.417347	0.780258	Soga1
ENSMUSG00000027639	17109.6	0.290445	0.170072	-1.70778	0.087678	0.461374	Samhd1
ENSMUSG00000027641	827.851	0.338742	0.198854	-1.70347	0.0884795	0.463604	Rbl1
ENSMUSG00000084113	248.065	0.325059	0.287727	-1.12975	0.258582	0.673026	Gm14277
ENSMUSG00000027642	13769.8	-0.0967674	0.153751	0.629377	0.529102	0.833706	Rpn2
ENSMUSG00000063019	1056.58	-0.02605	0.166191	0.156748	0.875444	0.962764	Manbal
ENSMUSG00000027646	231.175	0.0587638	0.389938	-0.1507	0.880212	0.965183	Src
ENSMUSG00000081740	1086.93	0.453056	0.276406	-1.6391	0.101193	0.486107	Gm14279
ENSMUSG00000082329	1222.23	-0.26301	0.210998	1.2465	0.212579	0.636587	Gm14287
ENSMUSG00000067787	1381.99	-0.106506	0.191714	0.555548	0.57852	0.858007	Blcap
ENSMUSG00000067786	38.277	-0.511991	0.711984	0.719105	0.472076	0.806325	Nnat
ENSMUSG00000027649	1994.52	-0.0675741	0.159281	0.424244	0.671388	0.895333	Ctnnbl1
ENSMUSG00000062846	2036.76	0.0527718	0.147848	-0.356932	0.721143	0.914604	Gm14176
ENSMUSG00000027650	400.319	-0.0521459	0.273613	0.190583	0.848853	0.956159	Tti1
ENSMUSG00000027651	434.352	-0.537969	0.421904	1.2751	0.202275	0.627184	Rprd1b
ENSMUSG00000037820	13498.8	-0.422221	0.562017	0.751262	0.452495	0.796643	Tgm2
ENSMUSG00000016024	353.507	-0.616742	0.380356	1.62149	0.104914	0.493878	Lbp
ENSMUSG00000085385	152.336	-0.0294193	0.443714	0.0663025	0.947137	0.985648	Snhg17
ENSMUSG00000027652	687.849	0.0418574	0.203834	-0.205351	0.837298	0.952563	Ralgapb
ENSMUSG00000081800	71.9116	0.228477	0.470167	-0.485948	0.627004	0.876719	Gm14200
ENSMUSG00000037761	445.742	-0.137969	0.297333	0.46402	0.642633	0.883193	Actr5
ENSMUSG00000037754	121.769	-3.41331	0.835062	4.08749	4.36063e-05	0.00195874	Ppp1r16b
ENSMUSG00000027654	79.0379	0.835696	0.506856	-1.64878	0.0991923	0.483847	Fam83d
ENSMUSG00000027655	366.002	0.113763	0.2963	-0.383944	0.70102	0.906419	Dhx35
ENSMUSG00000074622	19509.4	-0.00229434	0.159195	0.0144121	0.988501	0.997384	Mafb
ENSMUSG00000070544	1100.4	0.109364	0.191924	-0.569828	0.568795	0.853881	Top1
ENSMUSG00000016933	317.013	-0.688227	0.420457	1.63686	0.101661	0.486947	Plcg1
ENSMUSG00000035877	247.135	0.231295	0.324564	-0.712631	0.476074	0.808695	Zhx3
ENSMUSG00000027412	23.8027	0.383079	1.48613	-0.25777	0.796585	0.940188	Lpin3
ENSMUSG00000057133	222.199	0.184708	0.370099	-0.499077	0.617725	0.87387	Chd6
ENSMUSG00000083374	283.294	-0.099504	0.270669	0.367622	0.713155	0.909903	Gm11449
ENSMUSG00000083567	171.651	-0.238821	0.328409	0.727204	0.467101	0.803849	Gm11451
ENSMUSG00000016921	5673.01	0.206638	0.136725	-1.51134	0.130702	0.541145	Srsf6
ENSMUSG00000017858	1814.72	0.0670291	0.158583	-0.422676	0.672531	0.895831	Ift52
ENSMUSG00000017861	243.506	0.274837	0.332976	-0.825396	0.409147	0.775128	Mybl2
ENSMUSG00000070708	10.6728	2.07451	2.21835	-0.935158	0.349707	0.738738	Gtsf1l
ENSMUSG00000074607	298.214	0.406062	0.3321	-1.22271	0.22144	0.642904	Tox2
ENSMUSG00000035399	3864.74	-0.0345199	0.127442	0.270868	0.786493	0.937344	Oser1
ENSMUSG00000017943	16.6789	-1.49822	1.08997	1.37454	0.169273	0.592819	Gdap1l1
[truncated: 13,498 more rows]
