# Supplementary material for: Caloric restriction promotes resolution of atherosclerosis in obese mice, while weight regain accelerates its progression
Source: J Clin Invest. 2025 Jul 8;135(18):e172198. doi: 10.1172/JCI172198 (PMC12435835; doi:10.1172/JCI172198)
Supplement: Supporting data values [file jci-135-172198-s014.xlsx]

## Sheet: Fig. 1B
BL	stCR
239.848	215.935
224.304	439.739
325.935	200.391
414.413	406.043
211.152	250.609
452.674	605.717
343.87	302.239
310.391	458.761
470.609	182.457
776.696	361.478
441.913	134.63
446.696	219.522
640.391	365.391

## Sheet: Fig. 1C
Fraction	BL	stCR
0	0	0
1	0	0
2	0	0
3	0	0
4	0	0
5	0.156627	0
6	0.084337	0
7	0	0
8	0	0
9	0	0
10	0.084337	0
11	0.493976	0.037037
12	1.31325	0.407407
13	1.89157	1.64197
14	2.80723	3.0823
15	3.79518	3.98765
16	4.61446	4.64609
17	4.61446	4.64609
18	4.3494	3.61728
19	3.93976	3.28807
20	3.16867	2.42387
21	2.46988	2.34156
22	1.84337	2.0535
23	1.53012	1.31276
24	0.975904	1.1893
25	0.73494	0.983539
26	0.566265	0.81893
27	0.566265	1.14815
28	0.831325	1.14815
29	0.73494	1.68313
30	0.783133	1.76543
31	0.927711	1.1893
32	0.807229	0.695473
33	0.373494	0.160494
34	0	0
35	0	0
36	0	0
37	0	0
38	0	0
39	0	0
40	0	0
41	0	0
42	0	0
43	0	0
44	0	0
45	0	0

## Sheet: Fig. 1D
BL	stCR
50655	11054.6
15060.3	42877
66097.5	37100
121476	9426.31
49115.6	43683.6
89785.6	23016.3
81148	53026.5
88138.2	44237
53081.4	25134.6
83661.9	74548.4
51023.9
13270.5
72228
39024.9
62174.4
36128.1

## Sheet: Fig. 1E
BL	stCR
37.3877	14.7805
25.0892	21.9772
46.9713	29.6722
44.3405	11.4118
38.8782	21.6748
37.8102	24.8507
36.742	23.5014
36.695	34.0521
39.0429	18.3359
29.0422	21.8092
33.2543
19.0735
42.2562
49.3954
39.8738
33.9392

## Sheet: Fig. 1F
Total Cholesterol	BL	stCR
398.889	37.3877
365.556	25.0892
348.889	46.9713
335.556	44.3405
491.111	38.8782
454.444	37.8102
441.111	36.742
747.778	36.695
413.333	39.0429
376.667	29.0422
604.444	33.2543
260		14.7805
257.778		21.9772
262.222		29.6722
351.111		11.4118
274.444		21.6748
265.556		24.8507
352.222		23.5014
332.222		34.0521
390		18.3359
454.444		21.8092

## Sheet: Fig. 1G
BL	stCR
9.33365	16.2791
5.06873	8.17736
5.05108	9.53761
10.2416	9.11998
8.6606	13.513
7.57746	9.52245
8.12547	8.66944
5.78029	4.62894
6.80866	14.9171
9.41907	11.7147
4.71763	9.52381

## Sheet: Supp.Fig. 1A
0	7	14
42	35.8	36.3
39	35	32.7
44.5	42	37.4
40	37.1	35.7
47.3	46	40.5
44.4	37.1	35
55	52	46.9
40.3	35.1	33.9
44.4	41.4	39
40.6	41.5	32.8
48.4	49.3	39.3
44.3	46.7	38

## Sheet: Supp.Fig. 1B
BL	stCR
2246	1641
2067	3143
2390	1600
2593	2143
2559	1550
3844	2182
2547	2213
2925	2883
3332	3109
2470	1222
2938	986
2289	1516
2811	1962
2340	1345
2600	1457
2670	454
2700	1426
3420	1507

## Sheet: Supp.Fig. 1C
BL	stCR
819	659
565	2553
881	811
1272	465
862	679
2476	1504
2649	156
1804	1533
2525	2947
1044	477
1061	548
1020	1284
1360	776
1035
1200
1070
1190
1180

## Sheet: Supp.Fig. 1D
BL	stCR
82	142
108	175
168	135
165	154
250	124
268	103
225	134
200	191
251	303
125	132
130	127
149	217
141	214
117
120
144
134
140

[truncated: 81 more sheets: Supp.Fig. 1E, Supp.Fig. 1F, Supp.Fig. 1G, Supp.Fig. 1H, Supp.Fig. 1I, Supp.Fig. 1J, Supp.Fig. 1K, Supp.Fig. 1L, Supp.Fig. 1M, Fig. 3B, Fig. 3D, Fig. 3F, Fig. 3G, Fig. 3I, Fig. 3J, Fig. 3K, Supp.Fig. 3A, Fig. 4B, Fig. 4C, Fig. 4D …]
